# Supplementary material for: Acute Myeloid Leukemia: A Key Role of DGKα and DGKζ in Cell Viability
Source: Cells. 2025 Nov 1;14(21):1721. doi: 10.3390/cells14211721 (PMC12609579; doi:10.3390/cells14211721)
Supplement: Supplementary file 1 [file cells-14-01721-s001.zip]

Archive with 5 entries (5 files):
- Supplementary Data S1.xlsx
- Supplementary Data S2.xlsx
- Supplementary Data S3. Uncropped western blot images.pdf
- Supplementary Figures S1-S8.pdf
- Supplementary Tables S1 and S2.pdf
