# Supplementary material for: Acute Myeloid Leukemia: A Key Role of DGKα and DGKζ in Cell Viability
Source: Cells. 2025 Nov 1;14(21):1721. doi: 10.3390/cells14211721 (PMC12609579; doi:10.3390/cells14211721)
Supplement: Supplementary file 1 [file cells-14-01721-s001.zip › Supplementary Data S1.xlsx]

## Sheet: Complete_file_with_normalized_d
Gene_symbol	Protein_ID	RIT1	RIT2	RIT3	DMSO1	DMSO2	DMSO3	log2FC	P_value_adj
A2M	P01023	9.52703	10.3519	4.39892	0.285763	0.314289	0.159627	4.99811	0.101301
AAAS	Q9NRG9	0.119385	0.106986	0.102896	0.0984138	0.105895	0.0977366	0.124491	0.272072
AACS	Q86V21	0.0453967	0.0409295	0.052669	0.0226452	0.0254692	0.0201852	1.02509	0.0404391
AAK1	Q2M2I8	0.00335755	0.00288024	0.00315722	0.0213551	0.0262643	0.0255343	-2.96096	0.0295321
AAMDC	Q9H7C9	0.0035875	0.00307749	0.0226282	0.0311639	0.0294933	0.0215186	-1.48815	0.15719
AAMP	Q13685	0.029519	0.022679	0.0297911	0.0410613	0.048466	0.0385917	-0.64398	0.0521777
AAR2	Q9Y312	0.00366982	0.00314811	0.00345086	0.0235448	0.0240073	0.0322742	-2.9586	0.0476465
AARS1	P49588	0.205685	0.181865	0.217794	0.278505	0.292258	0.291515	-0.510397	0.0345407
AARS2	Q5JTZ9	0.181313	0.152643	0.170124	0.0997291	0.106249	0.0936153	0.750645	0.0334993
AARSD1	Q9BTE6	0.00171769	0.00736749	0.0016152	0.0330066	0.034706	0.0265009	-3.13827	0.0183246
AASDHPPT	Q9NRN7	0.0614371	0.00556336	0.0309037	0.0511542	0.0500514	0.0389004	-0.517077	0.539489
AATF	Q9NY61	0.0591848	0.0377897	0.0582006	0.039789	0.0367569	0.0361275	0.461751	0.246068
ABCA2	Q9BZC7	0.000670038	0.000574784	0.00063006	0.000852333	0.00646687	0.00401903	-2.59632	0.260167
ABCB10	Q9NRK6	0.00198632	0.0110525	0.00186781	0.0126336	0.0150456	0.0173889	-1.59615	0.115568
ABCB7	O75027	0.0137525	0.058987	0.0129319	0.850932	0.976828	0.412718	-4.70885	0.10031
ABCC1	P33527	0.00101847	0.00087368	0.000957701	0.0103209	0.00666265	0.00649479	-3.04237	0.0723884
ABCC4	O15439	0.0051814	0.000888961	0.000974451	0.0120802	0.0100897	0.00725723	-2.06251	0.0563968
ABCC5	O15440	0.00331429	0.00284312	0.00311654	0.004216	0.0216816	0.00397597	-1.68761	0.423515
ABCD1	P33897	0.0148131	0.00252057	0.0151219	0.0280557	0.031371	0.0176245	-1.24735	0.117574
ABCD3	P28288	0.0317536	0.0669295	0.0655316	0.0449458	0.0602611	0.061831	-0.0245932	0.956229
ABCE1	P61221	0.112318	0.0926514	0.101354	0.164163	0.191757	0.18371	-0.816914	0.0222393
ABCF1	Q8NE71	0.0567597	0.0404373	0.0480463	0.0455194	0.0519582	0.0593117	-0.110356	0.62093
ABCF2	Q9UG63	0.0715433	0.0564211	0.0653895	0.0711525	0.0704419	0.0741995	-0.15841	0.29645
ABCF3	Q9NUQ8	0.0225604	0.0157593	0.0253832	0.0269511	0.0284423	0.0284425	-0.396209	0.215914
ABHD10	Q9NUJ1	0.00158003	0.00677705	0.0135551	0.0373055	0.03889	0.0227768	-2.1753	0.0547477
ABHD11	Q8NFV4	0.00291767	0.00250288	0.00274358	0.0185573	0.0270524	0.0286157	-3.18454	0.0557005
ABHD12	Q8N2K0	0.0817476	0.0835885	0.00691798	0.0467925	0.0697016	0.0575628	-0.0150211	0.98565
ABHD14B	Q96IU4	0.0220466	0.0211734	0.0235937	0.0569493	0.0645714	0.0704351	-1.52256	0.0345407
ABHD16A	O95870	0.115532	0.123184	0.0882474	0.0781205	0.0883466	0.0993004	0.298965	0.257248
ABHD17B	Q5VST6	0.000791213	0.000678732	0.000744005	0.00100647	0.00517598	0.00597562	-2.45722	0.239109
ABHD5	Q8WTS1	0.00219317	0.00188138	0.00206231	0.0139493	0.0183364	0.0220837	-3.14722	0.0570654
ABI1	Q8IZP0	0.00646323	0.027722	0.0060776	0.0482477	0.0530005	0.05213	-1.92957	0.0701589
ABI2	Q9NYB9	0.00228655	0.00196149	0.00215012	0.0154023	0.0149582	0.0226761	-3.05126	0.0631941
ABR	Q12979	0.00651161	0.0055859	0.00612309	0.0636362	0.0474553	0.039058	-3.04276	0.0642986
ABRACL	Q9P1F3	0.0015401	0.00132116	0.00144821	0.00979557	0.0132338	0.0108308	-2.974	0.0404529
ABRAXAS2	Q15018	0.02402	0.0217119	0.0281431	0.054663	0.0529722	0.0506337	-1.09922	0.0136442
ABT1	Q9ULW3	0.000409634	0.000351399	0.0097874	0.0026054	0.00269298	0.00635193	-0.143341	0.935742
ACAA1	P09110	0.000853233	0.000731935	0.000802325	0.0124306	0.0100221	0.00511787	-3.52956	0.111559
ACAA2	P42765	0.0560768	0.0587869	0.0468617	0.0897345	0.0789904	0.076522	-0.600688	0.0345157
ACACA	Q13085	0.0858651	0.0701654	0.106475	0.111318	0.114252	0.0971936	-0.298131	0.256645
ACAD10	Q6JQN1	0.00145833	0.00125101	0.00137132	0.00927548	0.0116759	0.0118009	-3.00472	0.0345109
ACAD8	Q9UKU7	0.0240844	0.0345879	0.0247559	0.0435516	0.0457312	0.0354317	-0.58002	0.0864027
ACAD9	Q9H845	0.0784186	0.0474465	0.0386556	0.0460275	0.0522994	0.0457673	0.191257	0.679903
ACADM	P11310	0.032505	0.191366	0.336691	0.228488	0.212642	0.199647	-0.19295	0.822678
ACADS	P16219	0.0282009	0.0638358	0.0482001	0.0367568	0.0471178	0.0558788	0.00498304	0.991226
ACADSB	P45954	0.036455	0.00406829	0.00445953	0.0312871	0.0311837	0.0284465	-1.01518	0.362317
ACADVL	P49748	0.387241	0.180447	0.299295	0.26021	0.211025	0.227241	0.311793	0.511589
ACAP2	Q15057	0.0367345	0.0442174	0.00690855	0.0522029	0.0593326	0.0493915	-0.873121	0.238854
ACAT1	P24752	0.741979	0.680743	0.775104	0.627994	0.789809	0.649044	0.0886456	0.563792
ACAT2	Q9BWD1	0.0500377	0.0629459	0.0882033	0.0753392	0.0868792	0.114196	-0.458298	0.262352
ACBD3	Q9H3P7	0.0449471	0.0772761	0.0513731	0.161607	0.155915	0.118109	-1.32737	0.0371257
ACBD6	Q9BR61	0.000711042	0.000609958	0.000668617	0.00585723	0.007024	0.00426498	-3.10733	0.0620587
ACCS	Q96QU6	0.00149263	0.00128043	0.00140357	0.00949358	0.0120919	0.00960094	-2.90051	0.0371257
ACIN1	Q9UKV3	0.107108	0.109166	0.129758	0.160314	0.146679	0.126816	-0.326156	0.13638
ACLY	P53396	0.553987	0.495667	0.554605	1.00734	1.01386	0.917387	-0.873216	0.0140368
ACO1	P21399	0.0562638	0.0477577	0.0228036	0.0715941	0.0857404	0.0906619	-0.967478	0.0795633
ACO2	Q99798	0.136595	0.120217	0.205619	0.175807	0.162573	0.128626	-0.0142042	0.968396
ACOT1	Q86TX2	0.120256	0.0924605	0.139088	0.126067	0.130546	0.147069	-0.198447	0.409486
ACOT4	Q8N9L9	0.00161513	0.00138552	0.00151876	0.0160141	0.0105659	0.0132273	-3.13883	0.0527123
ACOT7	O00154	0.0258822	0.00444055	0.0525369	0.14778	0.146154	0.124334	-2.33569	0.0303297
ACOT8	O14734	0.117466	0.141268	0.101688	0.0985443	0.111148	0.0900818	0.265812	0.287246
ACOT9	Q9Y305	0.0474672	0.0604476	0.0481697	0.0498428	0.0475568	0.0507513	0.075261	0.648721
ACOX1	Q15067	0.0695115	0.0119259	0.0672253	0.0910646	0.0916877	0.0912697	-0.882249	0.2371
ACOX3	O15254	0.00142797	0.0226542	0.00134277	0.00908236	0.0151072	0.012184	-0.516647	0.709721
ACP1	P24666	0.144156	0.0813917	0.133376	0.167111	0.154177	0.0985554	-0.226177	0.577461
ACP2	P11117	0.00345081	0.0159263	0.00324491	0.0219483	0.0263719	0.0244265	-1.68516	0.0954471
ACP3	P15309	0.00156938	0.00134628	0.00147574	0.0114755	0.0102666	0.0018827	-2.42755	0.240126
ACP6	Q9NPH0	0.00110492	0.00094784	0.00103899	0.00702764	0.011933	0.0115459	-3.30262	0.0679303
ACSF2	Q96CM8	0.0895653	0.12094	0.102792	0.0792168	0.0934504	0.0955895	0.223919	0.312742
ACSF3	Q4G176	0.00561473	0.0502987	0.0366533	0.0419038	0.0367306	0.0412896	-0.373556	0.616638
ACSL1	P33121	0.0641033	0.0546592	0.0581859	0.0814689	0.0789071	0.0671918	-0.362968	0.0852755
ACSL3	O95573	0.160357	0.131314	0.152827	0.109603	0.119165	0.106944	0.404951	0.0813251
ACSL4	O60488	0.232041	0.193455	0.288187	0.176899	0.186079	0.188261	0.372608	0.255126
ACSL5	Q9ULC5	0.0211806	0.00877698	0.0214223	0.0150839	0.0174362	0.0166856	0.0623784	0.901151
ACSS1	Q9NUB1	0.0250464	0.0235284	0.0201641	0.0260209	0.0226441	0.0224688	-0.0494087	0.735029
ACSS2	Q9NR19	0.0874131	0.0998254	0.0969714	0.107841	0.109136	0.0817466	-0.0718504	0.702913
ACTA1	P68133	0.321738	0.374612	0.27278	0.0738022	0.0759083	0.0696004	2.14371	0.0456684
ACTB	P60709	8.22325	14.1313	14.1637	27.3099	26.6092	15.227	-0.92103	0.152566
ACTBL2	Q562R1	8.91868	5.61491	3.15622	4.17985	6.43139	4.98977	0.181278	0.768889
ACTG2	P63267	141.622	101.868	107.85	96.8449	96.576	102.419	0.248052	0.344044
ACTL6A	O96019	0.071859	0.0898372	0.0886298	0.168145	0.152858	0.150698	-0.914064	0.0149725
ACTMAP	Q5BKX5	0.00169928	0.00956017	0.00159789	0.010808	0.01391	0.0129161	-1.54945	0.13269
ACTN1	P12814	0.0497083	0.0727274	0.036041	0.485561	0.452087	0.292585	-2.95659	0.0615418
ACTN4	O43707	0.196012	0.39357	0.261312	1.6737	1.54799	1.32832	-2.41882	0.0188871
ACTR10	Q9NZ32	0.00184603	0.00791797	0.00173589	0.0323403	0.0437543	0.0392164	-3.32584	0.0210443
ACTR1A	P61163	0.102285	0.0757207	0.0901763	0.194673	0.189912	0.19228	-1.10502	0.0286238
ACTR1B	P42025	0.00251357	0.0107812	0.0023636	0.031546	0.0328549	0.0300136	-2.59207	0.0345109
ACTR2	P61160	0.0941299	0.222106	0.18318	0.887037	0.763856	0.705127	-2.23804	0.0180324
ACTR3	P61158	0.883279	0.956992	1.06954	2.59857	2.57458	2.06511	-1.31472	0.0382772
ACTR3C	Q9C0K3	0.000602519	0.000516863	0.000566569	0.000766443	0.00493027	0.00361404	-2.46533	0.244592
ACTR5	Q9H9F9	0.000898291	0.000770587	0.000844694	0.0129112	0.0109562	0.00538814	-3.5409	0.109424
ACTR6	Q9GZN1	0.000420621	0.000360824	0.000395524	0.00797358	0.00275163	0.00447358	-3.69081	0.155949
ACTR8	Q9H981	0.000850554	0.000729637	0.000799805	0.0106596	0.00556418	0.00885506	-3.39744	0.0802859
ACVR1	Q04771	0.000990211	0.00084944	0.000931129	0.00757918	0.00647779	0.00793392	-2.98854	0.0284202
ACY1	Q03154	0.00858625	0.00736561	0.0403697	0.187736	0.192682	0.196308	-3.35613	0.0232058
ADA	P00813	0.00702068	0.030113	0.00660179	0.0884283	0.0978903	0.107068	-2.74592	0.0199253
ADAM10	O14672	0.0603543	0.0668628	0.0650982	0.0432581	0.0427472	0.0473578	0.528113	0.020396
ADAMTSL4	Q6UY14	0.00855734	0.00146816	0.0119097	0.0021771	0.00223923	0.00205315	1.76153	0.306791
ADAP1	O75689	0.00308997	0.0132534	0.0029056	0.0262122	0.0256992	0.0267784	-2.03139	0.0671943
ADAR	P55265	0.0876613	0.0547641	0.0564936	0.0796704	0.0856041	0.0716215	-0.252073	0.423515
ADARB1	P78563	0.000454736	0.00039009	0.000427604	0.000578455	0.000594962	0.00272761	-1.61626	0.409486
ADCK1	Q86TW2	0.00091552	0.000785368	0.000860896	0.0011646	0.00598918	0.00607353	-2.3683	0.238854
ADCK5	Q3MIX3	0.000617123	0.000529391	0.000580302	0.000785021	0.00403711	0.00525788	-2.54531	0.242724
ADCY7	P51828	0.000626725	0.000537628	0.000589331	0.00594155	0.00409993	0.00578161	-3.17357	0.0492962
ADCY9	O60503	0.00179013	0.00153564	0.00168332	0.00227716	0.0117107	0.0113814	-2.34046	0.238854
ADD1	P35611	0.0139208	0.00968343	0.015393	0.0420268	0.0396273	0.0367522	-1.6023	0.0109368
ADD3	Q9UEY8	0.0146392	0.0203827	0.0138594	0.0341762	0.0381503	0.0344539	-1.12729	0.0236527
ADGRE5	P48960	0.0510169	0.0532664	0.0263551	0.0562322	0.0567583	0.0591696	-0.398172	0.32018
ADGRL2	O95490	0.000472491	0.00040532	0.000444299	0.00501407	0.00344386	0.0028341	-3.09439	0.0793622
ADH5	P11766	0.00424631	0.053567	0.00399295	0.0532321	0.0277787	0.0454712	-1.03311	0.398518
ADI1	Q9BV57	0.0157388	0.0135013	0.0147997	0.100104	0.103738	0.0974537	-2.7743	0.00776908
ADK	P55263	0.0572978	0.10058	0.0688358	0.206512	0.219287	0.126047	-1.2834	0.0965146
ADNP	Q9H2P0	0.0608833	0.0373254	0.0506582	0.0420215	0.0470771	0.0536511	0.0605348	0.837374
ADO	Q96SZ5	0.00240976	0.00206718	0.00226598	0.00306537	0.0157642	0.0146913	-2.31362	0.238854
ADPGK	Q9BRR6	0.0553163	0.0919241	0.0424997	0.0608089	0.0700263	0.0613588	-0.0185375	0.967926
ADPRH	P54922	0.000661286	0.000567276	0.00062183	0.00727504	0.00577332	0.00396653	-3.2009	0.076192
ADPRS	Q9NX46	0.00663834	0.00113892	0.00124845	0.0394748	0.0385919	0.0328511	-3.61931	0.0104473
ADRM1	Q16186	0.00490956	0.021058	0.00461663	0.0369193	0.0402282	0.0312945	-1.82607	0.0636334
ADSL	P30566	0.0451224	0.0451323	0.0515502	0.0982403	0.104299	0.110936	-1.14444	0.0136442
ADSS2	P30520	0.00793087	0.0068034	0.00745767	0.0504429	0.0582805	0.0531291	-2.86657	0.0213288
AFF1	P51825	0.00159292	0.00136646	0.00149787	0.0110566	0.0104206	0.0101556	-2.82719	0.0125291
AFF4	Q9UHB7	0.000801124	0.000687234	0.000753325	0.00509541	0.00754578	0.00851867	-3.23868	0.0634915
AFG1L	Q8WV93	0.00272434	0.0264604	0.0154806	0.0173277	0.0190345	0.0177733	-0.27742	0.73675
AFG2A	Q8NB90	0.0625135	0.0462778	0.0656996	0.060612	0.0623998	0.0595229	-0.0650196	0.744356
AFG2B	Q9BVQ7	0.00173126	0.00742569	0.00162796	0.021047	0.0273554	0.0198945	-2.66281	0.025747
AFG3L2	Q9Y4W6	0.186665	0.192551	0.213724	0.103267	0.127935	0.139234	0.67866	0.0324389
AFP	P02771	1.47802	2.04402	0.487078	0.00536665	0.0575001	0.0253056	5.50682	0.16861
AFTPH	Q6ULP2	0.00162429	0.00139338	0.00152738	0.010331	0.0181363	0.0132251	-3.19742	0.0736164
AGA	P20933	0.00968651	0.00830945	0.00910856	0.0784923	0.0633675	0.0713771	-2.97585	0.0288622
AGAP2	Q99490	0.00164979	0.00141526	0.00775679	0.0182998	0.0229578	0.0152494	-2.38448	0.0356958
AGAP3	Q96P47	0.0138018	0.0275378	0.0175577	0.0130593	0.0150082	0.0140374	0.484211	0.377804
AGBL2	Q5U5Z8	0.00102566	0.00439923	0.00096446	0.0013047	0.00134193	0.00123042	0.720707	0.593636
AGFG1	P52594	0.0785977	0.11554	0.0716559	0.164234	0.157558	0.148857	-0.824344	0.0674975
AGK	Q53H12	0.0810232	0.0565003	0.046409	0.0544193	0.0760597	0.0701969	-0.125691	0.72148
AGL	P35573	0.0315759	0.0304603	0.0389341	0.104088	0.109347	0.0811157	-1.54458	0.0433264
AGMAT	Q9BSE5	0.00222432	0.00190811	0.00209161	0.0186601	0.0145512	0.0147253	-2.9452	0.0381348
AGO1	Q9UL18	0.00140296	0.00120351	0.00131925	0.00178466	0.00183559	0.00841527	-1.61626	0.409486
AGO2	Q9UKV8	0.0136105	0.0227945	0.0201524	0.0420699	0.0468712	0.0414087	-1.2046	0.0248026
AGO3	Q9H9G7	0.00140861	0.00120835	0.00132456	0.0124045	0.0109716	0.00844912	-3.01334	0.0487203
AGPAT1	Q99943	0.00469917	0.00403113	0.022094	0.0344547	0.0347597	0.0323145	-1.71975	0.105777
AGPAT2	O15120	0.0500659	0.0947293	0.0910528	0.119856	0.129121	0.126912	-0.672447	0.135054
AGPAT3	Q9NRZ7	0.00346456	0.00297203	0.00325784	0.025399	0.0288677	0.0207812	-2.95258	0.0421094
AGPAT5	Q9NUQ2	0.173099	0.246693	0.222828	0.158576	0.241896	0.176347	0.155845	0.602294
AGPS	O00116	0.164238	0.144357	0.218542	0.136836	0.147718	0.116595	0.394033	0.258357
AGT	P01019	0.000339616	0.000291335	0.000319352	0.00216007	0.0044024	0.000407417	-2.87468	0.29521
AGTPBP1	Q9UPW5	0.00172166	0.0014769	0.00161893	0.0122187	0.0112628	0.0111345	-2.84509	0.0149725
AHCTF1	Q8WYP5	0.0468065	0.0442116	0.0365835	0.0194366	0.0275971	0.0365735	0.609947	0.135463
AHCY	P23526	0.228245	0.359364	0.254297	0.835693	0.831362	0.821677	-1.56368	0.0295321
AHCYL1	O43865	0.316148	0.345241	0.2911	0.548409	0.545291	0.403994	-0.652969	0.0999119
AHNAK	Q09666	0.640994	0.843679	0.612154	2.15201	2.00104	2.20305	-1.59993	0.00861665
AHNAK2	Q8IVF2	0.000871223	0.000747367	0.000819241	0.00110825	0.00113988	0.00522578	-1.61626	0.409486
AHSA1	O95433	0.322413	0.140765	0.35025	0.586996	0.568477	0.45613	-0.98641	0.0775725
AHSG	P02765	83.2787	9.08006	63.0601	5.60274	5.68433	4.24107	3.3232	0.241601
AIDA	Q96BJ3	0.00420299	0.00360549	0.00395222	0.0267324	0.0293445	0.0279775	-2.83735	0.0134823
AIF1	P55008	0.00922022	0.00790945	0.00867009	0.0768816	0.0603171	0.0676497	-2.98913	0.0320889
AIFM1	O95831	0.165297	0.139995	0.160702	0.182102	0.1666	0.137054	-0.0599181	0.739834
AIFM2	Q9BRQ8	0.00254323	0.00218168	0.00239149	0.0161758	0.0234658	0.0165542	-2.98124	0.0566121
AIMP1	Q12904	0.0340928	0.0769927	0.0443332	0.0985089	0.0981943	0.0883597	-0.875119	0.126643
AIMP2	Q13155	0.0362896	0.0317151	0.110032	0.163202	0.177581	0.136503	-1.42267	0.0864371
AIP	O00170	0.18417	0.186694	0.403445	0.454522	0.474846	0.387942	-0.766615	0.188106
AK1	P00568	0.0753836	0.0426262	0.0557461	0.0601001	0.0573121	0.0465233	0.0839335	0.809383
AK2	P54819	0.240453	0.274832	0.173834	0.77843	0.722205	0.797477	-1.73763	0.00989776
AK3	Q9UIJ7	0.070648	0.0513038	0.0591807	0.057725	0.0584246	0.067285	-0.0182204	0.928462
AK4	P27144	0.0202339	0.0569128	0.00373551	0.0252666	0.0327315	0.0391301	-0.264068	0.802238
AK6	Q9Y3D8	0.00163074	0.0121458	0.00766719	0.0394637	0.0445575	0.0351716	-2.47467	0.0191484
AKAP1	Q92667	0.0012921	0.00554207	0.00121501	0.0139965	0.0142271	0.008591	-2.19336	0.0516399
AKAP17A	Q02040	0.00352663	0.00302527	0.00331621	0.0224305	0.0233361	0.0273749	-2.88985	0.0295321
AKAP8	O43823	0.0216627	0.0233589	0.00407404	0.0426622	0.0431043	0.0443339	-1.40596	0.0954471
AKAP8L	Q9ULX6	0.0244693	0.0126843	0.0148756	0.0469854	0.0470492	0.0429999	-1.39715	0.0381628
AKAP9	Q99996	0.00228655	0.00196149	0.00215013	0.00290865	0.0170127	0.0137152	-2.3943	0.239686
AKR1A1	P14550	0.0521871	0.0878197	0.0732937	0.250574	0.270441	0.294792	-1.93534	0.0108413
AKR1B1	P15121	0.369468	0.527464	0.173188	1.63117	1.55877	1.5367	-2.14304	0.0284202
AKR7A2	O43488	0.102283	0.130291	0.107199	0.191623	0.19986	0.187976	-0.770131	0.0303297
AKT1	P31749	0.0130341	0.0195918	0.0202744	0.0284015	0.0339211	0.0318861	-0.832585	0.0414323
AKT2	P31751	0.0199711	0.0117144	0.0265078	0.0267918	0.028415	0.0195523	-0.361396	0.412916
AKTIP	Q9H8T0	0.000458229	0.000393086	0.000430888	0.000582897	0.00299766	0.00327663	-2.41899	0.239026
ALAD	P13716	0.029943	0.0432937	0.0191802	0.154814	0.165838	0.156947	-2.36957	0.0136442
ALB	P02768	110.055	177.55	139.611	9.1782	5.81241	4.20917	4.4758	0.0557879
ALCAM	Q13740	0.00698874	0.0382487	0.0328587	0.0499252	0.0465133	0.0516095	-0.922741	0.208488
ALDH16A1	Q8IZ83	0.128423	0.107358	0.13124	0.224935	0.212064	0.212333	-0.823092	0.0188817
ALDH18A1	P54886	0.181116	0.153705	0.203224	0.137597	0.142466	0.14744	0.331788	0.18909
ALDH1B1	P30837	0.0256866	0.0494304	0.0379301	0.0433845	0.0437775	0.0409035	-0.179959	0.597113
ALDH1L1	O75891	0.00155435	0.00133338	0.0014616	0.00197723	0.0101683	0.0466226	-3.75617	0.39051
ALDH1L2	Q3SY69	0.0938145	0.126312	0.095078	0.0787774	0.0918143	0.0790834	0.336238	0.239398
ALDH2	P05091	0.0987805	0.0717988	0.078954	0.0795393	0.0922036	0.076083	0.00990509	0.963522
ALDH3A2	P51648	0.0321694	0.00294673	0.033432	0.0218482	0.024954	0.025606	-0.0790349	0.926287
ALDH3B1	P43353	0.0132502	0.00144709	0.00158626	0.0111301	0.0128447	0.0101184	-1.06607	0.338024
ALDH4A1	P30038	0.0433133	0.0397691	0.0447783	0.0280911	0.0266073	0.0279517	0.629484	0.0309055
ALDH5A1	P51649	0.0185735	0.0168558	0.00171351	0.002318	0.0119207	0.0151507	0.337789	0.759335
ALDH6A1	Q02252	0.101219	0.0477866	0.0775313	0.0488603	0.0511481	0.0557255	0.540662	0.337249
ALDH9A1	P49189	0.083108	0.0745177	0.0917801	0.146915	0.138366	0.118881	-0.696439	0.0404285
ALDOA	P04075	0.592099	1.26025	0.980376	6.35404	5.37784	4.65069	-2.5319	0.0310677
ALDOC	P09972	0.0772811	0.134504	0.153826	0.376626	0.3779	0.402871	-1.6625	0.0256158
ALG1	Q9BT22	0.00469204	0.00402501	0.00441209	0.038309	0.0366564	0.0281439	-2.97333	0.0411275
ALG11	Q2TAA5	0.00112982	0.000969201	0.00695188	0.0121587	0.0121793	0.00677689	-1.78147	0.10041
ALG13	Q9NP73	0.00440424	0.00377812	0.00414146	0.0293978	0.0288118	0.026475	-2.78065	0.0162189
ALG2	Q9H553	0.00280133	0.0120154	0.00263418	0.0348152	0.038445	0.0297626	-2.56159	0.0223882
ALG3	Q92685	0.0658182	0.0308654	0.065771	0.0224061	0.0270358	0.0231272	1.16261	0.192771
ALG5	Q9Y673	0.12245	0.0097895	0.174841	0.135865	0.114106	0.0684506	-0.0523263	0.957515
ALG8	Q9BVK2	0.0146417	0.0102144	0.0166113	0.0320158	0.0352896	0.0236968	-1.13392	0.060673
ALG9	Q9H6U8	0.000962009	0.0188825	0.00452305	0.00764665	0.00976241	0.00748077	-0.0305922	0.981199
ALKBH1	Q13686	0.00115304	0.000989124	0.00108425	0.00146675	0.00754302	0.0107404	-2.61386	0.248955
ALKBH3	Q96Q83	0.00166725	0.00143023	0.00156777	0.0106043	0.0119101	0.0120485	-2.88919	0.0204008
ALKBH4	Q9NXW9	0.00280081	0.00240264	0.0026337	0.0178141	0.0219045	0.026034	-3.06865	0.0480324
ALKBH5	Q6P6C2	0.00170531	0.00146288	0.00160357	0.0108464	0.0217102	0.0219072	-3.5127	0.0923272
ALKBH7	Q9BT30	0.00115187	0.000988119	0.00108314	0.00732628	0.00812528	0.0111804	-3.04662	0.0586879
ALOX5	P09917	0.000303433	0.000260297	0.000285329	0.000385987	0.00560934	0.00182006	-3.20238	0.346726
ALOX5AP	P20292	0.0462573	0.0517585	0.0461741	0.027278	0.0384731	0.026171	0.649486	0.0714476
ALYREF	Q86V81	0.00990241	0.00849466	0.00931158	0.112479	0.0930531	0.0593968	-3.25719	0.0795949
AMFR	Q9UKV5	0.00291447	0.00250015	0.00274058	0.018537	0.0245376	0.0197236	-2.94493	0.039332
AMMECR1L	Q6DCA0	0.000650337	0.000557883	0.000611534	0.000827271	0.00425439	0.00462344	-2.415	0.238967
AMPD2	Q01433	0.0499094	0.052778	0.0258355	0.193459	0.214463	0.188454	-2.2142	0.00989776
AMPD3	Q01432	0.000158505	0.000135972	0.000149048	0.000201629	0.00245906	0.000950749	-3.02548	0.323833
AMY1C (includes others)	P0DTE7	0.104414	0.0468964	0.0102813	0.0139083	0.0143052	0.0131165	1.96709	0.353604
ANAPC1	Q9H1A4	0.00290416	0.0124565	0.00273088	0.0321857	0.0342619	0.0271365	-2.37095	0.0288083
ANAPC10	Q9UM13	0.00128346	0.001101	0.00120688	0.00163265	0.0107735	0.00769847	-2.48493	0.246351
ANAPC2	Q9UJX6	0.00592327	0.00508121	0.00556986	0.0459499	0.0491931	0.035529	-2.97893	0.0424344
ANAPC4	Q9UJX5	0.00401647	0.0192533	0.00377683	0.0320343	0.0331977	0.0240916	-1.7236	0.0788372
ANAPC5	Q9UJX4	0.00232034	0.00199048	0.0021819	0.0204585	0.0170637	0.0139179	-2.986	0.0493844
ANAPC7	Q9UJX3	0.0142174	0.0193886	0.00749261	0.0292922	0.0285396	0.0225574	-0.967912	0.0867465
ANGPTL3	Q9Y5C1	0.0497881	0.0227474	0.00498699	0.0067463	0.00693882	0.00636221	1.9512	0.351678
ANKFY1	Q9P2R3	0.00272744	0.0023397	0.00256471	0.0176631	0.0211303	0.0163598	-2.85334	0.0356958
ANKHD1	Q8IWZ3	0.0306922	0.0231396	0.0335747	0.060652	0.0482447	0.0432495	-0.799647	0.0739501
ANKLE2	Q86XL3	0.00210969	0.0137031	0.00198382	0.0134183	0.0163912	0.014495	-1.31586	0.22281
ANKMY2	Q8IV38	0.00076847	0.000659222	0.000722619	0.00488772	0.00630828	0.00615182	-3.01214	0.0354712
ANKRD13A	Q8IZ07	0.000877228	0.000752519	0.000824888	0.00819852	0.00573868	0.00618114	-3.03493	0.0505984
ANKRD17	O75179	0.00332909	0.00285582	0.00313046	0.0218784	0.0229497	0.0199686	-2.79823	0.0205837
ANKRD27	Q96NW4	0.00343991	0.0324696	0.0161733	0.0319172	0.0318285	0.0292817	-0.836848	0.31596
ANKRD28	O15084	0.00223986	0.00192144	0.00210622	0.0142462	0.0172443	0.0155574	-2.90816	0.0266205
ANKRD44	Q8N8A2	0.0112631	0.0108043	0.0170929	0.0319362	0.0332684	0.0262443	-1.22357	0.0278355
ANKRD46	Q86W74	0.0016427	0.00140917	0.0123828	0.0131678	0.0107463	0.0128274	-1.25124	0.253386
ANKRD52	Q8NB46	0.00263871	0.00226358	0.00248127	0.016783	0.0199993	0.0179516	-2.89005	0.0250042
ANKRD54	Q6NXT1	0.00249598	0.00214115	0.00234706	0.0158753	0.018375	0.0154057	-2.8298	0.0268757
ANKS1A	Q92625	0.00236986	0.00203295	0.00222846	0.0208662	0.0155032	0.0164449	-2.99357	0.0421094
ANKZF1	Q9H8Y5	0.0334051	0.0343181	0.0401213	0.0370846	0.0366025	0.0404738	-0.0821177	0.508209
ANLN	Q9NQW6	0.00258872	0.0022207	0.00243426	0.018569	0.016935	0.0213506	-2.97248	0.031162
ANO6	Q4KMQ2	0.0328569	0.0335962	0.0323933	0.0622551	0.0705336	0.0580589	-0.94916	0.0457409
ANP32A	P39687	0.0633411	0.083187	0.0330229	0.41806	0.381798	0.342371	-2.66939	0.0131114
ANP32B	Q92688	0.105915	0.115409	0.0854897	0.522826	0.601014	0.551202	-2.44876	0.0150044
ANP32E	Q9BTT0	0.205884	0.16812	0.246376	0.189966	0.173069	0.164436	0.234061	0.376375
ANPEP	P15144	0.0636712	0.0683061	0.0502826	0.0849817	0.102661	0.101643	-0.666499	0.041245
ANXA1	P04083	0.16481	0.125185	0.139154	0.647512	0.693071	0.760908	-2.29186	0.0193148
ANXA11	P50995	0.117176	0.114465	0.0876554	0.182197	0.197622	0.174555	-0.795966	0.0257945
ANXA2	P07355	1.01107	0.856325	0.898058	1.57711	1.57645	1.60692	-0.783592	0.0256158
ANXA4	P09525	0.576624	0.460906	0.525267	1.6253	1.52422	1.30487	-1.5111	0.0295321
ANXA5	P08758	0.236472	0.469943	0.193211	0.844027	0.881392	1.27986	-1.7401	0.0551412
ANXA6	P08133	0.100371	0.152891	0.0680185	0.477565	0.480836	0.387047	-2.06619	0.0181566
ANXA7	P20073	0.0564609	0.065028	0.064696	0.200578	0.186157	0.114301	-1.42818	0.108466
ANXA8	P13928	0.00172094	0.0148563	0.00809129	0.0344489	0.0396713	0.0276217	-2.04417	0.0357235
AOC1	P19801	0.00197582	0.00169493	0.00185793	0.0125668	0.0130333	0.0139549	-2.83885	0.0158341
AOC3	Q16853	0.0259935	0.0535486	0.0146207	0.00395572	0.00406861	0.00373051	3.0019	0.21727
AP1B1	Q10567	0.0107877	0.00925407	0.010144	0.0686131	0.0706179	0.0712928	-2.80204	0.00155959
AP1G1	O43747	0.00254718	0.0152135	0.011976	0.0478917	0.053374	0.0375811	-2.22318	0.0278355
AP1G2	O75843	0.0022246	0.00954174	0.00209187	0.0344913	0.0416296	0.0393495	-3.05871	0.0129111
AP1M1	Q9BXS5	0.0362245	0.0486784	0.068474	0.128654	0.14343	0.125697	-1.37489	0.0268757
AP1S2	P56377	0.00278713	0.0023909	0.00262083	0.017727	0.0205234	0.0212223	-2.93089	0.025747
AP2A1	O95782	0.0697629	0.0692936	0.0598041	0.123836	0.143673	0.12375	-0.976363	0.0262818
AP2A2	O94973	0.00589875	0.00506017	0.027734	0.0968608	0.112584	0.0977072	-2.98881	0.0172749
AP2B1	P63010	0.131182	0.206887	0.150366	0.624544	0.65289	0.559459	-1.91103	0.0104473
AP2M1	Q96CW1	0.0585641	0.105333	0.0637658	0.161873	0.172614	0.16818	-1.1427	0.0578157
AP2S1	P53680	0.00321253	0.0137792	0.00302086	0.133183	0.140645	0.0942785	-4.20115	0.0424132
AP3B1	O00203	0.0360688	0.0438234	0.0345851	0.110678	0.115837	0.103382	-1.52695	0.00861665
AP3D1	O14617	0.0191732	0.0218151	0.0208762	0.0686699	0.0739524	0.0499635	-1.63832	0.0642986
AP3M1	Q9Y2T2	0.11475	0.10176	0.0153983	0.111086	0.107125	0.105655	-0.481843	0.490718
AP3M2	P53677	0.00303595	0.00260435	0.00285481	0.00386192	0.0218673	0.0182103	-2.37082	0.239109
AP3S1	Q92572	0.00159289	0.00683223	0.00149785	0.0189106	0.0189544	0.0212239	-2.57404	0.0295321
AP3S2	P59780	0.000943541	0.000809405	0.000887245	0.00600123	0.00667768	0.0104601	-3.13161	0.0831913
AP4B1	Q9Y6B7	0.00111853	0.000959514	0.00105179	0.00142284	0.00731721	0.00134183	-1.68761	0.423515
AP4E1	Q9UPM8	0.00057786	0.00049571	0.000543382	0.000735076	0.00378026	0.00388991	-2.37801	0.238854
AP4M1	O00189	0.00168917	0.00144903	0.00158838	0.00214873	0.0119449	0.010132	-2.35767	0.239109
AP5B1	Q2VPB7	0.0010166	0.000872074	0.00095594	0.00955442	0.0101826	0.00609776	-3.18301	0.065172
AP5M1	Q9H0R1	0.000648695	0.000556475	0.00060999	0.00412591	0.00587916	0.000778202	-2.57063	0.25276
APAF1	O14727	0.0328745	0.0221127	0.02222	0.0342949	0.0357977	0.0307861	-0.385813	0.22281
APBA3	O96018	0.000508484	0.000436197	0.000478145	0.004579	0.00520495	0.00305	-3.17313	0.0662403
APBB1IP	Q7Z5R6	0.0236235	0.0226898	0.0237583	0.0439127	0.0412165	0.05009	-0.948398	0.0455916
APEH	P13798	0.0167442	0.0211174	0.0305478	0.235111	0.266396	0.244697	-3.4473	0.0109368
APEX1	P27695	0.106198	0.06138	0.101936	0.336091	0.335752	0.324065	-1.88565	0.021042
API5	Q9BZZ5	0.0556785	0.0998913	0.0544176	0.123312	0.199576	0.18499	-1.27418	0.0709024
APIP	Q96GX9	0.00156201	0.00669977	0.00146882	0.0519973	0.0535665	0.0351735	-3.85433	0.0440863
APLP2	Q06481	0.142401	0.0936257	0.117387	0.026962	0.0299176	0.0234224	2.13785	0.0583058
APMAP	Q9HDC9	0.285472	0.195675	0.276547	0.2308	0.209245	0.157361	0.342903	0.28608
APOA1	P02647	0.014424	0.0461852	0.0339664	0.0120291	0.00507574	0.000930789	2.39062	0.161257
APOA2	P02652	0.0343941	0.0473471	0.0352947	0.0087503	0.00900001	0.00825212	2.17023	0.0540728
APOB	P04114	0.172882	0.207553	0.147011	0.00796989	0.0111886	0.00150323	4.67399	0.0383852
APOBEC3B	Q9UH17	0.00138811	0.00119078	0.00130529	0.00986199	0.0090808	0.008378	-2.81432	0.0231143
APOBEC3C	Q9NRW3	0.00292825	0.00251196	0.00275354	0.0192989	0.0213124	0.0175643	-2.82782	0.0268757
APOBEC3G	Q9HC16	0.00065057	0.000558084	0.000611754	0.00568791	0.00425592	0.000780452	-2.55855	0.247611
APOBR	Q0VD83	0.0459341	0.0240561	0.0547348	0.093631	0.0909055	0.0867014	-1.12081	0.0679836
APOC2	P02655	0.127146	0.0692019	0.0735446	0.00174141	0.0017911	0.00821132	4.52241	0.0880047
APOC3	P02656	0.0256085	0.0103439	0.00226773	0.00306774	0.00315528	0.00289308	2.06784	0.364966
APOE	P02649	0.00764023	0.194958	0.10234	0.00971887	0.0517735	0.0458277	1.5066	0.412329
APOL2	Q9BQE5	0.000846254	0.000725948	0.000795762	0.00538245	0.00818762	0.0010152	-2.62279	0.258691
APOO	Q9BUR5	0.0151375	0.0144124	0.0181828	0.0136325	0.0189685	0.0218813	-0.190807	0.526922
APOOL	Q6UXV4	0.0630293	0.0344567	0.0617212	0.0248963	0.0336229	0.0265661	0.903924	0.175423
APPL1	Q9UKG1	0.0451896	0.0297791	0.0520958	0.0771841	0.0786386	0.0631104	-0.784929	0.061353
APRT	P07741	0.0747324	0.320541	0.598587	0.588323	0.675199	0.769995	-1.03286	0.214002
AQR	O60306	0.0523115	0.0341459	0.0416842	0.0387545	0.0417742	0.0355296	0.142889	0.591603
ARAF	P10398	0.0579428	0.0453185	0.0495404	0.0467822	0.0519864	0.0447581	0.0903425	0.580196
ARAP1	Q96P48	0.0144113	0.00247251	0.0221866	0.0370541	0.0404773	0.0375819	-1.55891	0.0896667
ARB2A	Q8WUF8	0.0024018	0.00206035	0.0112925	0.028431	0.01662	0.0198334	-2.0421	0.0638049
ARCN1	P48444	0.160871	0.18486	0.136459	0.29653	0.317713	0.317796	-0.950789	0.0228369
ARF3	P61204	0.200358	0.160533	0.24776	0.531937	0.534405	0.283795	-1.14942	0.14677
ARF4	P18085	0.0712306	0.0974609	0.050543	0.100009	0.106279	0.0967096	-0.466835	0.242535
ARF5	P84085	0.0713799	0.0493603	0.0521135	0.0944818	0.099842	0.0658302	-0.589814	0.155737
ARF6	P62330	0.160469	0.150658	0.14107	0.169897	0.234404	0.231157	-0.490847	0.154295
ARFGAP1	Q8N6T3	0.068669	0.063124	0.0689326	0.0641688	0.0689998	0.0559422	0.0859929	0.492832
ARFGAP2	Q8N6H7	0.0254077	0.0321236	0.00477835	0.0324566	0.0340225	0.0327558	-0.671391	0.345077
ARFGAP3	Q9NP61	0.0209319	0.0183686	0.00393661	0.0286628	0.0343865	0.0271703	-1.06117	0.140411
ARFGEF1	Q9Y6D6	0.0299476	0.0279061	0.029003	0.0564537	0.0554476	0.0482745	-0.882947	0.0368295
ARFGEF2	Q9Y6D5	0.000868084	0.000744675	0.00081629	0.00915317	0.00870811	0.00520695	-3.24744	0.0723884
ARFIP1	P53367	0.0071899	0.0308389	0.0498576	0.0552175	0.0570198	0.0641127	-1.00473	0.208324
ARG1	P05089	0.0307767	0.109699	0.027363	0.00898943	0.00184919	0.00169553	3.74314	0.261833
ARGLU1	Q9NWB6	0.033835	0.0215272	0.0270795	0.0560012	0.0632388	0.0695808	-1.19557	0.0233326
ARHGAP1	Q07960	0.0607294	0.0974922	0.0763178	0.182076	0.179395	0.157306	-1.14529	0.0236932
ARHGAP15	Q53QZ3	0.0462483	0.0800652	0.0731083	0.0372951	0.0333562	0.0487204	0.740362	0.173447
ARHGAP17	Q68EM7	0.094859	0.0874146	0.11706	0.0955917	0.10592	0.110206	-0.0584884	0.748783
ARHGAP18	Q8N392	0.0305346	0.0253412	0.0396046	0.0698751	0.0754619	0.0631921	-1.12697	0.0228487
ARHGAP19	Q14CB8	0.00199991	0.0017156	0.00188058	0.0127201	0.019145	0.0141474	-3.03953	0.0565058
ARHGAP25	P42331	0.000916318	0.000786052	0.000861646	0.00611749	0.00793226	0.00549627	-2.9304	0.0506883
ARHGAP26	Q9UNA1	0.00315302	0.00270478	0.00296489	0.0200542	0.0283677	0.0222931	-3.00273	0.046872
ARHGAP27	Q6ZUM4	0.00381741	0.00327471	0.0179482	0.0333997	0.0299897	0.0352661	-1.97815	0.0662716
ARHGAP30	Q7Z6I6	0.0754496	0.0510495	0.0473061	0.0828491	0.0902872	0.0722118	-0.497358	0.15938
ARHGAP35	Q9NRY4	0.0119288	0.0104045	0.00224341	0.0154602	0.020039	0.0198735	-1.17188	0.107426
ARHGAP4	P98171	0.104224	0.165426	0.153295	0.125632	0.136479	0.147526	0.0461252	0.867026
ARHGAP45	Q92619	0.147784	0.156149	0.16402	0.167005	0.187224	0.15213	-0.113797	0.409486
ARHGAP9	Q9BRR9	0.0330324	0.0331949	0.0332045	0.033091	0.0334248	0.0275788	0.0795961	0.508863
ARHGDIA	P52565	0.0662905	0.141203	0.122797	0.67524	0.605116	0.497846	-2.42861	0.0289535
ARHGDIB	P52566	0.153025	0.0979762	0.224651	1.10401	0.965341	0.762074	-2.57355	0.0377469
ARHGEF1	Q92888	0.313953	0.338611	0.397509	0.437502	0.483943	0.452447	-0.387779	0.0698025
ARHGEF11	O15085	0.00117089	0.00100443	0.00110103	0.00954249	0.0116426	0.00702325	-3.10596	0.0630928
ARHGEF12	Q9NZN5	0.00760127	0.00652065	0.00714774	0.0483466	0.0681745	0.0665186	-3.10529	0.04587
ARHGEF16	Q5VV41	0.000748813	0.00064236	0.000704135	0.00095254	0.00489861	0.00556054	-2.44528	0.239109
ARHGEF18	Q6ZSZ5	0.00367812	0.0157762	0.00345867	0.0278439	0.037159	0.0369044	-2.15302	0.0365924
ARHGEF2	Q92974	0.120865	0.126123	0.170832	0.143846	0.183204	0.16668	-0.240842	0.343129
ARHGEF39	Q8N4T4	0.00143066	0.00122727	0.0013453	0.00909947	0.0180423	0.01732	-3.47333	0.0880981
ARHGEF40	Q8TER5	0.00126716	0.00108702	0.00119156	0.00161192	0.00165792	0.00760072	-1.61627	0.409486
ARHGEF6	Q15052	0.0927173	0.0900211	0.0999914	0.144186	0.151488	0.119475	-0.554205	0.0786598
ARHGEF7	Q14155	0.0501132	0.0472617	0.0259467	0.0893246	0.102453	0.104993	-1.26692	0.0303297
ARID1A	O14497	0.0243792	0.0245967	0.028763	0.027464	0.0240383	0.0323579	-0.109346	0.576156
ARID1B	Q8NFD5	0.0158543	0.00272009	0.00298168	0.0313598	0.0274494	0.0255318	-1.96814	0.0670454
ARID2	Q68CP9	0.00405585	0.0173963	0.00381386	0.0365755	0.0374437	0.0370583	-2.1363	0.0611806
ARID3A	Q99856	0.0254086	0.0174239	0.0252857	0.0246422	0.0372387	0.0242668	-0.338771	0.38219
ARIH1	Q9Y4X5	0.0020046	0.00171962	0.00188499	0.0167762	0.0157092	0.012024	-2.98824	0.0433716
ARIH2	O95376	0.00172266	0.00147776	0.00161988	0.0123305	0.0112694	0.0120515	-2.88676	0.0134823
ARL1	P40616	0.000499174	0.000428211	0.000469391	0.000634983	0.000653103	0.00299415	-1.61626	0.409486
ARL14EPL	P0DKL9	0.0215651	0.0924967	0.0202784	0.0274322	0.028215	0.0258704	0.720707	0.593636
ARL2	P36404	0.0723545	0.0469749	0.0624365	0.0555134	0.0716927	0.0633374	-0.068039	0.793907
ARL2BP	Q9Y2Y0	0.0176508	0.00811893	0.0110093	0.0634297	0.0570026	0.0283497	-2.01625	0.119783
ARL3	P36405	0.00408486	0.00350414	0.0192057	0.0742436	0.063814	0.0605426	-2.88985	0.0181555
ARL6	Q9H0F7	0.000801731	0.000687755	0.000753896	0.00101985	0.00582935	0.00480896	-2.37759	0.23931
ARL6IP1	Q15041	0.0374521	0.192567	0.00704351	0.225593	0.268013	0.248499	-1.64636	0.15612
ARL6IP4	Q66PJ3	0.000808201	0.00346652	0.000759979	0.0390593	0.0349571	0.0313412	-4.38724	0.0200827
ARL6IP5	O75915	0.00219852	0.00942987	0.00206735	0.0246063	0.019737	0.0146898	-2.1078	0.0517535
ARL6IP6	Q8N6S5	0.0242885	0.0250736	0.0231032	0.00735787	0.0108036	0.0123882	1.24613	0.0307041
ARL8A	Q96BM9	0.0602326	0.258349	0.0566388	0.0766198	0.0788063	0.0722575	0.720707	0.593636
ARL8B	Q9NVJ2	0.264542	0.19192	0.261753	0.200335	0.230379	0.280759	0.0136066	0.958834
ARMC1	Q9NVT9	0.00595983	0.00511257	0.00560424	0.0379065	0.0455011	0.0492941	-2.99229	0.0345497
ARMC10	Q8N2F6	0.00386346	0.0219638	0.0228113	0.0245729	0.0306751	0.032605	-0.852992	0.237885
ARMC6	Q6NXE6	0.0037289	0.0162501	0.00350642	0.023717	0.0288036	0.0278389	-1.7747	0.075838
ARMC8	Q8IUR7	0.0256573	0.00440195	0.00482529	0.088171	0.0831699	0.0661801	-2.7674	0.0219253
ARMCX3	Q9UH62	0.00249433	0.0132537	0.00234551	0.0262441	0.0285674	0.0149616	-1.9472	0.0807092
ARMH3	Q5T2E6	0.000464992	0.000398887	0.000437248	0.00373878	0.0030419	0.00308094	-2.92206	0.0314802
ARMT1	Q9H993	0.00243234	0.00208655	0.00228721	0.0183525	0.0178819	0.0145897	-2.90061	0.032168
ARNT	P27540	0.000785247	0.000673615	0.000738395	0.00727103	0.00567572	0.00471008	-3.00645	0.0566121
ARPC1A	Q92747	0.018672	0.0160176	0.017558	0.146108	0.168003	0.111999	-3.02779	0.0514843
ARPC1B	O15143	0.181216	0.11178	0.0613899	0.301907	0.298911	0.308415	-1.35933	0.0746852
ARPC2	O15144	0.0972397	0.121575	0.13128	0.626391	0.695356	0.454674	-2.34316	0.0566121
ARPC3	O15145	0.401312	0.497951	0.546831	0.880786	0.811979	0.716359	-0.736348	0.0356886
ARPC4	P59998	0.0895478	0.384087	0.0842049	1.08128	1.49816	1.11818	-2.72867	0.0278477
ARPC5	O15511	0.0655417	0.116854	0.0808528	0.233111	0.254522	0.243075	-1.47287	0.0277363
ARPC5L	Q9BPX5	0.0877079	0.0733363	0.0193453	0.0438003	0.0543323	0.0518513	0.266309	0.72261
ARRB1	P49407	0.00100556	0.000862609	0.000945565	0.012095	0.0101651	0.00603158	-3.32982	0.0870825
ARRDC1	Q8N5I2	0.00357852	0.00306979	0.00336501	0.0238921	0.0235798	0.0214647	-2.78335	0.0176208
ARSA	P15289	0.00347422	0.00298032	0.0219301	0.0310751	0.0291249	0.0208391	-1.51351	0.149179
ARSB	P15848	0.0049748	0.00426757	0.00467798	0.0334782	0.0341712	0.0298399	-2.80805	0.0208034
ARSD	P51689	0.000331167	0.000284087	0.000311408	0.00210633	0.000433288	0.00840423	-3.56193	0.376361
ASAH1	Q13510	0.00518795	0.0355541	0.0247033	0.0443638	0.0553438	0.0311184	-0.999286	0.20441
ASAP1	Q9ULH1	0.00367995	0.0031568	0.00346038	0.0234057	0.0246994	0.0251229	-2.83015	0.010177
ASB6	Q9NWX5	0.000421923	0.000361941	0.000396748	0.00268357	0.00482655	0.00622412	-3.54017	0.10584
ASCC1	Q8N9N2	0.00268052	0.00229945	0.00252059	0.0258402	0.0232307	0.0160783	-3.11868	0.0593684
ASCC2	Q9H1I8	0.00271561	0.00232955	0.00255358	0.0339239	0.0339888	0.0162888	-3.47001	0.0974355
ASCC3	Q8N3C0	0.0376484	0.0567526	0.00226961	0.0256316	0.0162777	0.0144774	0.777724	0.551819
ASDURF	L0R819	0.0058672	0.0050331	0.00551713	0.0461945	0.0421892	0.0351927	-2.9121	0.0357686
ASF1A	Q9Y294	0.00109935	0.000943062	0.00103375	0.013997	0.0105832	0.00659412	-3.34115	0.0964841
ASF1B	Q9NVP2	0.00123299	0.0010577	0.00115942	0.0111897	0.00827468	0.00739571	-2.96075	0.0572572
ASH2L	Q9UBL3	0.00506815	0.0307569	0.00476576	0.0322351	0.0333845	0.040143	-1.38161	0.189035
ASL	P04424	0.00718357	0.00616234	0.00675496	0.050567	0.0469937	0.0466758	-2.84311	0.0129111
ASMTL	O95671	0.0375693	0.0203531	0.0348958	0.0483313	0.0656353	0.0356114	-0.688418	0.231659
ASNS	P08243	0.210009	0.233011	0.211274	0.372409	0.432452	0.436807	-0.924269	0.0314422
ASPH	Q12797	0.165567	0.0788114	0.149795	0.116472	0.119774	0.0957637	0.247605	0.583154
ASPSCR1	Q9BZE9	0.0540993	0.025664	0.0322199	0.0365096	0.0408763	0.0434485	-0.10975	0.802445
ASS1	P00966	0.160313	0.169211	0.127423	0.63905	0.683949	0.650358	-2.11056	0.00246811
ASXL2	Q76L83	0.000777471	0.000666943	0.000731083	0.00592009	0.00508608	0.0092977	-3.22234	0.0882664
ATAD1	Q8NBU5	0.00219715	0.00942398	0.00206605	0.0315224	0.0268351	0.0236717	-2.58331	0.0224371
ATAD2	Q6PL18	0.0347921	0.0316213	0.0226387	0.0365584	0.036131	0.0367812	-0.297823	0.271178
ATAD2B	Q9ULI0	0.00068126	0.000584411	0.000640613	0.00433304	0.00480783	0.0052167	-2.91298	0.0256158
ATAD3A	Q9NVI7	0.200035	0.157863	0.16534	0.109796	0.125907	0.129275	0.519661	0.0827603
ATE1	O95260	0.0118781	0.0018322	0.010042	0.0255333	0.022347	0.01761	-1.46321	0.0642986
ATF6B	Q99941	0.00049851	0.000427641	0.000468766	0.00475678	0.00617764	0.00299017	-3.31938	0.0923486
ATF7	P17544	0.000255926	0.000219543	0.000240656	0.00644853	0.00167422	0.006273	-4.32929	0.165199
ATF7IP	Q6VMQ6	0.00115994	0.000995044	0.00109074	0.00147553	0.00151763	0.00695759	-1.61627	0.409486
ATG101	Q9BSB4	0.000616355	0.000528733	0.00057958	0.00735638	0.00547786	0.00369703	-3.26081	0.088798
ATG12	O94817	0.00336293	0.00288485	0.00316228	0.0237641	0.0247494	0.0201716	-2.86772	0.0288083
ATG13	O75143	0.0083743	0.00100509	0.00110175	0.0117265	0.0108091	0.00702784	-1.49602	0.170234
ATG16L1	Q676U5	0.00860691	0.00686844	0.0124778	0.0125749	0.0137753	0.0139815	-0.528904	0.193996
ATG2A	Q2TAZ0	0.000907569	0.000778547	0.000853418	0.00577243	0.00767432	0.00880822	-3.13149	0.0530697
ATG2B	Q96BY7	0.00165902	0.00142317	0.017257	0.0105519	0.0153737	0.019938	-1.17309	0.31596
ATG3	Q9NT62	0.0332671	0.0487602	0.0539898	0.0807384	0.0795057	0.0911039	-0.885897	0.0410793
ATG4B	Q9Y4P1	0.00152728	0.00131016	0.0114606	0.0145342	0.0139763	0.00916097	-1.39765	0.204863
ATG5	Q9H1Y0	0.00486593	0.00417418	0.022878	0.0354825	0.0335256	0.0361081	-1.71954	0.105793
ATG7	O95352	0.0307253	0.0478449	0.0516842	0.100479	0.111863	0.095628	-1.24146	0.0224371
ATG9A	Q7Z3C6	0.0253246	0.0128514	0.020694	0.0144361	0.0123288	0.0105481	0.657853	0.248448
ATIC	P31939	0.299584	0.383747	0.32895	0.71084	0.763249	0.670599	-1.08316	0.0129111
ATL2	Q8NHH9	0.0521955	0.0440383	0.0495965	0.0388405	0.027616	0.0374974	0.488346	0.0811298
ATL3	Q6DD88	0.0878413	0.0820481	0.135464	0.0863145	0.085378	0.0783774	0.288146	0.45215
ATM	Q13315	0.0342928	0.0173895	0.0283764	0.0237712	0.0280512	0.0225931	0.105456	0.786039
ATOX1	O00244	0.077012	0.119194	0.0740231	0.670153	0.660045	0.729911	-2.93046	0.00670052
ATP11A	P98196	0.00152966	0.0013122	0.0014384	0.00972916	0.014254	0.015645	-3.21075	0.0592826
ATP11C	Q8NB49	0.000385149	0.000330395	0.000362169	0.000489935	0.00251958	0.00404541	-2.71066	0.261216
ATP13A1	Q9HD20	0.178569	0.176838	0.23369	0.103541	0.108968	0.0932702	0.946013	0.0717111
ATP13A3	Q9H7F0	0.00244156	0.00209446	0.00229588	0.0155291	0.0213596	0.0172681	-2.98679	0.0427676
ATP1A1	P05023	0.657787	0.543586	0.620004	0.705644	0.817714	0.783938	-0.341173	0.0655404
ATP1B3	P54709	0.0535631	0.0673133	0.0761489	0.14383	0.160146	0.132913	-1.14888	0.0203698
ATP2A1	O14983	0.000528929	0.000453735	0.00049737	0.000672832	0.000692033	0.00317263	-1.61626	0.409486
ATP2A2	P16615	0.507907	0.401291	0.449616	0.403064	0.389701	0.318001	0.290794	0.181995
ATP2A3	Q93084	0.0240229	0.0019665	0.0382566	0.0204948	0.0167891	0.0137503	0.332142	0.761047
ATP2B1	P20020	0.000956753	0.0167392	0.0122855	0.00608526	0.0131107	0.0169048	-0.267961	0.779301
ATP2B4	P23634	0.0371583	0.0422146	0.0545722	0.0283592	0.0353618	0.0316408	0.490159	0.187
ATP2C1	P98194	0.00258887	0.00222083	0.00243441	0.00329321	0.016936	0.0228094	-2.57075	0.245108
ATP5F1A	P25705	2.50357	2.9321	3.73717	2.28052	2.74936	1.92813	0.398693	0.244592
ATP5F1B	P06576	1.60653	1.65704	1.86027	1.21057	1.33621	1.14063	0.474618	0.0388599
ATP5F1C	P36542	0.125423	0.218185	0.149541	0.289685	0.319058	0.391409	-1.02013	0.0485755
ATP5F1D	P30049	0.739374	0.425681	0.620618	0.456286	0.356368	0.332493	0.640935	0.205226
ATP5F1E	P56381	0.0906284	0.11444	0.0938746	0.0242573	0.0309066	0.0530274	1.46629	0.030727
ATP5ME	P56385	0.258845	0.747171	0.408662	0.827577	0.923579	0.732766	-0.812146	0.189644
ATP5MF	P56134	0.0222974	0.00546262	0.0114459	0.0218541	0.0187636	0.0151491	-0.508333	0.446495
ATP5MG	O75964	0.181438	0.252962	0.213861	0.249667	0.260416	0.267573	-0.262556	0.239464
ATP5MK	Q96IX5	0.0560785	0.0574513	0.0708356	0.11777	0.13025	0.0889913	-0.870231	0.0839684
ATP5PB	P24539	0.190037	0.290614	0.21023	0.377443	0.444693	0.290602	-0.687604	0.122612
ATP5PD	O75947	0.152969	0.126184	0.162832	0.0712046	0.068871	0.0710423	1.06595	0.0555534
ATP5PF	P18859	0.0642064	0.0531724	0.145354	0.183861	0.147814	0.133993	-0.825703	0.204863
ATP5PO	P48047	0.155517	0.232195	0.230878	0.164488	0.157865	0.271479	0.0589301	0.888251
ATP6AP1	Q15904	0.00273872	0.0236247	0.0166068	0.0191902	0.019449	0.0164274	-0.357842	0.632967
ATP6AP2	O75787	0.00110447	0.0175934	0.00103857	0.0229488	0.021913	0.00662482	-1.38334	0.308504
ATP6V0A1	Q93050	0.00840087	0.00720658	0.0660105	0.0563379	0.0580489	0.0503902	-1.01356	0.361487
ATP6V0A2	Q9Y487	0.00199559	0.00171189	0.00187652	0.0126926	0.0131962	0.0169455	-2.9394	0.0422867
ATP6V0D1	P61421	0.082186	0.0692458	0.142297	0.138232	0.143162	0.129559	-0.484484	0.292282
ATP6V1A	P38606	0.064829	0.0838138	0.0494801	0.184604	0.20574	0.134505	-1.40551	0.0573544
ATP6V1B2	P21281	0.0741289	0.0569412	0.0558497	0.0841812	0.0906235	0.101626	-0.5645	0.0557879
ATP6V1C1	P21283	0.0496629	0.0508663	0.0380202	0.0624833	0.0675481	0.0741287	-0.559302	0.0501292
ATP6V1D	Q9Y5K8	0.0027367	0.00234764	0.00257341	0.0175607	0.017903	0.0318061	-3.13497	0.100527
ATP6V1E1	P36543	0.0644522	0.105246	0.0865104	0.111167	0.114868	0.142843	-0.525823	0.130129
ATP6V1F	Q16864	0.00133078	0.00114159	0.00125138	0.0113094	0.00870575	0.00159646	-2.53698	0.246068
ATP6V1G1	O75348	0.15117	0.211181	0.145315	0.286375	0.290966	0.277233	-0.751329	0.0674138
ATP6V1H	Q9UI12	0.0520607	0.115287	0.108307	0.158561	0.158522	0.13801	-0.723298	0.142699
ATP8B4	Q8TF62	0.0014075	0.00120741	0.00132352	0.00179043	0.00920764	0.0016885	-1.68761	0.423515
ATP9B	O43861	0.000336922	0.000289024	0.00031682	0.00214294	0.00699369	0.000404186	-3.33914	0.355824
ATPAF2	Q8N5M1	0.00166504	0.00142834	0.0015657	0.0105902	0.0158185	0.00199746	-2.60809	0.25714
ATR	Q13535	0.00109919	0.00094293	0.00103361	0.00139825	0.0191562	0.0065932	-3.14182	0.339349
ATRAID	Q6UW56	0.00357055	0.00306295	0.00335751	0.0227099	0.0277013	0.0269369	-2.95266	0.0286238
ATRIP	Q8WXE1	0.000512165	0.000439354	0.000481606	0.0044852	0.0033505	0.00507317	-3.17113	0.0521777
ATRN	O75882	0.00641139	0.0101962	0.00120577	0.00923216	0.0141366	0.0147278	-1.0967	0.17439
ATRX	P46100	0.0114054	0.0198311	0.00133522	0.0128273	0.00928899	0.00987621	0.0258857	0.979077
ATXN10	Q9UBB4	0.00860478	0.0591144	0.0404569	0.106418	0.111173	0.0950134	-1.53096	0.0759412
ATXN1L	P0C7T5	0.000727825	0.000624356	0.000684399	0.00462921	0.00638122	0.00541665	-3.01186	0.0414739
ATXN2	Q99700	0.0427887	0.0305471	0.0378135	0.0515691	0.0515814	0.0457149	-0.421508	0.0999309
ATXN2L	Q8WWM7	0.0715047	0.0651705	0.0633019	0.11032	0.116387	0.118564	-0.787893	0.00906645
ATXN3	P54252	0.00632103	0.00542242	0.0297194	0.00804077	0.00827023	0.00758298	0.795173	0.593636
ATXN7L3B	Q96GX2	0.00536813	0.00765054	0.00100957	0.0176865	0.0157531	0.0163337	-1.82704	0.0551412
AUH	Q13825	0.002915	0.0207555	0.0175322	0.0185403	0.0199183	0.0184332	-0.465482	0.503369
AUP1	Q9Y679	0.078649	0.0860659	0.0715706	0.0681996	0.0740388	0.0808282	0.0830563	0.533989
AURKA	O14965	0.00131838	0.00113095	0.00123971	0.00898881	0.00862459	0.00836685	-2.8161	0.00989776
AURKAIP1	Q9NWT8	0.087063	0.0440091	0.0735719	0.0684746	0.0842416	0.0704245	-0.124837	0.732758
AURKB	Q96GD4	0.0221237	0.00934803	0.0218919	0.0261056	0.0490552	0.0177383	-0.79981	0.369037
AVEN	Q9NQS1	0.00257919	0.00221253	0.00242531	0.0164045	0.0195968	0.0222508	-3.01283	0.0388599
AVL9	Q8NBF6	0.00203602	0.00174657	0.00191454	0.0175044	0.0199251	0.0122125	-3.12325	0.0607935
AZGP1	P25311	0.0222969	0.114759	0.0495342	0.0324518	0.0123974	0.0118282	1.71903	0.323046
AZU1	P20160	0.0905191	0.0793393	0.0897909	0.0403067	0.0424434	0.0410167	1.06894	0.0301189
B2M	P61769	0.357206	0.351818	0.334419	0.351928	0.313133	0.228196	0.224203	0.376459
B3GAT3	O94766	0.0426443	0.0314776	0.0218263	0.0263551	0.0405991	0.0329859	-0.0588073	0.8892
B3GLCT	Q6Y288	0.00117484	0.00100782	0.00110475	0.00747239	0.0078557	0.00747181	-2.794	0.00690188
B3GNT2	Q9NY97	0.000783003	0.00067169	0.000736285	0.00743247	0.00512228	0.00601276	-3.08313	0.0481796
B4GAT1	O43505	0.00114671	0.0497209	0.00107829	0.00819652	0.00750156	0.00921105	1.06034	0.682699
BABAM1	Q9NWV8	0.000982534	0.000842855	0.000923911	0.00624924	0.00949489	0.0246157	-3.87578	0.23754
BABAM2	Q9NXR7	0.068728	0.0233431	0.0647988	0.101975	0.102209	0.0734853	-0.823798	0.154142
BACH1	O14867	0.0121603	0.00520975	0.00666333	0.00467193	0.0120113	0.010469	-0.17603	0.790324
BAD	Q92934	0.00250093	0.010727	0.00235171	0.0178579	0.0193265	0.0201634	-1.88008	0.0724753
BAG2	O95816	0.00208072	0.00178492	0.00195658	0.0191757	0.0136118	0.0132822	-2.98417	0.0557879
BAG3	O95817	0.00273007	0.0170716	0.00256718	0.0282674	0.0210079	0.0163756	-1.55332	0.135693
BAG4	O95429	0.0178634	0.0229913	0.0189861	0.0326343	0.0322867	0.0210892	-0.523377	0.209823
BAG5	Q9UL15	0.00109355	0.000938088	0.0010283	0.00960431	0.00755762	0.00655934	-2.95461	0.0512359
BAG6	P46379	0.0482583	0.0583525	0.067627	0.207101	0.166512	0.124249	-1.51469	0.0845433
BAIAP2	Q9UQB8	0.00175504	0.00150554	0.00165032	0.0111626	0.0115818	0.0144606	-2.92144	0.0379927
BAK1	Q16611	0.0111209	0.123084	0.156586	0.0717746	0.0727511	0.0684655	0.449189	0.665025
BANF1	O75531	0.0774868	0.054903	0.0593759	0.0501772	0.0321114	0.0465626	0.573639	0.137992
BAP1	Q92560	0.0012638	0.00108414	0.0011884	0.0080382	0.0090728	0.0102355	-2.95103	0.0319049
BASP1	P80723	0.0611434	0.113597	0.123906	0.203353	0.378929	0.261302	-1.49809	0.109048
BAX	Q07812	0.00211942	0.00909057	0.0206157	0.0156	0.0151786	0.016669	-0.576145	0.497774
BAZ1A	Q9NRL2	0.0974633	0.0754417	0.0862248	0.044795	0.0407657	0.0769085	0.673509	0.147999
BAZ1B	Q9UIG0	0.0412515	0.0494885	0.0638427	0.0193013	0.0126307	0.0489292	0.934861	0.225438
BAZ2A	Q9UIF9	0.00102579	0.000879959	0.000964584	0.0105278	0.00671053	0.0112426	-3.3107	0.0647936
BBC3	Q9BXH1	0.00127578	0.00109441	0.00119966	0.00811435	0.00166918	0.00153047	-1.66418	0.421565
BCAM	P50895	0.00249085	0.00213674	0.0117112	0.0173115	0.0224717	0.021528	-1.90786	0.0623712
BCAP29	Q9UHQ4	0.0323448	0.00176244	0.00193194	0.0140497	0.0134403	0.0181089	-0.339433	0.818136
BCAP31	P51572	0.240542	0.198183	0.193957	0.312765	0.333559	0.268504	-0.532021	0.0564793
BCAS2	O75934	0.00403653	0.0173135	0.0271795	0.0596216	0.0492789	0.0584009	-1.78552	0.047255
BCAS3	Q9H6U6	0.00138835	0.00119098	0.00130551	0.00883037	0.00970136	0.0112686	-2.9394	0.0328771
BCAT1	P54687	0.00515394	0.0221062	0.00484643	0.101019	0.0933908	0.0807287	-3.09922	0.0136442
BCAT2	O15382	0.00477367	0.00409503	0.00448884	0.0336669	0.0394074	0.0286335	-2.9287	0.0414437
BCCIP	Q9P287	0.00228125	0.00195694	0.00214513	0.0185656	0.0149235	0.0142734	-2.9035	0.0381628
BCKDHA	P12694	0.0407468	0.050345	0.0645387	0.0642641	0.0680303	0.0568592	-0.281433	0.315666
BCKDHB	P21953	0.033128	0.00400483	0.063097	0.0484023	0.044724	0.0280028	-0.273233	0.772156
BCKDK	O14874	0.0252817	0.0406242	0.0356869	0.0139404	0.0198524	0.021758	0.870918	0.107709
BCL2	P10415	0.00150957	0.00647482	0.0014195	0.00192027	0.00197507	0.00181094	0.720707	0.593636
BCL2L13	Q9BXK5	0.00301712	0.0025882	0.0028371	0.0322742	0.0352061	0.0180973	-3.34151	0.0843429
BCL7B	Q9BQE9	0.00304669	0.00261357	0.00286491	0.0225735	0.021947	0.0182747	-2.88085	0.0299867
BCL7C	Q8WUZ0	0.00237951	0.0102062	0.00223754	0.0337433	0.0276403	0.0273768	-2.58206	0.0219253
BCLAF1	Q9NYF8	0.42589	0.381024	0.369376	0.362245	0.314418	0.283434	0.292992	0.126151
BCR	P11274	0.000738835	0.000633801	0.000694753	0.00469924	0.0055533	0.00468593	-2.85315	0.0277363
BCS1L	Q9Y276	0.00576407	0.00494463	0.00542015	0.0366614	0.0491959	0.0460556	-3.03187	0.0383323
BDH1	Q02338	0.0365018	0.0178244	0.0278535	0.018622	0.0163419	0.0116134	0.819151	0.225438
BDH2	Q9BUT1	0.00595959	0.00511236	0.00560401	0.0610954	0.0580345	0.0357469	-3.21528	0.0684523
BECN1	Q14457	0.0356131	0.0224825	0.0156354	0.0340947	0.0318463	0.019168	-0.207041	0.688702
BICD2	Q8TD16	0.0154148	0.00589152	0.00965552	0.0168807	0.0161711	0.014959	-0.632868	0.242724
BID	P55957	0.201715	0.190639	0.313984	0.399888	0.384242	0.394766	-0.739004	0.105793
BIN2	Q9UBW5	0.0224212	0.0217088	0.0324794	0.0196755	0.0227317	0.0159687	0.392148	0.291074
BIN3	Q9NQY0	0.00135521	0.00116255	0.00127435	0.00172391	0.00886553	0.0135967	-2.67311	0.256615
BIRC3	Q13489	0.000838538	0.000719329	0.000788506	0.00533337	0.00659155	0.00521511	-2.86887	0.0355994
BIRC6	Q9NR09	0.00145023	0.0062203	0.0157791	0.0233018	0.0235695	0.0199488	-1.51072	0.120289
BLM	P54132	0.00190126	0.00163097	0.00178782	0.0120926	0.0127993	0.0125311	-2.81441	0.00686901
BLMH	Q13867	0.00854473	0.00732999	0.00803491	0.0748838	0.0636639	0.0512531	-2.98882	0.0481796
BLOC1S4	Q9NUP1	0.00613615	0.00791832	0.00747289	0.00939752	0.0131785	0.013857	-0.759078	0.105594
BLOC1S5	Q8TDH9	0.00126226	0.00108281	0.00118694	0.00939342	0.0146438	0.00757128	-3.16175	0.0954811
BLTP2	Q14667	0.000991113	0.000850214	0.000931978	0.00862415	0.011811	0.00594491	-3.24977	0.0895645
BLTP3A	Q6BDS2	0.00369801	0.00317229	0.00347737	0.0237007	0.0251543	0.0221815	-2.77925	0.0188871
BLTP3B	A0JNW5	0.00139494	0.00598317	0.0144022	0.0196328	0.016526	0.0157068	-1.25176	0.17552
BLVRA	P53004	0.0309288	0.0800891	0.00581669	0.101321	0.120075	0.0963678	-1.44349	0.13769
BLVRB	P30043	0.213908	0.257172	0.333316	0.337975	0.322223	0.256656	-0.188785	0.497728
BMI1	P35226	0.00230741	0.00197938	0.00216974	0.00293518	0.00301894	0.0138403	-1.61626	0.409486
BMS1	Q14692	0.0215495	0.0158796	0.0270958	0.0303579	0.0308721	0.0307275	-0.511112	0.172347
BNIP1	Q12981	0.024599	0.0042204	0.00462627	0.035869	0.0464605	0.0402714	-1.87408	0.0725716
BNIP2	Q12982	0.00392776	0.00336938	0.00369341	0.0417356	0.0475056	0.0235595	-3.35944	0.0880588
BOD1L1	Q8NFC6	0.0030861	0.00264737	0.00290197	0.0248282	0.0201888	0.0206452	-2.92672	0.031065
BOLA1	Q9Y3E2	0.00230734	0.00197933	0.00216967	0.0146755	0.0161477	0.0156583	-2.84787	0.0138146
BOLA3	Q53S33	0.00184005	0.00157846	0.00173026	0.02603	0.0120373	0.011781	-3.27524	0.147773
BOP1	Q14137	0.151199	0.118006	0.105683	0.165817	0.160801	0.151133	-0.349799	0.187
BORCS6	Q96GS4	0.00100521	0.000862308	0.000945235	0.00778596	0.00666331	0.00602947	-2.86407	0.0346826
BORCS7	Q96B45	0.000784488	0.000672963	0.000737681	0.00591876	0.00513199	0.00696464	-3.03685	0.039332
BPGM	P07738	0.00132575	0.00113728	0.00124665	0.00843222	0.0110791	0.00942736	-2.96363	0.036468
BPNT1	O95861	0.00568082	0.00487322	0.00534188	0.0388994	0.037163	0.0390271	-2.85603	0.00670052
BPNT2	Q9NX62	0.044985	0.0811642	0.0598485	0.0738117	0.0852576	0.0578082	-0.221596	0.542515
BPTF	Q12830	0.000895103	0.000767853	0.011519	0.00857618	0.00585561	0.00968155	-0.871266	0.479277
BRAP	Q7Z569	0.0025398	0.00217874	0.0124656	0.0177141	0.016615	0.018715	-1.62611	0.121084
BRAT1	Q6PJG6	0.00144823	0.00621173	0.00136182	0.0292239	0.0365358	0.0340845	-3.46819	0.0129111
BRCA1	P38398	0.00273256	0.0023441	0.00256952	0.01738	0.0212664	0.0187865	-2.90906	0.0283516
BRCC3	P46736	0.00414034	0.0177587	0.0214888	0.042135	0.0424561	0.0471878	-1.60276	0.0600144
BRD1	O95696	0.00239934	0.00205824	0.00225618	0.0152606	0.0185962	0.00287835	-2.45197	0.242535
BRD2	P25440	0.0285313	0.0256953	0.040413	0.0458918	0.0455757	0.0374981	-0.446471	0.178582
BRD3	Q15059	0.00658177	0.0347417	0.00618907	0.0541537	0.0430569	0.0529742	-1.66036	0.104732
BRD4	O60885	0.0654019	0.0748137	0.0739904	0.125266	0.11783	0.125058	-0.781309	0.010177
BRD7	Q9NPI1	0.0333138	0.0173223	0.00192778	0.0163173	0.0138218	0.0122969	0.308778	0.78525
BRD8	Q9H0E9	0.00917257	0.00694047	0.00152158	0.0136816	0.0107122	0.01456	-1.14335	0.124434
BRD9	Q9H8M2	0.00190354	0.00163293	0.00178996	0.0125264	0.0124526	0.0153497	-2.92057	0.0325636
BRF1	Q92994	0.00415392	0.00356339	0.00390608	0.0264203	0.0382704	0.0380743	-3.14425	0.0507015
BRI3BP	Q8WY22	0.00351753	0.0285094	0.0238341	0.0223726	0.0243741	0.0544089	-0.85666	0.385154
BRIX1	Q8TDN6	0.0369154	0.0448604	0.0414707	0.104883	0.0865756	0.0487108	-0.962502	0.216599
BRK1	Q8WUW1	0.0114262	0.00183166	0.010039	0.0486176	0.0759987	0.0699442	-3.06201	0.0445981
BROX	Q5VW32	0.0303094	0.0458761	0.029088	0.0719036	0.0818943	0.0965322	-1.24969	0.0344347
BRPF1	P55201	0.00221948	0.00190395	0.00208706	0.0141166	0.0158304	0.0156368	-2.87574	0.0188817
BRPF3	Q9ULD4	0.000839137	0.000719844	0.00078907	0.00554543	0.00560233	0.00503332	-2.78477	0.0177119
BSG	P35613	0.0354222	0.0425097	0.0438824	0.0815123	0.0735606	0.0374554	-0.660389	0.291423
BST1	Q10588	0.0256629	0.0195042	0.0263281	0.0219465	0.0236357	0.0254856	0.00864812	0.964264
BST2	Q10589	0.112116	0.0820703	0.112433	0.106579	0.108942	0.127219	-0.160663	0.443787
BTAF1	O14981	0.0353593	0.0414136	0.0418999	0.0485121	0.0437768	0.0441618	-0.20139	0.153215
BTBD2	Q9BX70	0.00177082	0.00151908	0.00166516	0.0149267	0.0115844	0.0110238	-2.92126	0.0437634
BTF3	P20290	0.01141	0.00195759	0.00214584	0.0914294	0.0984712	0.161868	-4.50304	0.0786197
BTF3L4	Q96K17	0.0305118	0.0679001	0.00573825	0.0876256	0.0873137	0.0985462	-1.3928	0.142714
BTK	Q06187	0.0571449	0.0802563	0.0998199	0.0969963	0.09692	0.0899245	-0.25885	0.407973
BTN3A3	O00478	0.000507128	0.000435033	0.00047687	0.000645099	0.000663509	0.00304186	-1.61626	0.409486
BUB1	O43683	0.00141164	0.00121096	0.00132741	0.0108303	0.00923471	0.0118596	-3.01474	0.0327409
BUB1B	O60566	0.00128385	0.00110134	0.00120725	0.00163314	0.0156982	0.00770082	-2.80075	0.291584
BUB3	O43684	0.0549908	0.0872931	0.111731	0.222664	0.242199	0.212857	-1.41577	0.0288083
BUD13	Q9BRD0	0.0039457	0.0169238	0.00371027	0.0367476	0.0299075	0.0285648	-1.95379	0.050627
BUD23	O43709	0.00121398	0.0010414	0.00114155	0.00154427	0.00158834	0.00728173	-1.61626	0.409486
BUD31	P41223	0.0177424	0.0299066	0.0358641	0.0419175	0.0425049	0.0312797	-0.47034	0.250403
BYSL	Q13895	0.0381268	0.0463526	0.0407744	0.127309	0.126782	0.144496	-1.67004	0.0187066
BZW1	Q7L1Q6	0.00998105	0.0630455	0.0469276	0.191479	0.190818	0.107002	-2.02823	0.0687304
BZW2	Q9Y6E2	0.0272246	0.0240878	0.0234662	0.0700038	0.079726	0.0666468	-1.53285	0.0275184
C10orf67	Q8IYJ2	0.211138	0.181122	0.19854	0.268581	0.276245	1.26645	-1.61627	0.409486
C11orf54	Q9H0W9	0.00231922	0.0170141	0.0109042	0.0595988	0.0592937	0.0529709	-2.50685	0.0222393
C11orf58	O00193	0.000900858	0.00077279	0.000847108	0.00587724	0.00589326	0.00929128	-3.0627	0.0734407
C11orf68	Q9H3H3	0.00873337	0.00749181	0.00821229	0.0562092	0.0628478	0.0523846	-2.81055	0.025747
C12orf43	Q96C57	0.0445362	0.00176635	0.0255668	0.0214695	0.015975	0.0123507	0.529369	0.665025
C14orf119	Q9NWQ9	0.00120985	0.00103786	0.00113766	0.00902712	0.00791464	0.0107441	-3.03177	0.039747
C15orf39	Q6ZRI6	0.00140174	0.00120246	0.0013181	0.0089155	0.00950333	0.00958187	-2.83569	0.0107285
C16orf54	Q6UWD8	0.0947984	0.0517533	0.0818125	0.0887301	0.0792819	0.0510751	0.0598318	0.8892
C17orf49	Q8IXM2	0.00103532	0.00088814	0.000973551	0.006585	0.00684814	0.00852125	-2.92187	0.037566
C19orf25	Q9UFG5	0.00404902	0.0233913	0.00380743	0.0257531	0.0311985	0.0295048	-1.46822	0.161349
C1D	Q13901	0.0050945	0.00437025	0.00479054	0.00648054	0.0400589	0.0305579	-2.43518	0.242472
C1orf35	Q9BU76	0.00285289	0.0266193	0.00268267	0.0181453	0.0249406	0.0297129	-1.17888	0.295181
C1orf50	Q9BV19	0.00556683	0.00477544	0.0261734	0.0630451	0.0517076	0.0556563	-2.22241	0.0433716
C1orf52	Q8N6N3	0.00233736	0.00200508	0.0021979	0.0249715	0.0194477	0.01402	-3.1595	0.0729796
C1QBP	Q07021	0.143653	0.0542141	0.190963	0.22986	0.134464	0.0425282	-0.0653672	0.945933
C2CD5	Q86YS7	0.00067077	0.000575412	0.000630748	0.000853264	0.00450334	0.00402342	-2.32122	0.238893
C2orf49	Q9BVC5	0.00223498	0.00191725	0.00210163	0.0158473	0.0146209	0.0280761	-3.22671	0.105993
C2orf69	Q8N8R5	0.000418043	0.000358613	0.0003931	0.00508008	0.000546953	0.00250751	-2.79785	0.289217
C3	P01024	1.4575	1.45564	0.737543	0.0463881	0.0533956	0.0240695	4.88146	0.0835036
C3orf38	Q5JPI3	0.00160628	0.00688962	0.00151044	0.0243764	0.0224706	0.0348501	-3.02937	0.0453869
C4A	P0C0L4	0.153209	0.180822	0.0479679	0.00169976	0.0128338	0.00801494	4.08246	0.160434
C4orf33	Q8N1A6	0.000981544	0.000842005	0.000922979	0.00124859	0.0064211	0.0011775	-1.68761	0.423515
C5	P01031	0.111873	0.143421	0.0592414	0.00260824	0.00324262	0.00159747	5.40016	0.102765
C5orf15	Q8NC54	0.0205172	0.0293	0.0330075	0.0250628	0.0292734	0.0253017	0.0566071	0.83876
C5orf22	Q49AR2	0.00535442	0.00459322	0.00503495	0.00681117	0.0391891	0.0321169	-2.38235	0.239414
C6orf89	Q6UWU4	0.00052715	0.000452209	0.000495697	0.00335285	0.00534162	0.00605535	-3.32186	0.0729894
C7	P10643	0.0411433	0.0401253	0.00773769	0.0104674	0.0107661	0.00987145	1.51676	0.290887
C7orf25	Q9BPX7	0.00075135	0.000644536	0.000706521	0.000955767	0.000983042	0.00450676	-1.61626	0.409486
C8B	P07358	0.0413161	0.0444072	0.036184	0.0097898	0.0100692	0.00923244	2.06712	0.0308467
C8orf33	Q9H7E9	0.00545518	0.00467966	0.0426099	0.0675768	0.0629953	0.0327213	-1.63037	0.1547
C8orf82	Q6P1X6	0.00703779	0.00603728	0.0565635	0.0454906	0.0460401	0.0444336	-0.96527	0.389555
C9orf78	Q9NZ63	0.00307375	0.00263678	0.00289035	0.0270502	0.0212896	0.018437	-2.95679	0.0513886
CA2	P00918	0.416199	0.662005	0.500211	4.89266	4.43132	4.38613	-3.11869	0.0107285
CAAP1	Q9H8G2	0.00250601	0.00214975	0.0163449	0.0204642	0.0212399	0.0150316	-1.43382	0.178818
CAB39	Q9Y376	0.00846727	0.00726354	0.00796206	0.0762874	0.0729167	0.0507885	-3.07742	0.053477
CABIN1	Q9Y6J0	0.00069544	0.000596574	0.000653946	0.000884645	0.00090989	0.0041714	-1.61626	0.409486
CACTIN	Q8WUQ7	0.00326169	0.002798	0.00306708	0.0207454	0.0244618	0.0254204	-2.95206	0.0288083
CACYBP	Q9HB71	0.0100919	0.0432862	0.0564316	0.143872	0.131544	0.152427	-1.96208	0.0360097
CAD	P27708	0.132933	0.10599	0.141645	0.159653	0.176599	0.13894	-0.320354	0.175423
CALCOCO1	Q9P1Z2	0.000809121	0.000694094	0.000760844	0.00534825	0.00598288	0.00485328	-2.83762	0.0288083
CALCOCO2	Q13137	0.0127813	0.00975088	0.00213772	0.017608	0.0185422	0.0206869	-1.20408	0.121892
CALM1	P0DP23	0.217335	0.249996	0.196431	1.11067	0.891127	0.64621	-1.99617	0.0810217
CALR	P27797	0.920989	0.67435	0.81765	0.727899	0.542785	0.469523	0.471561	0.1649
CALU	O43852	0.0864064	0.0718904	0.120527	0.121059	0.116816	0.112507	-0.329575	0.308504
CAMK1	Q14012	0.00099575	0.000854192	0.000936338	0.0113814	0.0084887	0.00597272	-3.21335	0.0833555
CAMK2D	Q13557	0.103614	0.0811695	0.0889668	0.049755	0.0600908	0.0673949	0.62715	0.0567132
CAMKK2	Q96RR4	0.00276103	0.00236852	0.00259629	0.0175611	0.0183053	0.0219088	-2.90268	0.0320889
CAMKMT	Q7Z624	0.000904797	0.000776169	0.000850812	0.00115096	0.00591903	0.00651972	-2.42429	0.239026
CAMLG	P49069	0.00034731	0.000297935	0.000326587	0.000441801	0.000454409	0.00208324	-1.61626	0.409486
CAMSAP1	Q5T5Y3	0.00214599	0.00184091	0.00201795	0.0136492	0.0179252	0.02235	-3.16674	0.0615834
CAND1	Q86VP6	0.0421018	0.0533782	0.0392203	0.134416	0.139694	0.117205	-1.53858	0.0172276
CAND2	O75155	0.00118929	0.00102022	0.00111833	0.00756427	0.00961008	0.0106145	-3.06185	0.0429617
CANX	P27824	0.887893	0.53369	0.789865	1.01027	0.929864	0.737406	-0.275916	0.385269
CAP1	Q01518	2.96088	6.80283	3.09354	6.67125	7.08672	6.23015	-0.636561	0.264845
CAP2	P40123	0.00165937	0.00142347	0.00156036	0.0117563	0.0126939	0.00995323	-2.88936	0.0323387
CAPG	P40121	3.53977	2.37178	3.98936	2.07566	1.77493	1.794	0.810695	0.15602
CAPN1	P07384	0.323927	0.268998	0.328069	0.486572	0.485078	0.414354	-0.589667	0.0364173
CAPN15	O75808	0.00241628	0.00207278	0.00227211	0.00307367	0.0174772	0.0144934	-2.37383	0.239109
CAPN2	P17655	0.124604	0.118139	0.0962561	0.174746	0.180045	0.159307	-0.600763	0.0341429
CAPN7	Q9Y6W3	0.000827169	0.000709577	0.000777816	0.00526107	0.00915275	0.00944591	-3.36577	0.0756579
CAPNS1	P04632	0.354794	0.280099	0.319555	0.142045	0.207945	0.274404	0.612209	0.142252
CAPRIN1	Q14444	0.0665088	0.0719938	0.0749833	0.191623	0.188163	0.206652	-1.45784	0.0125291
CAPZA1	P52907	0.0789963	0.135494	0.103654	0.390134	0.306922	0.170633	-1.4475	0.158783
CAPZA2	P47755	0.00101339	0.00434662	0.000952926	0.0252915	0.0244519	0.0153682	-3.36653	0.0516408
CAPZB	P47756	0.026178	0.112282	0.130799	0.286773	0.268614	0.299332	-1.66645	0.0564528
CARD16	Q5EG05	0.0202176	0.00256468	0.00281133	0.00380311	0.0195582	0.0201577	-0.76586	0.553533
CARD19	Q96LW7	0.00162412	0.00139323	0.00152722	0.00206599	0.0111013	0.00974184	-2.33371	0.238967
CARD8	Q9Y2G2	0.000801862	0.000687867	0.000754019	0.00524605	0.00619926	0.00480974	-2.8569	0.0350411
CARD9	Q9H257	0.00371352	0.0196707	0.0174597	0.0357103	0.037486	0.0353811	-1.41053	0.0896667
CARHSP1	Q9Y2V2	0.140762	0.300158	0.273491	0.580744	0.500409	0.411115	-1.06268	0.0567531
CARM1	Q86X55	0.00378119	0.00324365	0.00355559	0.0270429	0.0314571	0.0226804	-2.93973	0.0421648
CARS1	P49589	0.0475706	0.0831286	0.0560143	0.146254	0.163485	0.16373	-1.34244	0.0273463
CARS2	Q9HA77	0.0354259	0.0499918	0.0647119	0.0532011	0.055344	0.0653034	-0.211623	0.522203
CASC3	O15234	0.00242039	0.0020763	0.00227597	0.0191968	0.0158338	0.0190648	-2.99771	0.0288083
CASP1	P29466	0.104048	0.092243	0.0981662	0.0915204	0.0896468	0.0942365	0.0965114	0.26367
CASP14	P31944	0.043258	0.140459	0.0426432	0.019793	0.00407156	0.00373322	3.036	0.245451
CASP2	P42575	0.00140571	0.00120587	0.00132184	0.00894079	0.0113102	0.011068	-2.99318	0.0328771
CASP3	P42574	0.00510177	0.00437649	0.00479737	0.0406818	0.0436933	0.0306015	-3.00972	0.04587
CASP4	P49662	0.101956	0.00965884	0.079246	0.0811856	0.0829807	0.067537	-0.27976	0.721864
CASP6	P55212	0.0031541	0.00270571	0.00296591	0.0228371	0.0253864	0.018919	-2.92744	0.0381628
CASP7	P55210	0.00802204	0.00688161	0.0075434	0.060517	0.0524789	0.0521465	-2.87911	0.02434
CASP8	Q14790	0.0696469	0.0509872	0.033703	0.0712122	0.0748152	0.0719415	-0.498038	0.246068
CAST	P20810	0.0641339	0.0699433	0.0640231	0.219816	0.204139	0.16818	-1.57969	0.0438996
CASTOR2	A6NHX0	0.000411176	0.000352722	0.000386643	0.000523043	0.00339755	0.00246632	-2.47281	0.245425
CAT	P04040	0.587093	0.424061	0.649842	1.3863	1.28933	1.02717	-1.15657	0.0386819
CBFB	Q13951	0.0333584	0.091574	0.0549144	0.318958	0.262806	0.255755	-2.21935	0.0185335
CBL	P22681	0.0914208	0.081842	0.102724	0.170337	0.201454	0.20739	-1.06942	0.0279731
CBLL1	Q75N03	0.00867532	0.00744201	0.0081577	0.0648602	0.0567525	0.0610418	-2.91157	0.0201714
CBR1	P16152	0.00746231	0.0412736	0.00701707	0.0566351	0.0812526	0.0447605	-1.71195	0.103864
CBR3	O75828	0.00121339	0.00104089	0.00114099	0.00154351	0.00158756	0.00727817	-1.61626	0.409486
CBX1	P83916	0.00526249	0.0225718	0.0885406	0.114563	0.106469	0.0542031	-1.24189	0.245425
CBX3	Q13185	0.172991	0.158407	0.258517	0.740791	0.586126	0.695595	-1.77757	0.020396
CBX4	O00257	0.00326798	0.014017	0.003073	0.0226731	0.0213831	0.0221064	-1.70042	0.0992373
CBX5	P45973	0.347128	0.216947	0.544135	1.06358	0.774926	0.636043	-1.15894	0.0968314
CBX8	Q9HC52	0.0022451	0.00192593	0.00211115	0.0142796	0.0169326	0.021667	-3.07336	0.0547615
CC2D1A	Q6P1N0	0.00111646	0.000957739	0.00104984	0.00710103	0.0104417	0.00990723	-3.13532	0.0502716
CC2D1B	Q5T0F9	0.00332124	0.00284909	0.0189976	0.0211242	0.0232343	0.0210566	-1.37804	0.196973
CCAR1	Q8IX12	0.0932253	0.11214	0.0900637	0.133468	0.148857	0.125345	-0.464586	0.0545359
CCAR2	Q8N163	0.133812	0.134319	0.117632	0.231604	0.261942	0.235234	-0.91777	0.0194847
CCDC115	Q96NT0	0.0212465	0.070161	0.0238846	0.0572568	0.00555964	0.00509763	0.763512	0.593636
CCDC117	Q8IWD4	0.00360875	0.00309573	0.00339344	0.0244472	0.0236079	0.0290688	-2.93312	0.0306836
CCDC12	Q8WUD4	0.00306979	0.00263338	0.00288663	0.0195249	0.0216469	0.0421164	-3.27742	0.131031
CCDC124	Q96CT7	0.0252817	0.0315839	0.0221974	0.101805	0.0955353	0.112717	-1.97146	0.0145927
CCDC127	Q96BQ5	0.0236226	0.0225945	0.0118707	0.0119543	0.0196478	0.0175807	0.240082	0.599603
CCDC137	Q6PK04	0.00136884	0.00117424	0.00128717	0.00174125	0.00179094	0.00821059	-1.61626	0.409486
CCDC174	Q6PII3	0.000409895	0.000351623	0.000385438	0.0046853	0.00268146	0.00495978	-3.42589	0.0780061
CCDC22	O60826	0.00273221	0.00234379	0.012846	0.0208872	0.0208753	0.0225564	-1.84351	0.0888873
CCDC25	Q86WR0	0.0137714	0.0159829	0.00258995	0.0452962	0.041741	0.0331237	-1.89339	0.0325636
CCDC28A	Q8IWP9	0.000821936	0.000705087	0.000772895	0.00531617	0.00537697	0.00658738	-2.90949	0.0329659
CCDC43	Q96MW1	0.00763021	0.0013091	0.00143499	0.0565751	0.0570833	0.0496296	-3.97633	0.0075153
CCDC47	Q96A33	0.0424305	0.0349272	0.0442867	0.0397354	0.0380334	0.0308547	0.163334	0.407341
CCDC51	Q96ER9	0.00289601	0.0347828	0.00272321	0.0185551	0.0230907	0.0173709	-0.546693	0.669906
CCDC59	Q9P031	0.0487307	0.0537455	0.0575315	0.0319066	0.0359959	0.03569	0.627222	0.0348088
CCDC6	Q16204	0.0418438	0.0316108	0.00578944	0.0420534	0.042483	0.0369297	-0.616181	0.392425
CCDC60	Q8IWA6	0.0017353	0.0014886	0.00163176	0.0110371	0.0137959	0.0215185	-3.25487	0.0956601
CCDC86	Q9H6F5	0.00109894	0.000942708	0.00595213	0.0102835	0.00718905	0.0102123	-1.79215	0.0795949
CCDC88A	Q3V6T2	0.00128282	0.00110045	0.00120628	0.00815918	0.0110375	0.0097044	-3.00925	0.0386819
CCDC88B	A6NC98	0.0350015	0.0217539	0.0266613	0.0383131	0.0349646	0.0314723	-0.328542	0.269661
CCDC9	Q9Y3X0	0.00106754	0.00457889	0.00100385	0.0326188	0.026502	0.016243	-3.50239	0.0771754
CCDC90B	Q9GZT6	0.000940029	0.000806392	0.000883942	0.00597889	0.00869291	0.0160443	-3.54566	0.151144
CCDC93	Q567U6	0.0454522	0.0207714	0.0253051	0.0514547	0.0496319	0.0436557	-0.66119	0.209407
CCDC97	Q96F63	0.0168047	0.00198629	0.00217731	0.0221577	0.0201741	0.0138886	-1.42288	0.195262
CCM2	Q9BSQ5	0.000548729	0.00047072	0.000515989	0.0034901	0.00412893	0.00427222	-2.95318	0.0288083
CCNA2	P20248	0.00126153	0.00108219	0.00118626	0.00883449	0.00829756	0.00756694	-2.80672	0.0222393
CCNB1	P14635	0.00182878	0.00156879	0.00171966	0.0116316	0.0159731	0.0224983	-3.29146	0.0870825
CCNB2	O95067	0.000773645	0.000663662	0.000727485	0.00492064	0.00676134	0.00675903	-3.09062	0.0441287
CCND3	P30281	0.00305867	0.00262385	0.00287618	0.0194542	0.0226222	0.0230124	-2.92695	0.0251754
CCNH	P51946	0.000557242	0.000478024	0.000523994	0.00656098	0.00364539	0.000668492	-2.80206	0.279291
CCNK	O75909	0.0170597	0.0146344	0.0160418	0.11656	0.111602	0.110294	-2.82582	0.00702707
CCNT1	O60563	0.00167557	0.00143736	0.00157559	0.0150441	0.0114189	0.0100504	-2.96122	0.0551412
CCR1	P32246	0.00340176	0.000583632	0.000639759	0.0224711	0.0216348	0.0131815	-3.63064	0.0560662
CCS	O14618	0.0086128	0.00738838	0.0404946	0.0768887	0.07376	0.0705971	-1.96944	0.0760145
CCT2	P78371	0.211216	0.265676	0.214647	0.522909	0.60609	0.699602	-1.40286	0.0416224
CCT3	P49368	0.713596	0.72842	0.719912	1.93157	2.02917	1.81034	-1.41652	0.0233093
CCT4	P50991	0.315068	0.425291	0.322767	1.44576	1.60081	1.5411	-2.10945	0.00641648
CCT5	P48643	0.2694	0.207865	0.229945	0.509957	0.512945	0.453664	-1.06203	0.0137926
CCT6A	P40227	0.13985	0.126651	0.104887	0.298015	0.320483	0.442903	-1.51497	0.0720456
CCT7	Q99832	0.396824	0.428469	0.509444	0.864705	0.880219	0.947501	-1.01235	0.0136442
CCT8	P50990	0.877871	0.721441	0.778814	1.26421	1.42816	1.3742	-0.773987	0.0176553
CCZ1B	P86790	0.00341751	0.00293167	0.00321361	0.0217365	0.0256276	0.0255514	-2.93072	0.0255339
CD101	Q93033	0.00202145	0.00173408	0.00190084	0.0128571	0.0141473	0.0137185	-2.84789	0.0138146
CD109	Q6YHK3	0.0422586	0.0316905	0.044965	0.074964	0.0691354	0.0697239	-0.8465	0.0345497
CD180	Q99467	0.000556495	0.0051726	0.00586685	0.00353949	0.00484305	0.000667595	0.35761	0.748226
CD244	Q9BZW8	0.000587188	0.000503712	0.000552153	0.00373471	0.00386902	0.00375075	-2.78881	0.00134607
CD276	Q5ZPR3	0.143668	0.083612	0.0966338	0.0489759	0.0466203	0.0490209	1.16337	0.140471
CD2AP	Q9Y5K6	0.00441778	0.0189487	0.00415419	0.0539523	0.0558311	0.0392907	-2.43744	0.0295321
CD2BP2	O95400	0.0241637	0.0406152	0.0162304	0.0517276	0.0452166	0.0461823	-0.821131	0.155383
CD300LF	Q8TDQ1	0.00165985	0.00142388	0.00156082	0.0150585	0.0130231	0.00995616	-3.03382	0.0524619
CD320	Q9NPF0	0.000724679	0.000621656	0.00068144	0.000921839	0.00474073	0.00503878	-2.39982	0.238967
CD33	P20138	0.0112422	0.00964395	0.0105714	0.10915	0.108362	0.0674329	-3.1792	0.0639994
CD37	P11049	0.00313891	0.0333109	0.0147581	0.0660247	0.10144	0.0591247	-2.14564	0.0651737
CD38	P28907	0.0108168	0.0166358	0.00200495	0.0137296	0.0139483	0.0134123	-0.480156	0.520318
CD44	P16070	0.077482	0.0627329	0.0687491	0.0852356	0.0881465	0.0554675	-0.131146	0.653686
CD46	P15529	0.000475778	0.00040814	0.00044739	0.00761542	0.00917585	0.00285382	-3.88325	0.144634
CD58	P19256	0.0656377	0.0419028	0.054406	0.0475716	0.0488111	0.0483521	0.162106	0.551819
CD59	P13987	0.00912275	0.0153069	0.00171569	0.0122412	0.0121641	0.0112897	-0.449165	0.563304
CD63	P08962	0.194961	0.15553	0.231035	0.357262	0.427208	0.240878	-0.8182	0.161583
CD70	P32970	0.00542569	0.00465436	0.00510197	0.0438449	0.048214	0.0325445	-3.03691	0.0503226
CD74	P04233	0.0355552	0.0305006	0.0334338	0.0452285	0.282063	0.213268	-2.44183	0.242535
CD81	P60033	0.00147553	0.0119727	0.00138749	0.00941645	0.00965264	0.00916011	-0.928114	0.405622
CD82	P27701	0.037261	0.0108895	0.0237005	0.072162	0.0758031	0.028348	-1.29506	0.210631
CD83	Q01151	0.0546191	0.0283821	0.0408209	0.00841741	0.00865762	0.00793818	2.30751	0.0970738
CD93	Q9NPY3	0.000834481	0.000715849	0.000784691	0.00530757	0.00836573	0.00760856	-3.18812	0.0568983
CD99	P14209	0.0230559	0.022759	0.0210608	0.0830096	0.0533062	0.0622218	-1.56986	0.0811574
CD99L2	Q8TCZ2	0.00154844	0.00132831	0.00145605	0.0142734	0.0101296	0.0108397	-3.02396	0.0485918
CDAN1	Q8IWY9	0.0018528	0.0015894	0.00174225	0.0117844	0.0135099	0.0131907	-2.89204	0.0208034
CDC123	O75794	0.020412	0.00350204	0.00383882	0.0550093	0.0650979	0.0430525	-2.55558	0.0324389
CDC16	Q13042	0.00672239	0.00576672	0.0425481	0.0445924	0.0497607	0.0403223	-1.29101	0.234037
CDC20	Q12834	0.0226629	0.014121	0.00309581	0.0548798	0.0634906	0.0740412	-2.27047	0.0246063
CDC23	Q9UJX2	0.00444207	0.00381058	0.00417703	0.03916	0.036514	0.0266445	-3.04121	0.0499747
CDC34	P49427	0.00285831	0.00245196	0.00268777	0.0181798	0.0244658	0.0215141	-3.00395	0.0382691
CDC37	Q16543	0.350356	0.348256	0.416213	0.841469	0.831854	0.825777	-1.16459	0.0202022
CDC37L1	Q7L3B6	0.0021659	0.00185799	0.00203667	0.0138509	0.0147984	0.0129915	-2.78048	0.0196657
CDC40	O60508	0.00480242	0.0041197	0.00451588	0.0318428	0.0314166	0.0321305	-2.82752	7.13807e-05
CDC42	P60953	0.212274	0.192872	0.165829	0.168861	0.197016	0.203966	0.00286461	0.98565
CDC42EP3	Q9UKI2	0.000926015	0.000794371	0.000870764	0.00117795	0.00605784	0.00877188	-2.6271	0.250666
CDC45	O75419	0.00424532	0.00364179	0.00399202	0.0270016	0.0399678	0.028698	-3.0096	0.0568983
CDC5L	Q99459	0.059116	0.0643491	0.0472144	0.116264	0.112773	0.0972613	-0.934901	0.0236932
CDC73	Q6P1J9	0.0344182	0.0259633	0.0276258	0.0253482	0.0282569	0.0262272	0.14065	0.468159
CDCA2	Q69YH5	0.0054729	0.000903819	0.000990738	0.00670125	0.00757935	0.00955838	-1.69409	0.0949421
CDCA5	Q96FF9	0.008772	0.00150499	0.00164972	0.0164344	0.0128428	0.0172692	-1.96447	0.0596903
CDCA7	Q9BWT1	0.00373177	0.00320125	0.00350911	0.0237353	0.0303611	0.0310688	-3.02785	0.0371257
CDCA7L	Q96GN5	0.000425937	0.000365385	0.000400524	0.00054182	0.00461455	0.00255486	-2.69376	0.275149
CDCA8	Q53HL2	0.000854168	0.000732738	0.000803204	0.00543279	0.00572776	0.00835996	-3.02984	0.0639994
CDH6	P55285	0.0182205	0.0162994	0.00342668	0.00463554	0.00476783	0.00437162	1.46192	0.29521
CDIPT	O14735	0.0182939	0.00313864	0.0512398	0.042121	0.0462779	0.023982	-0.628918	0.526922
CDK1	P06493	0.0587563	0.0422168	0.117456	0.11317	0.112835	0.0994288	-0.575196	0.327284
CDK11B	P21127	0.0258751	0.0480229	0.0348558	0.0419277	0.0545726	0.0495807	-0.425702	0.255466
CDK12	Q9NYV4	0.00101666	0.000872126	0.000955997	0.00887823	0.00665079	0.0156849	-3.4558	0.129929
CDK13	Q14004	0.00369118	0.0262424	0.00347095	0.0234771	0.0277252	0.0283913	-1.25261	0.244297
CDK17	Q00537	0.000419826	0.000360143	0.000394777	0.000534047	0.00274643	0.00394742	-2.62123	0.250078
CDK19	Q9BWU1	0.00278083	0.0023855	0.00261491	0.017687	0.0261392	0.0262029	-3.16988	0.053567
CDK2	P24941	0.0933903	0.0663873	0.0145543	0.134201	0.143582	0.108437	-1.14759	0.131583
CDK4	P11802	0.00390951	0.00335373	0.00367625	0.0380681	0.0369681	0.0234501	-3.17038	0.0632935
CDK5	Q00535	0.0404084	0.0591616	0.059842	0.0658805	0.0802899	0.066643	-0.416828	0.15612
CDK5RAP3	Q96JB5	0.123707	0.0980385	0.138507	0.0762166	0.0891988	0.0888026	0.502945	0.141517
CDK6	Q00534	0.014412	0.0260296	0.0219327	0.0405775	0.0424185	0.0284712	-0.837597	0.0918538
CDK7	P50613	0.00227506	0.00195163	0.00213932	0.0145266	0.0161614	0.0136463	-2.79996	0.0244896
CDK9	P50750	0.0498115	0.025214	0.0286936	0.0388985	0.0411214	0.0428487	-0.244435	0.554715
CDKAL1	Q5VV42	0.00126765	0.00108744	0.00119201	0.00806265	0.00877975	0.0115666	-3.00164	0.0506883
CDKN2AIP	Q9NXV6	0.0336317	0.0366746	0.0346066	0.0454045	0.0427671	0.0311242	-0.185353	0.451196
CDKN2AIPNL	Q96HQ2	0.0340337	0.0113819	0.0209966	0.00337557	0.0476883	0.0219507	-0.136737	0.908896
CDSN	Q15517	0.0725385	0.181861	0.0700455	0.0184547	0.0189814	0.0174041	2.56467	0.209883
CDT1	Q9H211	0.000605584	0.000519493	0.000569451	0.00505475	0.00396163	0.00365462	-2.90257	0.0453148
CDV3	Q9UKY7	0.00396257	0.00339924	0.0186307	0.285426	0.210265	0.17451	-4.68843	0.0568983
CDYL	Q9Y232	0.000865229	0.000742226	0.000813605	0.00550314	0.00718124	0.0135958	-3.44027	0.143715
CEBPA	P49715	0.00734571	0.0315071	0.00690742	0.0659849	0.0531771	0.123299	-2.40558	0.13675
CEBPZ	Q03701	0.0328414	0.023181	0.0287173	0.0452215	0.0464323	0.0407145	-0.643447	0.0455916
CELA3A	P09093	0.0323775	0.138873	0.0304457	0.0411864	0.0423617	0.0388415	0.720707	0.593636
CELF1	Q92879	0.00470751	0.00403828	0.00442663	0.0325738	0.0317394	0.0282366	-2.81271	0.0214087
CELF2	O95319	0.0136946	0.042199	0.00257551	0.0473755	0.0475488	0.0450701	-1.25962	0.225438
CENATAC	Q86UT8	0.00135982	0.00116651	0.00127869	0.00864891	0.0118435	0.0140089	-3.18068	0.0594907
CENPC	Q03188	0.0287926	0.0272679	0.0181904	0.00618627	0.00586987	0.0126552	1.58724	0.0551157
CENPM	Q9NSP4	0.000391957	0.000336235	0.00036857	0.00249297	0.00891381	0.00820867	-4.16067	0.156178
CENPO	Q9BU64	0.00161654	0.00138673	0.00152009	0.00205635	0.0128199	0.00969638	-2.44158	0.242535
CENPU	Q71F23	0.000611714	0.000524751	0.000575216	0.00462704	0.00400173	0.00490075	-2.98262	0.0279346
CENPV	Q7Z7K6	0.0542905	0.00278304	0.0380219	0.0206345	0.0224108	0.0240026	0.504184	0.651947
CEP128	Q6ZU80	0.000264216	0.000226654	0.000248451	0.0003361	0.00172846	0.00270675	-2.69011	0.258422
CEP131	Q9UPN4	0.000608996	0.00052242	0.00057266	0.00387342	0.00442023	0.0042002	-2.87416	0.0200827
CEP152	O94986	0.000230754	0.00019795	0.000216986	0.000293534	0.00182772	0.00138411	-2.44065	0.242535
CEP162	Q5TB80	0.00026292	0.000225543	0.000247233	0.000334452	0.000343996	0.00157705	-1.61626	0.409486
CEP170	Q5SW79	0.00569541	0.00488574	0.0053556	0.0416891	0.0372585	0.0398523	-2.8981	0.0172744
CEP250	Q9BV73	0.000501398	0.000430118	0.000471482	0.000637811	0.00440231	0.00300749	-2.52005	0.250403
CEP350	Q5VT06	0.000440775	0.000378113	0.000414476	0.00280347	0.00399099	0.00407852	-3.14008	0.0503355
CEP41	Q9BYV8	0.00263976	0.00226448	0.00248226	0.0167897	0.0249912	0.0255075	-3.1874	0.0556268
CEP43	O95684	0.00817794	0.00701535	0.00769	0.0520144	0.0582636	0.0544155	-2.84742	0.0176553
CEP44	Q9C0F1	0.000748306	0.000641925	0.000703658	0.000951894	0.00489529	0.00719831	-2.6393	0.25218
CEP55	Q53EZ4	0.0017518	0.00939757	0.00164728	0.0140581	0.01146	0.0132031	-1.59736	0.122223
CEP76	Q8TAP6	0.000992808	0.000851668	0.000933572	0.00703156	0.00649479	0.00119101	-2.40538	0.239551
CEP85	Q6P2H3	0.00293313	0.00251615	0.00275812	0.0187141	0.019188	0.0203554	-2.82745	0.0123185
CEPT1	Q9Y6K0	0.00253923	0.00217825	0.0122581	0.0166475	0.0166112	0.0185366	-1.60936	0.121806
CERS1	P27544	0.00153325	0.00131528	0.00144177	0.00195039	0.00200605	0.00919676	-1.61627	0.409486
CERS2	Q96G23	0.00357592	0.00306756	0.00336256	0.0371787	0.0348227	0.0214491	-3.22333	0.0696183
CERS6	Q6ZMG9	0.00576858	0.0049485	0.00542439	0.0458695	0.0477281	0.0346011	-2.98954	0.0428533
CERT1	Q9Y5P4	0.00317186	0.00272094	0.00298261	0.0482881	0.0503636	0.0190255	-3.72888	0.125076
CES1	P23141	0.254988	0.0942725	0.145835	0.352722	0.348475	0.277047	-0.982489	0.107458
CES2	O00748	0.000533356	0.000457533	0.000501534	0.000678464	0.00348913	0.00386616	-2.42842	0.239026
CES3	Q6UWW8	0.00151279	0.00129773	0.00142253	0.0148762	0.00989645	0.0100369	-3.03971	0.0630928
CETN2	P41208	0.0385231	0.0404491	0.0457893	0.0497036	0.0458179	0.0446608	-0.168131	0.207814
CETN3	O15182	0.0138574	0.00192848	0.00211394	0.0192297	0.0158557	0.0134844	-1.44011	0.174034
CFAP20	Q9Y6A4	0.0049659	0.00425993	0.0046696	0.0387878	0.0412048	0.0297865	-2.98192	0.0425247
CFAP36	Q96G28	0.0015865	0.00136096	0.00149184	0.0107676	0.0103786	0.0120206	-2.90134	0.0222393
CFD	P00746	0.000815256	0.000699357	0.000766613	0.00518529	0.00609907	0.0100357	-3.22433	0.0998459
CFDP1	Q9UEE9	0.00638128	0.0054741	0.00600054	0.0566001	0.0417453	0.0435454	-2.99031	0.0441415
CFI	P05156	0.272295	0.46794	0.191411	0.0517874	0.0532652	0.0488389	2.59787	0.148081
CFL1	P23528	1.0725	1.14008	1.33061	2.98207	2.81435	2.28219	-1.18906	0.0422941
CFP	P27918	0.000620335	0.000532147	0.000583323	0.000789107	0.000811626	0.0037209	-1.61626	0.409486
CGAS	Q8N884	0.036779	0.0277145	0.030494	0.0174427	0.0190455	0.0285633	0.546154	0.151144
CGGBP1	Q9UFW8	0.00609062	0.0287536	0.0297986	0.0387384	0.0422814	0.0435629	-0.94654	0.188698
CGREF1	Q99674	0.0297213	0.0133568	0.0314715	0.0161744	0.0112378	0.0137286	0.857631	0.256638
CHAF1A	Q13111	0.00246318	0.00211301	0.00231622	0.00313333	0.00322275	0.0147747	-1.61627	0.409486
CHAF1B	Q13112	0.00359662	0.00308531	0.00338202	0.0356291	0.0235285	0.0365181	-3.24895	0.0572572
CHAMP1	Q96JM3	0.0380396	0.0199485	0.0350184	0.0329883	0.0272124	0.0358861	-0.047008	0.900943
CHCHD1	Q96BP2	0.00219901	0.0184978	0.0219681	0.0139864	0.0146173	0.0226631	-0.264975	0.743702
CHCHD2	Q9Y6H1	0.145163	0.130426	0.155234	0.36215	0.397874	0.53509	-1.58791	0.0701593
CHCHD3	Q9NX63	0.140105	0.127735	0.143315	0.0961142	0.109545	0.102657	0.415274	0.030941
CHCHD4	Q8N4Q1	0.00513273	0.00440305	0.00482648	0.105405	0.077087	0.0307872	-3.89239	0.155607
CHCHD5	Q9BSY4	0.0042256	0.00362488	0.00397347	0.028818	0.0281211	0.025346	-2.79892	0.0201714
CHD1	O14646	0.000843514	0.00864444	0.000793185	0.00107301	0.00110363	0.00505958	0.506695	0.789806
CHD1L	Q86WJ1	0.00215874	0.00185184	0.00202993	0.00274605	0.0141221	0.0167023	-2.47445	0.239464
CHD2	O14647	0.00149407	0.0224958	0.00140492	0.00190055	0.00997709	0.00896173	0.285218	0.879861
CHD3	Q12873	0.00102022	0.000875183	0.000959348	0.00706325	0.00667411	0.00927985	-3.01128	0.0469825
CHD4	Q14839	0.189615	0.141887	0.201616	0.147603	0.142306	0.14065	0.308243	0.269389
CHD8	Q9HCK8	0.0270076	0.0179595	0.0169318	0.022289	0.0263705	0.0288466	-0.324395	0.321742
CHEK1	O14757	0.00162575	0.00697312	0.00152874	0.0112224	0.0142263	0.0151485	-2.00309	0.0453499
CHEK2	O96017	0.00238662	0.0102367	0.00224422	0.0308233	0.0327495	0.0301178	-2.65574	0.0324119
CHERP	Q8IWX8	0.14047	0.098638	0.111578	0.205965	0.200525	0.152304	-0.672135	0.0771932
CHI3L1	P36222	0.086953	0.0941451	0.0770324	0.0663799	0.0736129	0.0541236	0.411178	0.0965747
CHID1	Q9BWS9	0.0549026	0.0457064	0.0393929	0.0561336	0.0568354	0.0495405	-0.215077	0.306265
CHKA	P35790	0.00326621	0.00280188	0.00307133	0.0224963	0.0227121	0.0195914	-2.82582	0.0228009
CHKB	Q9Y259	0.00266942	0.00228993	0.00251015	0.0169784	0.020919	0.0165598	-2.86604	0.0352788
CHMP1A	Q9HD42	0.00399321	0.0234291	0.00375495	0.0253981	0.0263421	0.0269765	-1.33617	0.20988
CHMP2A	O43633	0.038946	0.0556835	0.0657646	0.0714554	0.0922908	0.0817697	-0.614195	0.0968314
CHMP3	Q9Y3E7	0.00257519	0.0110455	0.00242154	0.021758	0.0219717	0.0195055	-1.97886	0.062801
CHMP4A	Q9BY43	0.0192115	0.0276186	0.0140915	0.0494084	0.0447971	0.0421326	-1.16216	0.0408777
CHMP4B	Q9H444	0.348438	0.312209	0.30683	0.512778	0.48321	0.538987	-0.665916	0.0167803
CHMP5	Q9NZZ3	0.0221646	0.0266891	0.0185407	0.125395	0.110833	0.109499	-2.35893	0.013995
CHMP6	Q96FZ7	0.0049988	0.00428816	0.00470054	0.031794	0.0337304	0.0451197	-2.98372	0.0506883
CHMP7	Q8WUX9	0.00428655	0.0280886	0.0270666	0.0309758	0.0280419	0.0295326	-0.575022	0.409486
CHORDC1	Q9UHD1	0.00207725	0.0089097	0.0274891	0.0928563	0.110388	0.0864745	-2.91262	0.0188817
CHP1	Q99653	0.0104034	0.0547845	0.0747961	0.0773797	0.0738856	0.0624016	-0.610102	0.398241
CHPF2	Q9P2E5	0.000820558	0.000703906	0.000771599	0.0010438	0.00536796	0.00668693	-2.51219	0.241047
CHST14	Q8NCH0	0.00249277	0.00213839	0.0117202	0.0168949	0.0191862	0.0195523	-1.76654	0.0918538
CHSY1	Q86X52	0.0020135	0.00863627	0.00189336	0.0183273	0.027381	0.0216628	-2.42523	0.0332752
CHTF18	Q8WVB6	0.00185652	0.00159259	0.00174575	0.00236161	0.012145	0.0114538	-2.32116	0.238854
CHTF8	P0CG13	0.0014819	0.00127123	0.00139348	0.0119551	0.0121415	0.00888875	-2.99182	0.0428103
CHUK	O15111	0.0133538	0.00229108	0.00251141	0.0525776	0.0561297	0.05169	-3.1431	0.0228369
CIAO1	O76071	0.0690114	0.0735414	0.0764898	0.0921781	0.0898964	0.0941887	-0.334831	0.0268757
CIAO2A	Q9H5X1	0.0242167	0.020774	0.0227718	0.172672	0.20199	0.145257	-2.93973	0.0424872
CIAO2B	Q9Y3D0	0.0120115	0.0017276	0.00189374	0.0174271	0.0131746	0.0166033	-1.59436	0.132713
CIAO3	Q9H6Q4	0.00150713	0.00129287	0.0014172	0.0122927	0.0110925	0.00904007	-2.94276	0.0393654
CIAPIN1	Q6FI81	0.0268169	0.029441	0.0276724	0.124446	0.129065	0.101792	-2.08179	0.0366508
CIB1	Q99828	0.000528924	0.000453731	0.000497365	0.0312686	0.0153878	0.0031726	-5.0733	0.255126
CIC	Q96RK0	0.000992016	0.000850989	0.000932827	0.00126191	0.00648961	0.0100703	-2.68266	0.257553
CINP	Q9BW66	0.000779859	0.000668993	0.000733329	0.0108093	0.00637681	0.00467776	-3.32471	0.124766
CIP2A	Q8TCG1	0.00312901	0.00268418	0.00294232	0.0199015	0.0243203	0.0188252	-2.84816	0.0367192
CIRBP	Q14011	0.00211656	0.00907832	0.00199027	0.0417738	0.040447	0.026211	-3.0398	0.0434998
CISD1	Q9NZ45	0.00531159	0.00455648	0.0249733	0.0364722	0.0390452	0.0322967	-1.62967	0.109137
CISD2	Q8N5K1	0.0735394	0.0985692	0.0812346	0.189604	0.205621	0.0979038	-0.960871	0.209166
CISD3	P0C7P0	0.00204944	0.00175809	0.00192716	0.00260703	0.0134071	0.0137515	-2.37586	0.238854
CIT	O14578	0.00179775	0.00154217	0.00169048	0.0114343	0.0156313	0.0143364	-3.04095	0.0401062
CIZ1	Q9ULV3	0.00388521	0.00333288	0.00365339	0.0264099	0.0309224	0.0233043	-2.89089	0.0374326
CKAP2	Q8WWK9	0.00965615	0.000949698	0.00104103	0.00140828	0.00144847	0.00664052	0.294358	0.870887
CKAP2L	Q8IYA6	0.00144023	0.00123549	0.0013543	0.00183207	0.00188435	0.00863882	-1.61626	0.409486
CKAP4	Q07065	0.448456	0.290738	0.495979	0.199302	0.193371	0.196091	1.06895	0.130129
CKAP5	Q14008	0.0547617	0.0497857	0.0567067	0.07079	0.0803215	0.0995879	-0.636623	0.118076
CKB	P12277	0.00411366	0.0236062	0.00386822	0.0261642	0.0283893	0.0361563	-1.52188	0.134071
CKS1B	P61024	0.0195941	0.0168085	0.018425	0.13581	0.128181	0.140944	-2.88472	0.0136909
CKS2	P33552	0.0120803	0.0103629	0.0113595	0.120326	0.116257	0.0724603	-3.1926	0.0656266
CLASP1	Q7Z460	0.00608396	0.00521905	0.00572096	0.0417975	0.0398003	0.0451527	-2.89635	0.0193473
CLASP2	O75122	0.107816	0.0771088	0.120786	0.0695467	0.0727656	0.0710653	0.51876	0.216481
CLASRP	Q8N2M8	0.000852524	0.000731327	0.0101185	0.00542234	0.012477	0.0089688	-1.1991	0.327076
CLCC1	Q96S66	0.0517361	0.0294064	0.0641957	0.120595	0.119908	0.0934929	-1.20041	0.0400919
CLCN3	P51790	0.000954491	0.000818798	0.000897541	0.0109941	0.00887604	0.00572524	-3.26052	0.0816994
CLCN7	P51798	0.0266681	0.00356858	0.00391176	0.0264588	0.0348593	0.0371084	-1.52723	0.153229
CLEC11A	Q9Y240	0.0827495	0.0362185	0.0870053	0.0645743	0.0586424	0.0378913	0.35443	0.533456
CLEC16A	Q2KHT3	0.000794303	0.000681383	0.000746911	0.00549797	0.00844211	0.0047644	-3.07307	0.0839209
CLEC3B	P05452	0.201893	0.31536	0.166588	0.00177045	0.0125865	0.00834824	4.91257	0.082779
CLIC1	O00299	2.16368	2.65574	1.7947	5.99031	5.91691	4.52649	-1.31304	0.0375483
CLIC4	Q9Y696	0.0245958	0.0359915	0.0233529	0.0712145	0.072727	0.0618749	-1.29392	0.0203698
CLIC6	Q96NY7	0.00109402	0.000938493	0.00102875	0.00785241	0.00715691	0.0092182	-2.98445	0.0345005
CLINT1	Q14677	0.124494	0.104249	0.127412	0.241613	0.197039	0.137964	-0.695104	0.200308
CLIP1	P30622	0.00293198	0.00251517	0.00275705	0.0226134	0.0191806	0.0225788	-2.97202	0.0255789
CLK2	P49760	0.000852933	0.000731678	0.000802043	0.00542493	0.00688877	0.00799481	-3.08902	0.0488265
CLK3	P49761	0.00228278	0.010513	0.0187931	0.0145192	0.0172409	0.0167291	-0.618249	0.423426
CLN5	O75503	0.00162149	0.00139098	0.00152474	0.0137062	0.0106075	0.0130711	-3.04258	0.0345407
CLNK	Q7Z7G1	0.00760673	0.0326267	0.00715287	0.00967626	0.00995239	0.00912535	0.720707	0.593636
CLNS1A	P54105	0.0538968	0.0430123	0.0472661	0.0886433	0.0781937	0.0789566	-0.769625	0.0208034
CLP1	Q92989	0.00280509	0.0120316	0.00263773	0.0500697	0.0601622	0.0578922	-3.26621	0.0108376
CLPB	Q9H078	0.0670038	0.0464402	0.0520472	0.0878649	0.092507	0.0773778	-0.639217	0.0545359
CLPP	Q16740	0.0424921	0.125222	0.0839646	0.0770944	0.0821417	0.0814901	0.0641863	0.91218
CLPTM1	O96005	0.0681596	0.0482403	0.0606249	0.0948123	0.105613	0.0798164	-0.662721	0.0627705
CLPTM1L	Q96KA5	0.0031354	0.00268966	0.00294832	0.0210281	0.0220033	0.0188068	-2.81729	0.0225013
CLPX	O76031	0.0341102	0.0278022	0.0356285	0.031571	0.0439648	0.0339113	-0.166154	0.497195
CLTA	P09496	0.143222	0.156439	0.145359	0.187467	0.181001	0.169757	-0.274337	0.0408295
CLTB	P09497	0.137976	0.129545	0.143384	0.328092	0.278256	0.258248	-1.07322	0.0499682
CLTC	Q00610	0.44175	0.502688	0.475286	1.18849	1.33538	0.97028	-1.29933	0.0568983
CLTCL1	P53675	0.0334567	0.0231191	0.00506849	0.137747	0.134961	0.0968536	-2.58377	0.0295321
CLUH	O75153	0.0265466	0.00308431	0.0169046	0.0407969	0.045086	0.0405249	-1.44168	0.103831
CLYBL	Q8N0X4	0.0159932	0.0165301	0.00100164	0.0124558	0.00696834	0.00958417	0.208768	0.83185
CMAS	Q8NFW8	0.00411058	0.00352621	0.00386532	0.0261446	0.0294804	0.0309168	-2.9115	0.0239617
CMC1	Q7Z7K0	0.0079776	0.000982551	0.00538521	0.0147464	0.0158862	0.0186515	-1.78054	0.0465159
CMC2	Q9NRP2	0.0573767	0.0698806	0.0512722	0.114259	0.0867551	0.0991754	-0.74971	0.0530706
CMC4	P56277	0.00314774	0.00270025	0.00295993	0.0200207	0.0214134	0.0197988	-2.79743	0.0118878
CMIP	Q8IY22	0.00121625	0.00104335	0.00114368	0.00154715	0.00827235	0.00729534	-2.33025	0.238967
CMPK1	P30085	0.133238	0.178983	0.143572	0.200768	0.219864	0.197714	-0.440038	0.0858961
CMPK2	Q5EBM0	0.00151659	0.00130099	0.00142611	0.00964603	0.01481	0.0139402	-3.17757	0.0551412
CMSS1	Q9BQ75	0.00595138	0.0255266	0.00559629	0.0415598	0.0486079	0.0416204	-1.82973	0.0698025
CMTR1	Q8N1G2	0.026253	0.0163496	0.0303635	0.0439197	0.0470095	0.046573	-0.914158	0.0703534
CMTR2	Q8IYT2	0.0015581	0.0013366	0.00146514	0.00198201	0.00203857	0.00934583	-1.61627	0.409486
CNBP	P62633	0.00210565	0.00180631	0.00198002	0.0170059	0.0137748	0.0167737	-3.01276	0.0303297
CNDP2	Q96KP4	0.0893175	0.12589	0.0969984	0.370273	0.369467	0.336496	-1.78543	0.00702707
CNIH4	Q9P003	0.0140253	0.00177485	0.00972769	0.0302971	0.0348015	0.0229789	-1.7867	0.0465727
CNMD	O75829	0.0431364	0.0246955	0.0132967	0.00359751	0.00370017	0.00339269	2.9239	0.183512
CNN2	Q99439	0.229609	0.201448	0.233536	0.369078	0.35502	0.326313	-0.660408	0.0202022
CNN3	Q15417	0.0193977	0.0181254	0.0199182	0.0412391	0.0449701	0.039717	-1.13242	0.0214087
CNNM3	Q8NE01	0.0122854	0.00205227	0.00224963	0.00304325	0.0031301	0.0143499	-0.307185	0.838729
CNOT1	A5YKK6	0.0574673	0.0513808	0.0595306	0.0864215	0.0841891	0.0817487	-0.58377	0.0205988
CNOT10	Q9H9A5	0.0214528	0.00219716	0.00240845	0.0263126	0.0272314	0.0153631	-1.4029	0.220303
CNOT11	Q9UKZ1	0.0251168	0.00346949	0.0337188	0.0257241	0.0273062	0.0257643	-0.338747	0.654154
CNOT2	Q9NZN8	0.00161385	0.00138442	0.00151756	0.0102646	0.012488	0.010922	-2.8986	0.0279346
CNOT3	O75175	0.00595546	0.00510882	0.0332216	0.0387008	0.0389596	0.0479503	-1.50404	0.147863
CNOT4	O95628	0.0014283	0.00122525	0.00134308	0.00908447	0.0139367	0.0117071	-3.11925	0.0538518
CNOT6	Q9ULM6	0.00191384	0.00164176	0.00179965	0.0121726	0.0132703	0.016519	-2.97006	0.0418451
CNOT6L	Q96LI5	0.0013406	0.00115001	0.00126061	0.00170533	0.00175399	0.00804118	-1.61626	0.409486
CNOT7	Q9UIV1	0.00184242	0.0015805	0.0191493	0.0182287	0.0196761	0.0110512	-1.11694	0.340446
CNOT9	Q92600	0.00375115	0.00321788	0.00352734	0.0371031	0.0371609	0.0225002	-3.20458	0.0669675
CNP	P09543	0.182346	0.178299	0.163744	0.151884	0.126106	0.135555	0.342595	0.0561795
CNPY2	Q9Y2B0	0.092368	0.0990514	0.0978279	0.186418	0.164945	0.151225	-0.797076	0.0524296
CNPY3	Q9BT09	0.238745	0.275738	0.221642	0.440275	0.41344	0.349735	-0.709154	0.0447638
CNTN1	Q12860	0.0524062	0.0309869	0.00679337	0.00918993	0.00945219	0.00866672	1.72354	0.323833
COA1	Q9GZY4	0.00176975	0.00151815	0.00166415	0.00225123	0.0115774	0.0126711	-2.41988	0.239026
COA3	Q9Y2R0	0.0580202	0.042912	0.0206554	0.0294436	0.0244457	0.0322164	0.497815	0.45215
COA4	Q9NYJ1	0.010057	0.00862726	0.00945694	0.0744568	0.0657912	0.0697607	-2.89969	0.0188817
COA6	Q5JTJ3	0.0111188	0.00671707	0.00673515	0.115731	0.104703	0.0911179	-3.66444	0.0278341
COA7	Q96BR5	0.00148431	0.0012733	0.00139575	0.0252722	0.024545	0.00890324	-3.82151	0.133679
COASY	Q13057	0.0648673	0.0424857	0.05311	0.077511	0.0713603	0.0779083	-0.499049	0.117161
COG1	Q8WTW3	0.0031566	0.00270785	0.00296826	0.0243768	0.0251501	0.018934	-2.95435	0.0386819
COG2	Q14746	0.00151859	0.00130271	0.00142799	0.014476	0.0105247	0.00910884	-3.00488	0.0633437
COG3	Q96JB2	0.0129248	0.00628296	0.0160021	0.0219145	0.0234871	0.0189127	-0.86916	0.110453
COG4	Q9H9E3	0.0395082	0.0329568	0.0386908	0.0398615	0.0405215	0.0240492	0.0900173	0.768868
COG5	Q9UP83	0.00354072	0.00303737	0.0166473	0.0395019	0.0435046	0.0452375	-2.46512	0.0374326
COG6	Q9Y2V7	0.00182413	0.00156481	0.00857645	0.0191644	0.0202356	0.0180816	-2.26424	0.051855
COG7	P83436	0.00292524	0.00250938	0.0207453	0.0186055	0.0211349	0.0191304	-1.16909	0.279729
COG8	Q96MW5	0.00427894	0.0275067	0.00402364	0.0272155	0.0293666	0.0289583	-1.25627	0.239551
COIL	P38432	0.0175133	0.00651248	0.00142775	0.0108348	0.013384	0.0100925	-0.430818	0.650862
COL12A1	Q99715	0.00921384	0.00685711	0.00150331	0.00203365	0.00209168	0.00191786	1.54008	0.304788
COL18A1	P39060	0.00144438	0.0251123	0.00679098	0.00183734	0.00188977	0.00173273	2.61065	0.397541
COL1A1	P02452	0.0641717	0.127144	0.0476794	0.0129	0.0132681	0.0121655	2.6403	0.177837
COL2A1	P02458	0.0233649	0.0380048	0.0287508	0.00818993	0.0141893	0.0146112	1.2847	0.0790422
COL3A1	P02461	0.103888	0.0636175	0.0413317	0.00829317	0.0142405	0.00763676	2.79117	0.139706
COL6A1	P12109	0.0522731	0.0665398	0.0433198	0.0117204	0.0120549	0.0110531	2.21883	0.0624745
COL9A2	Q14055	0.0211691	0.0163916	0.0138043	0.0581019	0.0549575	0.0484146	-1.65244	0.0145042
COLGALT1	Q8NBJ5	0.385617	0.223478	0.494921	0.379009	0.38887	0.3232	0.0170055	0.968396
COMMD1	Q8N668	0.0177478	0.0216338	0.0311361	0.0337023	0.0278026	0.0340847	-0.438866	0.238854
COMMD10	Q9Y6G5	0.00395992	0.00339697	0.00372365	0.0251864	0.0261025	0.0246793	-2.77737	0.00670052
COMMD2	Q86X83	0.000970244	0.000832311	0.000912354	0.00123421	0.00959704	0.00581973	-2.61663	0.26321
COMMD3	Q9UBI1	0.00615171	0.00527717	0.00578466	0.0414424	0.0521346	0.0368993	-2.92217	0.0464852
COMMD5	Q9GZQ3	0.00117827	0.00101076	0.00110797	0.00149884	0.00770804	0.0014135	-1.68761	0.423515
COMMD7	Q86VX2	0.00280941	0.00241002	0.00264179	0.0396532	0.0452341	0.0168515	-3.69397	0.12429
COMMD8	Q9NX08	0.000604669	0.000518708	0.000568591	0.000769178	0.000791129	0.00362693	-1.61626	0.409486
COMMD9	Q9P000	0.00231243	0.00198369	0.0108723	0.0384288	0.0368161	0.0301079	-2.79609	0.0201385
COMP	P49747	0.166205	0.142442	0.0723558	0.0195763	0.0201349	0.0184617	2.71138	0.114432
COMT	P21964	0.228731	0.131131	0.198559	0.231205	0.209151	0.196789	-0.190271	0.527278
COPA	P53621	0.307051	0.325949	0.22558	0.467203	0.486466	0.462517	-0.721986	0.0583058
COPB1	P53618	0.0673914	0.0949579	0.0918889	0.237726	0.252442	0.215882	-1.47359	0.0126316
COPB2	P35606	0.261911	0.255205	0.257669	0.440209	0.465244	0.3715	-0.720839	0.0653546
COPE	O14579	0.00537539	0.0271727	0.00505466	0.048404	0.0351649	0.0660319	-1.99221	0.0760145
COPG1	Q9Y678	0.252513	0.152388	0.201884	0.321307	0.347966	0.274814	-0.637733	0.0841105
COPG2	Q9UBF2	0.0222759	0.0297222	0.0302521	0.0512042	0.056849	0.0552098	-0.989106	0.0205837
COPS2	P61201	0.00598056	0.0256517	0.00562373	0.15371	0.163752	0.128925	-3.58275	0.0155584
COPS3	Q9UNS2	0.0832053	0.0705635	0.0953125	0.263561	0.255606	0.183137	-1.49548	0.0575959
COPS4	Q9BT78	0.0365016	0.035578	0.0372242	0.113952	0.117562	0.111667	-1.65063	0.00989776
COPS5	Q92905	0.0228176	0.0175402	0.0327073	0.0867345	0.0961789	0.0631996	-1.75207	0.04933
COPS6	Q7L5N1	0.0085701	0.00134833	0.00739	0.0448042	0.0479561	0.037131	-2.90776	0.0179986
COPS7A	Q9UBW8	0.00695308	0.0298231	0.00653822	0.0778076	0.096626	0.0940531	-2.63193	0.0209571
COPS8	Q99627	0.0059921	0.00514024	0.00563457	0.0381117	0.0393543	0.0409084	-2.81967	0.00989776
COPZ1	P61923	0.136318	0.13042	0.132683	0.180611	0.186281	0.16188	-0.404735	0.0607935
COPZ2	Q9P299	0.00482804	0.00414167	0.00453997	0.0307079	0.0342322	0.039259	-2.94728	0.0327409
COQ10B	Q9H8M1	0.00176065	0.00151035	0.0016556	0.0111983	0.0137209	0.0145534	-3.00218	0.0350411
COQ3	Q9NZJ6	0.00217171	0.0290334	0.0102107	0.0263349	0.0276607	0.0291351	-1.0052	0.292075
COQ5	Q5HYK3	0.0307804	0.0131604	0.0362592	0.0208047	0.0219583	0.0202873	0.347098	0.558576
COQ7	Q99807	0.00282497	0.0204168	0.0185646	0.0195073	0.0193244	0.0169448	-0.415931	0.553189
COQ8A	Q8NI60	0.0263387	0.0191917	0.0254051	0.0215206	0.0238379	0.0298003	-0.0834352	0.739898
COQ8B	Q96D53	0.00284935	0.00244428	0.00267934	0.0181228	0.0220636	0.0230432	-2.98741	0.032597
COQ9	O75208	0.0447552	0.0296774	0.0450663	0.0358301	0.0335412	0.0317156	0.241401	0.415419
CORO1A	P31146	0.880274	0.95067	1.09844	1.00634	0.94926	1.00968	-0.0175716	0.895978
CORO1B	Q9BR76	0.0819029	0.071433	0.0708099	0.226375	0.259215	0.229064	-1.6728	0.020783
CORO1C	Q9ULV4	0.0647378	0.0733092	0.0625862	0.137676	0.143157	0.122209	-1.00637	0.0223926
CORO7	P57737	0.219777	0.196808	0.245232	0.207058	0.229796	0.208247	0.0369097	0.786039
COTL1	Q14019	0.0979447	0.180652	0.116703	0.332389	0.351506	0.522482	-1.60966	0.0736195
COX11	Q9Y6N1	0.0166555	0.0118805	0.00196964	0.0133225	0.0161079	0.0162898	-0.583754	0.423515
COX15	Q7KZN9	0.00132263	0.0011346	0.00124372	0.00168247	0.00865244	0.0110348	-2.5296	0.24218
COX17	Q14061	0.00115171	0.00098798	0.00108299	0.0202332	0.0075343	0.02022	-3.89632	0.127869
COX19	Q49B96	0.00175748	0.00150763	0.00165262	0.0111782	0.0144497	0.0121955	-2.94321	0.0352076
COX20	Q5RI15	0.0020951	0.00179725	0.00197009	0.0133255	0.020572	0.0278296	-3.39633	0.0946628
COX4I1	P13073	0.890817	1.0075	0.947474	0.989669	1.07685	0.903196	-0.0614926	0.593636
COX5A	P20674	0.17994	0.138009	0.153536	0.118651	0.117676	0.124372	0.386416	0.152566
COX5B	P10606	1.26867	1.17409	1.80662	0.405035	0.592076	0.544466	1.46284	0.0794914
COX6A1	P12074	0.00259333	0.0129601	0.0024386	0.0164945	0.0171761	0.0156048	-1.45351	0.15608
COX6B1	P14854	0.00813264	0.00697648	0.0076474	0.065462	0.0628994	0.0487813	-2.96056	0.039332
COX6C	P09669	0.0331369	0.108178	0.0496162	0.0750288	0.109342	0.125937	-0.700651	0.299161
COX7A2L	O14548	0.00140724	0.00120718	0.00132328	0.00895053	0.0118083	0.0111039	-3.01644	0.0366836
COX7C	P15954	0.00279203	0.0119755	0.00262544	0.0216716	0.0223162	0.0228499	-1.94215	0.0735124
CPD	O75976	0.0283824	0.0223052	0.0380942	0.0453459	0.046949	0.0567547	-0.747456	0.0683462
CPM	P14384	0.0378863	0.0266092	0.033438	0.0395016	0.0518775	0.037044	-0.391032	0.233401
CPNE1	Q99829	0.0773674	0.0584308	0.0879743	0.091299	0.0997937	0.0718981	-0.23298	0.409478
CPNE2	Q96FN4	0.00106467	0.000913317	0.00100115	0.00135434	0.00882034	0.00638614	-2.47481	0.245483
CPNE3	O75131	0.0206746	0.0199899	0.00388822	0.0690011	0.0693685	0.055386	-2.12065	0.0227863
CPNE8	Q86YQ8	0.000321928	0.000276161	0.00030272	0.00204756	0.0022204	0.000386198	-2.36923	0.239464
CPOX	P36551	0.0265786	0.0383782	0.0395985	0.164967	0.143578	0.13333	-2.07937	0.0222393
CPPED1	Q9BRF8	0.00286683	0.00245927	0.00269578	0.0339996	0.0270889	0.0171958	-3.28671	0.085779
CPQ	Q9Y646	0.00529188	0.0234058	0.00497614	0.0387185	0.0346186	0.0411903	-1.76599	0.0813754
CPS1	P31327	0.0226251	0.00867982	0.0276739	0.0233952	0.0173054	0.0235067	-0.122542	0.826813
CPSF1	Q10570	0.0297241	0.041136	0.0254443	0.0714501	0.0689969	0.0723025	-1.14348	0.0426099
CPSF2	Q9P2I0	0.0401385	0.0284291	0.034406	0.0464906	0.0413822	0.0403124	-0.315953	0.184012
CPSF3	Q9UKF6	0.0317514	0.0191528	0.0334795	0.0514176	0.0432916	0.0296826	-0.559857	0.241353
CPSF4	O95639	0.0417777	0.0592876	0.0268591	0.0627995	0.0682973	0.0570263	-0.556385	0.235675
CPSF6	Q16630	0.166144	0.018729	0.102651	0.222288	0.196714	0.197883	-1.10132	0.189341
CPSF7	Q8N684	0.115558	0.0942132	0.0993853	0.193252	0.179025	0.154518	-0.768905	0.0393811
CPT1A	P50416	0.146979	0.139724	0.156219	0.162986	0.16757	0.124981	-0.0405207	0.824228
CPT2	P23786	0.280343	0.231227	0.273456	0.131517	0.14027	0.143154	0.919833	0.0433716
CPVL	Q9H3G5	0.00344717	0.00295711	0.00324149	0.0310184	0.0334461	0.0206769	-3.14189	0.0608048
CRABP1	P29762	0.0629653	0.0231821	0.0389143	0.00687524	0.00707144	0.0064838	2.61385	0.157692
CRACR2A	Q9BSW2	0.000619293	0.000531253	0.000582343	0.00393891	0.00611353	0.00564194	-3.179	0.0557005
CRAT	P43155	0.00577349	0.0413305	0.0454269	0.0392303	0.0377692	0.0397446	-0.335344	0.639713
CRBN	Q96SW2	0.00120819	0.00103643	0.0011361	0.0100813	0.0106983	0.00724698	-3.05139	0.0508283
CREB1	P16220	0.00289344	0.013006	0.0196146	0.00368064	0.00378568	0.0173555	0.516782	0.669798
CRELD1	Q96HD1	0.0489648	0.0443296	0.0429581	0.0244848	0.029603	0.0332694	0.641285	0.0371257
CRELD2	Q6UXH1	0.00188875	0.00162024	0.00177606	0.0215477	0.0162561	0.0113291	-3.2167	0.0826134
CRIP1	P50238	0.00614787	0.0263694	0.00578106	0.244708	0.101248	0.116107	-3.59274	0.147846
CRIPT	Q9P021	0.00140297	0.00120352	0.00131926	0.0195415	0.0176629	0.0084153	-3.53862	0.106474
CRK	P46108	0.00660666	0.00566744	0.00621247	0.0624214	0.0507957	0.0396281	-3.04752	0.0572572
CRKL	P46109	0.00421396	0.0180745	0.0321366	0.0676246	0.0807421	0.0700861	-2.00498	0.03887
CRLF3	Q8IUI8	0.00108877	0.000933985	0.00102381	0.00138498	0.00712253	0.00880912	-2.50691	0.240885
CRNKL1	Q9BZJ0	0.00161483	0.00138526	0.00151848	0.0102708	0.0132535	0.0125796	-2.99822	0.0345005
CRTAP	O75718	0.00586476	0.00503101	0.00551484	0.0427512	0.0482459	0.0351781	-2.94273	0.040467
CRTC1	Q6UUV9	0.00235385	0.000403844	0.000442681	0.013653	0.0169027	0.016232	-3.86982	0.0135559
CRYBG1	Q9Y4K1	0.0183274	0.014163	0.0159951	0.0335467	0.0355509	0.0304632	-1.03803	0.017494
CRYBG3	Q68DQ2	0.0012027	0.00103172	0.00113094	0.00823755	0.00786785	0.00732873	-2.79978	0.017925
CRYL1	Q9Y2S2	0.00237156	0.00203442	0.00223006	0.0150839	0.0406452	0.0192219	-3.49755	0.16861
CRYZ	Q08257	0.0289879	0.0210869	0.0215718	0.107905	0.131554	0.0969921	-2.23142	0.0391126
CRYZL1	O95825	0.00331856	0.0203696	0.00312056	0.0211071	0.0313029	0.0206311	-1.44601	0.160313
CS	O75390	0.00445803	0.00382426	0.243166	0.0283545	0.00583273	0.0374155	1.81217	0.590613
CSDE1	O75534	0.241265	0.185082	0.240549	0.48435	0.485107	0.435343	-1.07483	0.0136909
CSE1L	P55060	0.538756	0.335364	0.262769	0.470024	0.553976	0.510929	-0.433081	0.316173
CSK	P41240	0.0753663	0.0537254	0.0663321	0.0815317	0.0949908	0.104401	-0.52357	0.0788027
CSNK1A1	P48729	0.0425619	0.0479531	0.0364453	0.119468	0.124043	0.113204	-1.49039	0.00690188
CSNK1D	P48730	0.0224741	0.00348585	0.0191054	0.0491243	0.0560526	0.0590902	-1.86595	0.0387082
CSNK1G1	Q9HCP0	0.0040838	0.00350324	0.00384014	0.0259743	0.0294303	0.028279	-2.87248	0.01911
CSNK1G2	P78368	0.0181532	0.040653	0.0183117	0.0190605	0.0270427	0.0186439	0.252252	0.694273
CSNK2A1	P68400	0.0468079	0.0836704	0.061485	0.0934318	0.143291	0.117189	-0.882556	0.0902345
CSNK2A2	P19784	0.0490848	0.0280397	0.0185419	0.0937962	0.106718	0.108412	-1.69118	0.0319708
CSNK2B	P67870	0.00554387	0.00475574	0.00521309	0.0515315	0.0492901	0.0332533	-3.11152	0.0568983
CSRP1	P21291	0.0033343	0.00286029	0.00313536	0.0224276	0.0230986	0.0199998	-2.81213	0.0214087
CST3	P01034	0.0341648	0.0566822	0.0327714	0.0274835	0.0318969	0.0289375	0.485115	0.338441
CST7	O76096	0.0188047	0.0207228	0.0199089	0.00381831	0.000785456	0.00834926	2.19806	0.0488303
CSTA	P01040	0.0114847	0.0689526	0.000837657	0.0216142	0.0128624	0.00534325	1.02933	0.636388
CSTB	P04080	0.00386583	0.0234273	0.0181759	0.508162	0.518823	0.38279	-4.95444	0.0366836
CSTF1	Q05048	0.0369377	0.0590068	0.0521095	0.0817756	0.0796637	0.0739049	-0.668649	0.0774355
CSTF2	P33240	0.117005	0.115931	0.100572	0.205811	0.1922	0.184201	-0.803827	0.0137336
CSTF2T	Q9H0L4	0.00262645	0.0112653	0.0255974	0.0359276	0.0320163	0.0329455	-1.35324	0.149576
CSTF3	Q12996	0.0310038	0.0158454	0.00347385	0.0405148	0.0438074	0.0288671	-1.16945	0.166986
CTBP1	Q13363	0.0840664	0.0931755	0.122783	0.114841	0.125853	0.0922215	-0.150074	0.575004
CTBP2	P56545	0.0256028	0.0289378	0.0411568	0.0385434	0.0524258	0.0344797	-0.390549	0.312742
CTBS	Q01459	0.00441386	0.00378637	0.0041505	0.00561472	0.0387484	0.0264753	-2.51993	0.250403
CTCF	P49711	0.0428484	0.0184522	0.0282441	0.0274358	0.0162736	0.016169	0.580572	0.377401
CTDP1	Q9Y5B0	0.0396299	0.0398085	0.0383081	0.0561728	0.0585434	0.0583281	-0.555458	0.00804213
CTDSP1	Q9GZU7	0.00352137	0.00302076	0.00331126	0.0255402	0.0230362	0.0222522	-2.84564	0.0210443
CTDSPL2	Q05D32	0.111191	0.0912633	0.0122179	0.0920084	0.0849988	0.0816661	-0.268996	0.722685
CTNNA1	P35221	0.00295872	0.0025381	0.00278218	0.0261257	0.0255363	0.017747	-3.06759	0.0522714
CTNNBL1	Q8WYA6	0.0421736	0.0331687	0.0478326	0.0907111	0.0981129	0.0726906	-1.08618	0.0424798
CTPS1	P17812	0.795926	0.540106	0.849096	1.67336	1.47225	1.457	-1.07473	0.0254541
CTPS2	Q9NRF8	0.0653833	0.0048462	0.0674416	0.0359951	0.0369569	0.0347176	0.354615	0.721864
CTR9	Q6PD62	0.0546554	0.0455609	0.0469941	0.0634374	0.0705606	0.0573531	-0.378342	0.0855921
CTRC	Q99895	0.00892049	0.0382616	0.00838824	0.0113474	0.0116713	0.0107014	0.720707	0.593636
CTSA	P10619	0.00282697	0.00242508	0.0026583	0.0179805	0.0237202	0.020884	-2.984	0.0362208
CTSB	P07858	0.779646	0.867759	0.540851	2.31026	1.78277	1.40002	-1.32782	0.0846939
CTSC	P53634	0.00718157	0.0574599	0.0337654	0.197811	0.192929	0.154255	-2.46941	0.0204568
CTSD	P07339	0.328434	0.402417	0.255437	0.419122	0.422771	0.377045	-0.305545	0.270811
CTSH	P09668	0.000812084	0.000696636	0.000763631	0.0241946	0.0164239	0.00487106	-4.32328	0.196199
CTSS	P25774	0.0342042	0.030993	0.0416331	0.0819843	0.0904896	0.0917945	-1.30668	0.0104473
CTSZ	Q9UBR2	0.0640886	0.105711	0.0631312	0.259806	0.234048	0.190746	-1.55536	0.0300287
CTTN	Q14247	0.00131155	0.00112509	0.00123329	0.0150236	0.0134239	0.00786693	-3.30672	0.0812023
CTTNBP2NL	Q9P2B4	0.000408621	0.000350531	0.000384241	0.000519793	0.00267313	0.00336176	-2.5192	0.241408
CTU1	Q7Z7A3	0.0259768	0.023464	0.0192212	0.0249224	0.0310302	0.0295655	-0.316719	0.172953
CTU2	Q2VPK5	0.00129612	0.00111186	0.00121879	0.00824374	0.0152159	0.00867648	-3.14744	0.101197
CUL1	Q13616	0.00623275	0.0434307	0.0293044	0.0535364	0.0607806	0.0634065	-1.1703	0.144178
CUL2	Q13617	0.0389172	0.0262158	0.0345086	0.0879726	0.0876178	0.0727328	-1.3174	0.0208034
CUL3	Q13618	0.00781646	0.00670525	0.00735009	0.0497152	0.0592254	0.0490467	-2.85267	0.0295321
CUL4A	Q13619	0.0492068	0.0381353	0.0541731	0.10013	0.103454	0.0783865	-0.994586	0.0428693
CUL4B	Q13620	0.0345277	0.0236922	0.0271686	0.0489954	0.0331415	0.0289213	-0.379204	0.376233
CUL5	Q93034	0.0433815	0.0195686	0.0227032	0.0331401	0.0252948	0.0240096	0.0550849	0.92085
CUL9	Q8IWT3	0.00132097	0.00113318	0.00124215	0.00168036	0.00172831	0.00792346	-1.61627	0.409486
CUTC	Q9NTM9	0.00202087	0.00173358	0.0019003	0.0232125	0.0200513	0.0121216	-3.29197	0.0811298
CUX1	P39880	0.0373407	0.0303057	0.0180343	0.0184527	0.0231539	0.0288842	0.281533	0.54669
CWC15	Q9P013	0.0405885	0.0435496	0.044505	0.129197	0.118264	0.0949626	-1.41241	0.0542963
CWC22	Q9HCG8	0.0584085	0.0372425	0.0049702	0.0391664	0.0345773	0.032599	-0.0797881	0.929774
CWC27	Q6UX04	0.00272454	0.0116861	0.00256198	0.0349868	0.0326826	0.0281972	-2.49782	0.0251754
CWF19L1	Q69YN2	0.00697494	0.00598336	0.00655878	0.0459458	0.049992	0.0418372	-2.8195	0.0249298
CWF19L2	Q2TBE0	0.000831127	0.000712972	0.000781538	0.00105725	0.006882	0.00498528	-2.47441	0.245483
CXorf38	Q8TB03	0.00110084	0.0112997	0.0051758	0.0351255	0.0384565	0.0407043	-2.70095	0.0214087
CXXC1	Q9P0U4	0.00196778	0.00168803	0.00185037	0.0187078	0.0128729	0.0185735	-3.18725	0.0508283
CYB5A	P00167	0.0262451	0.0125908	0.0244711	0.0273857	0.0230306	0.0230159	-0.214049	0.580809
CYB5B	O43169	0.00358289	0.0260263	0.00336912	0.0227884	0.0238263	0.0216368	-1.04934	0.328752
CYB5R1	Q9UHQ9	0.00480745	0.00877923	0.0086274	0.0065797	0.0118843	0.0135557	-0.527485	0.341297
CYB5R2	Q6BCY4	0.00399948	0.00343091	0.00376085	0.025438	0.0310978	0.0244982	-2.85616	0.0352141
CYB5R3	P00387	0.0995267	0.0625736	0.0999259	0.106459	0.114916	0.0604687	-0.105187	0.804596
CYB5R4	Q7L1T6	0.00152839	0.00131111	0.0014372	0.0112416	0.00999846	0.0092652	-2.83449	0.0273463
CYBA	P13498	0.0012637	0.00108405	0.0011883	0.00830248	0.0082669	0.00151599	-2.35461	0.239109
CYBB	P04839	0.00104333	0.000895009	0.000981081	0.00663593	0.00997283	0.011305	-3.25722	0.0655404
CYBC1	Q9BQA9	0.0517517	0.0529557	0.039571	0.0346558	0.035522	0.0279662	0.555882	0.0966805
CYC1	P08574	0.0593613	0.0595718	0.0297356	0.0263001	0.0365185	0.0238147	0.779105	0.238967
CYCS	P99999	0.0997998	0.051946	0.100096	1.49968	1.16813	0.540131	-3.67106	0.128344
CYFIP1	Q7L576	0.0574024	0.0481207	0.0613137	0.074821	0.0806047	0.0710783	-0.4411	0.0531497
CYLD	Q9NQC7	0.00227163	0.00194868	0.00213609	0.0315295	0.0185323	0.0136257	-3.32473	0.125267
CYP20A1	Q6UW02	0.00199797	0.00171393	0.00187876	0.0201869	0.0174789	0.0119842	-3.1507	0.0644468
CYP2S1	Q96SQ9	0.0584731	0.0394347	0.0364076	0.0406501	0.0418482	0.0393068	0.141051	0.658332
CYP51A1	Q16850	0.225986	0.135126	0.180029	0.0796928	0.0952552	0.0851393	1.05701	0.120199
CYRIB	Q9NUQ9	0.0715267	0.146763	0.0954125	0.543152	0.56833	0.240659	-2.10778	0.132615
CYTH1	Q15438	0.0328734	0.0412399	0.0061824	0.0479349	0.0525684	0.0502261	-0.908565	0.234654
CYTH2	Q99418	0.00031937	0.000273967	0.000300314	0.000406259	0.00208926	0.00290304	-2.59479	0.246935
CYTH4	Q9UIA0	0.0531117	0.0520648	0.0507996	0.05907	0.0638245	0.0680813	-0.292065	0.0838413
CZIB	Q9NWV4	0.00114621	0.000983261	0.00107782	0.00729027	0.00835565	0.00968732	-2.9816	0.0371257
DAB2	P98082	0.00149543	0.00128284	0.00140621	0.0150031	0.00978286	0.0106592	-3.08247	0.0606266
DAD1	P61803	0.123764	0.127056	0.0979445	0.132865	0.13781	0.069877	0.0343773	0.931812
DAG1	Q14118	0.00204304	0.00175259	0.00192114	0.0129944	0.0161241	0.014358	-2.92696	0.0295321
DAGLB	Q8NCG7	0.00377914	0.00324188	0.00355365	0.0280506	0.0257778	0.0226681	-2.85478	0.0288875
DAP3	P51398	0.00371954	0.00319076	0.00349761	0.0236575	0.0299859	0.0282287	-2.97569	0.0314802
DARS1	P14868	0.567521	0.492206	0.483121	0.875042	0.938021	0.852481	-0.788833	0.0129802
DARS2	Q6PI48	0.00441489	0.103989	0.00415147	0.0294403	0.0288815	0.0275691	0.390059	0.84376
DAXX	Q9UER7	0.0166533	0.0459977	0.0156407	0.0323792	0.0231215	0.0251214	-0.0423182	0.95636
DAZAP1	Q96EP5	0.0210815	0.105321	0.00396473	0.164792	0.141813	0.156329	-1.82822	0.119232
DBI	P07108	0.033049	0.0283507	0.0310771	0.391684	0.26385	0.198235	-3.20668	0.0941024
DBN1	Q16643	0.00242552	0.00208071	0.0022808	0.0154271	0.0218986	0.0155318	-2.96125	0.0548356
DBNL	Q9UJU6	0.221456	0.193348	0.232371	0.18923	0.304581	0.256369	-0.213081	0.478983
DBR1	Q9UK59	0.00179272	0.00768931	0.00168576	0.0342737	0.041389	0.0269713	-3.20009	0.0365924
DBT	P11182	0.0908379	0.0956017	0.0810428	0.0669664	0.0717564	0.062245	0.412479	0.0524794
DCAF1	Q9Y4B6	0.0239191	0.0190971	0.017226	0.0308657	0.0378649	0.0325195	-0.749074	0.0386819
DCAF10	Q5QP82	0.0013119	0.00562697	0.00123362	0.0125933	0.0121281	0.0123609	-2.18188	0.0577747
DCAF11	Q8TEB1	0.00527089	0.00452156	0.0049564	0.0356301	0.0344813	0.0372726	-2.8641	0.0108376
DCAF12L1	Q5VU92	0.00274781	0.00235718	0.00258386	0.017477	0.0241082	0.0247391	-3.1087	0.0463668
DCAF13	Q9NV06	0.0374313	0.0433896	0.032134	0.0298342	0.0298399	0.0371559	0.222222	0.333262
DCAF15	Q66K64	0.00110909	0.000951416	0.00104291	0.00705415	0.00145109	0.0173114	-3.05637	0.315666
DCAF5	Q96JK2	0.000894999	0.00383882	0.000841598	0.0109405	0.014878	0.00786871	-2.59505	0.0662747
DCAF7	P61962	0.0272344	0.0244325	0.0193503	0.024623	0.0278522	0.0307677	-0.229159	0.30909
DCAF8	Q5TAQ9	0.013694	0.0131463	0.00206169	0.0160719	0.0160496	0.0131511	-0.647469	0.356913
DCAKD	Q8WVC6	0.0360507	0.0202093	0.0260644	0.022875	0.0256504	0.0230823	0.201206	0.582586
DCD	P81605	0.167486	0.805632	0.26626	0.140423	0.0537113	0.0331203	2.44723	0.299161
DCK	P27707	0.174472	0.104388	0.216572	0.369453	0.374685	0.255061	-1.01209	0.0725184
DCP1A	Q9NPI6	0.00264975	0.0113653	0.00249166	0.0207573	0.020121	0.0159741	-1.78417	0.0659353
DCP1B	Q8IZD4	0.000575705	0.000493861	0.000541355	0.000732334	0.00427747	0.0034532	-2.39328	0.239679
DCP2	Q8IU60	0.000800757	0.000686919	0.000752979	0.00509308	0.0114593	0.0129048	-3.71663	0.116217
DCPS	Q96C86	0.0380518	0.0927065	0.0415596	0.330003	0.330072	0.372296	-2.58282	0.0104473
DCTD	P32321	0.0019903	0.00853678	0.00187155	0.0762529	0.0941928	0.08928	-4.38874	0.0191082
DCTN1	Q14203	0.0670363	0.0877163	0.0687974	0.132378	0.136804	0.134561	-0.852842	0.0394271
DCTN2	Q13561	0.00648237	0.00556082	0.0060956	0.0755836	0.0546746	0.0388826	-3.22107	0.0874112
DCTN3	O75935	0.0221093	0.0276441	0.00415803	0.0803029	0.0836281	0.0776464	-2.16382	0.0387082
DCTN4	Q9UJW0	0.00439407	0.0037694	0.0041319	0.0279477	0.0390543	0.0336305	-3.03291	0.0426099
DCTN5	Q9BTE1	0.00221881	0.00951691	0.0113316	0.0277397	0.0376597	0.0342268	-2.11067	0.0250042
DCTN6	O00399	0.0190276	0.0161302	0.0168921	0.0292468	0.0291376	0.0198054	-0.587087	0.164084
DCTPP1	Q9H773	0.00671922	0.005764	0.00631831	0.0427364	0.0461502	0.0511261	-2.89664	0.0254224
DCUN1D1	Q96GG9	0.00869001	0.0098746	0.0130162	0.0380564	0.0402383	0.0478358	-1.9978	0.0255339
DCUN1D5	Q9BTE7	0.0351518	0.0415775	0.0324198	0.0281847	0.0276695	0.0245331	0.441262	0.105767
DCXR	Q7Z4W1	0.00155311	0.00133232	0.00146044	0.00197566	0.0101602	0.0110482	-2.41541	0.238967
DDA1	Q9BW61	0.0231215	0.019783	0.00414072	0.0304097	0.0321173	0.0264128	-0.918783	0.204863
DDAH2	O95865	0.00563744	0.0121056	0.00106022	0.0224928	0.0239716	0.0267976	-1.96208	0.055092
DDB1	Q16531	0.0857159	0.0991226	0.0927007	0.267224	0.266419	0.221653	-1.44435	0.0319708
DDB2	Q92466	0.000920291	0.00078946	0.000865381	0.00741575	0.00602039	0.0114681	-3.27368	0.09173
DDHD2	O94830	0.00147125	0.00631045	0.00138346	0.00998352	0.01198	0.009261	-1.76845	0.0679303
DDOST	P39656	0.413541	0.229395	0.187198	0.265527	0.2802	0.260332	0.0424606	0.93382
DDRGK1	Q96HY6	0.130111	0.0812412	0.143322	0.0756007	0.0719328	0.0485502	0.855024	0.152383
DDT	P30046	0.0228332	0.0359326	0.0359338	0.199602	0.18371	0.167629	-2.54047	0.0155023
DDX1	Q92499	0.0788461	0.120129	0.0977481	0.176814	0.177711	0.173034	-0.83021	0.0589785
DDX10	Q13206	0.0563633	0.0511568	0.0411318	0.0534726	0.0486235	0.0511968	-0.0443531	0.802877
DDX17	Q92841	2.14582	1.78808	2.17734	2.48106	2.41096	2.63489	-0.300592	0.0896739
DDX18	Q9NVP1	0.370984	0.261375	0.296757	0.264765	0.259982	0.276489	0.213632	0.390488
DDX19A	Q9NUU7	0.124586	0.13135	0.089987	0.228592	0.236977	0.169612	-0.876716	0.0639994
DDX20	Q9UHI6	0.0336457	0.0247697	0.0323855	0.0545296	0.0573912	0.0485577	-0.821602	0.0264539
DDX21	Q9NR30	0.318778	0.255311	0.321393	0.263485	0.299654	0.333448	-0.00177947	0.991859
DDX23	Q9BUQ8	0.0827992	0.0948844	0.0699791	0.148132	0.152716	0.131147	-0.802636	0.0254577
DDX24	Q9GZR7	0.0374985	0.0134652	0.0313993	0.025404	0.0313324	0.034459	-0.146966	0.772156
DDX27	Q96GQ7	0.119199	0.0923168	0.0861014	0.0969257	0.0975198	0.119565	-0.0773538	0.734711
DDX28	Q9NUL7	0.00260745	0.0111838	0.00245188	0.00331685	0.0189375	0.0182404	-1.3179	0.327862
DDX31	Q9H8H2	0.00278371	0.00238797	0.00261762	0.0177053	0.0223086	0.022358	-3.00133	0.0340557
DDX39A	O00148	0.745823	0.914047	0.608954	1.27976	1.32024	1.05855	-0.689327	0.0542948
DDX39B	Q13838	0.163001	0.278321	0.190352	0.455191	0.47448	0.457643	-1.13504	0.0510986
DDX3X	O00571	0.319166	0.223448	0.287609	0.299019	0.327253	0.30735	-0.169341	0.411105
DDX41	Q9UJV9	0.0672899	0.0890381	0.0634599	0.120456	0.135086	0.116959	-0.761131	0.0373881
DDX42	Q86XP3	0.0421785	0.0696223	0.0383053	0.198375	0.207664	0.198686	-2.0103	0.0215445
DDX46	Q7L014	0.0698234	0.0701293	0.0751395	0.125276	0.129339	0.125939	-0.823143	0.00417257
DDX47	Q9H0S4	0.00330636	0.00283632	0.00310908	0.0210295	0.0301684	0.0248552	-3.03921	0.0463668
DDX49	Q9Y6V7	0.00181403	0.00155614	0.00170579	0.0155109	0.0118671	0.0128292	-2.9857	0.0368504
DDX5	P17844	0.286891	0.299059	0.310398	0.484924	0.506455	0.429793	-0.66495	0.0424596
DDX50	Q9BQ39	0.03738	0.0582161	0.0695857	0.0440103	0.0470402	0.052949	0.197992	0.593636
DDX51	Q8N8A6	0.0020034	0.00171859	0.00188387	0.020643	0.0199362	0.0120168	-3.22994	0.0698025
DDX52	Q9Y2R4	0.0440334	0.0291688	0.0314978	0.0332779	0.02856	0.0486105	-0.0771103	0.843891
DDX54	Q8TDD1	0.0868595	0.0649993	0.0740331	0.0729892	0.0718637	0.0828991	-0.0118306	0.949304
DDX55	Q8NHQ9	0.00380807	0.0242234	0.00358086	0.0286589	0.0249117	0.034472	-1.47772	0.158947
DDX56	Q9NY93	0.0310924	0.0341114	0.029938	0.0496752	0.0500436	0.0471611	-0.626486	0.0135559
DDX6	P26196	0.0567547	0.0589739	0.0504353	0.178458	0.175741	0.153406	-1.6111	0.0224371
DDX60	Q8IY21	0.000982514	0.000842837	0.000923892	0.00837259	0.00869834	0.00589333	-3.06228	0.0518018
DDX60L	Q5H9U9	0.00196126	0.00168245	0.00184424	0.0124743	0.0162689	0.015212	-3.00169	0.0352141
DECR1	Q16698	0.401162	0.388067	0.377676	0.381293	0.37733	0.328385	0.102323	0.325441
DECR2	Q9NUI1	0.0283587	0.0317522	0.0234878	0.0106784	0.0137299	0.0154924	1.06707	0.0422867
DEF6	Q9H4E7	0.0416708	0.0254727	0.0381208	0.0771229	0.0651042	0.0479313	-0.853187	0.109248
DEGS1	O15121	0.00145979	0.00935212	0.00137269	0.0101454	0.00954972	0.017219	-1.59911	0.144961
DEK	P35659	0.100684	0.166776	0.190253	0.260011	0.242747	0.260802	-0.738296	0.107426
DENND10P1	Q6NSW5	0.00861658	0.00147833	0.0016205	0.0174589	0.0193583	0.0184387	-2.23772	0.0572669
DENND1A	Q8TEH3	0.000604889	0.000518896	0.000568798	0.000769458	0.00395708	0.00915176	-3.03553	0.308853
DENND1C	Q8IV53	0.000996697	0.000855004	0.000937228	0.00126786	0.00652022	0.00613469	-2.31966	0.238854
DENND3	A2RUS2	0.00185623	0.00875743	0.00174548	0.0120334	0.0141975	0.0111341	-1.59611	0.104664
DENND4A	Q7Z401	0.0426876	0.0328632	0.0324507	0.0337184	0.0314546	0.0288625	0.199774	0.372459
DENND4B	O75064	0.00345747	0.00296595	0.00325118	0.0222825	0.0226182	0.0252119	-2.8574	0.020396
DENND4C	Q5VZ89	0.00339026	0.0145415	0.00318798	0.0237847	0.0259651	0.0222912	-1.77023	0.081009
DENND6A	Q8IWF6	0.00138317	0.00118653	0.00130064	0.00175948	0.00992702	0.00829654	-2.36824	0.239109
DENR	O43583	0.00764013	0.0327699	0.037071	0.0748715	0.106792	0.0997928	-1.861	0.0345109
DEPDC5	O75140	0.000818684	0.000702298	0.000769837	0.00104142	0.0053557	0.00709	-2.55765	0.243962
DERA	Q9Y315	0.00086986	0.000746199	0.00081796	0.0055326	0.00791844	0.00772527	-3.12104	0.047785
DERL1	Q9BUN8	0.0646201	0.0515856	0.0113093	0.131564	0.145466	0.118705	-1.63387	0.0519706
DERPC	P0CG12	0.0255807	0.0274298	0.0243205	0.0513537	0.0598629	0.0840934	-1.33665	0.106204
DFFA	O00273	0.00371954	0.00319076	0.00349762	0.0236575	0.0337019	0.0313846	-3.09197	0.0454284
DGCR8	Q8WYQ5	0.00114726	0.00098416	0.0010788	0.0108036	0.0117957	0.00688149	-3.19903	0.0674975
DGKA	P23743	0.000711921	0.000610713	0.000669444	0.00452805	0.000931454	0.00626185	-2.55679	0.244836
DGKE	P52429	0.000436101	0.000374104	0.000410081	0.00277374	0.00057058	0.00285421	-2.34471	0.237216
DGKZ	Q13574	0.00384322	0.00329686	0.0180696	0.0327221	0.027892	0.0249655	-1.76329	0.0793622
DGLUCY	Q7Z3D6	0.102635	0.114704	0.101974	0.0916236	0.0990723	0.105623	0.107818	0.327076
DGUOK	Q16854	0.00258315	0.00221592	0.00242902	0.0221466	0.0196611	0.0154943	-2.9869	0.0453635
DHCR24	Q15392	0.00365182	0.00313266	0.00343393	0.0278463	0.0387212	0.0219044	-3.11405	0.0759946
DHCR7	Q9UBM7	0.0257979	0.0218099	0.0228739	0.0312956	0.0303725	0.0377737	-0.496605	0.0776232
DHDDS	Q86SQ9	0.00104883	0.000899726	0.000986251	0.00133418	0.00714885	0.00629111	-2.33174	0.238967
DHODH	Q02127	0.0814103	0.0955698	0.00213405	0.0144345	0.0152147	0.0172657	1.93276	0.340468
DHPS	P49366	0.00306647	0.00263053	0.00288351	0.0195037	0.0239344	0.0263344	-3.02353	0.0386173
DHRS4L1	P0CG22	0.00105785	0.0091526	0.000994731	0.00672826	0.0103059	0.0104094	-1.2923	0.243725
DHRS7	Q9Y394	0.0925588	0.0617092	0.103804	0.0922708	0.0898996	0.0961252	-0.108846	0.695029
DHRS7B	Q6IAN0	0.0981437	0.0531722	0.104094	0.0163476	0.0219747	0.0169899	2.20714	0.101183
DHRS9	Q9BPW9	0.10485	0.120454	0.0837242	0.0657657	0.0622781	0.0562234	0.74594	0.100916
DHTKD1	Q96HY7	0.0128374	0.00220248	0.00241429	0.0275524	0.0315185	0.0272625	-2.30635	0.0456684
DHX15	O43143	0.195723	0.243602	0.216677	0.394773	0.40755	0.34446	-0.805821	0.0254224
DHX16	O60231	0.0284885	0.00297119	0.00325692	0.0220295	0.0258023	0.0222183	-1.01276	0.370747
DHX29	Q7Z478	0.00268215	0.01186	0.00252212	0.0170594	0.0184086	0.0169557	-1.61924	0.110783
DHX30	Q7L2E3	0.0501876	0.0627023	0.073852	0.0752246	0.0891274	0.100006	-0.50145	0.111127
DHX32	Q7L7V1	0.000371552	0.000318731	0.000349383	0.000472639	0.000486126	0.00222865	-1.61626	0.409486
DHX33	Q9H6R0	0.00483535	0.010489	0.000658124	0.00445149	0.00503678	0.00479388	0.162282	0.885875
DHX34	Q14147	0.000951049	0.000815846	0.000894305	0.0012098	0.00124432	0.0057046	-1.61627	0.409486
DHX35	Q9H5Z1	0.00202277	0.00173521	0.0100287	0.0140218	0.0132326	0.0170623	-1.68457	0.0961012
DHX36	Q9H2U1	0.0018022	0.001546	0.00169467	0.0149447	0.0225171	0.01081	-3.25886	0.101518
DHX37	Q8IY37	0.0127194	0.0129682	0.00922607	0.013707	0.0159743	0.0164647	-0.402412	0.12729
DHX38	Q92620	0.0250387	0.0126609	0.044234	0.0241785	0.0316859	0.0243806	0.0300441	0.964739
DHX57	Q6P158	0.00278865	0.00239221	0.00262226	0.0177367	0.0191255	0.0185357	-2.82771	0.0104473
DHX8	Q14562	0.00272663	0.0124587	0.0128197	0.0272849	0.0277013	0.024594	-1.50672	0.0663627
DHX9	Q08211	0.253543	0.239878	0.263314	0.488898	0.481458	0.388986	-0.845047	0.0572833
DIABLO	Q9NR28	0.0474183	0.0477485	0.0427908	0.129487	0.130749	0.12418	-1.47844	0.00219583
DIAPH1	O60610	0.351489	0.397197	0.346966	0.682809	0.770076	0.751826	-1.0088	0.0150044
DIAPH2	O60879	0.00458722	0.00393509	0.00431352	0.0291762	0.0362525	0.0394587	-3.03059	0.0388012
DIAPH3	Q9NSV4	0.00354774	0.00304339	0.00333606	0.00451296	0.0232087	0.0224294	-2.33682	0.238854
DICER1	Q9UPY3	0.0120957	0.00207523	0.0022748	0.029198	0.026237	0.025051	-2.29102	0.0473393
DIDO1	Q9BTC0	0.0376759	0.0316524	0.0282525	0.0420795	0.0491237	0.0662603	-0.69035	0.1572
DIMT1	Q9UNQ2	0.00270811	0.00232311	0.00254653	0.0173448	0.017716	0.018676	-2.82607	0.0104473
DIP2A	Q14689	0.00114688	0.000983837	0.00107845	0.00967029	0.0092496	0.00687923	-3.00705	0.045039
DIP2B	Q9P265	0.00120825	0.00103648	0.00113616	0.013502	0.0140196	0.00724732	-3.36233	0.0857068
DIPK2A	Q8NDZ4	0.000587604	0.000504069	0.000552545	0.000747472	0.000768802	0.00352458	-1.61626	0.409486
DIS3	Q9Y2L1	0.0934946	0.0974175	0.103914	0.0857811	0.11238	0.102968	-0.030516	0.848817
DIS3L	Q8TF46	0.00117867	0.0010111	0.00110834	0.0074967	0.0123236	0.00979102	-3.16644	0.0623712
DIS3L2	Q8IYB7	0.00631971	0.00542129	0.00594264	0.0401954	0.050027	0.0446217	-2.93081	0.0295321
DKC1	O60832	0.0328261	0.0721372	0.0855994	0.0905887	0.0683409	0.061748	-0.211675	0.665487
DLAT	P10515	0.133349	0.0952927	0.114816	0.124651	0.137958	0.116584	-0.142802	0.473413
DLD	P09622	0.433981	0.315505	0.422289	0.342973	0.321364	0.322445	0.247892	0.312002
DLG1	Q12959	0.00152995	0.00131245	0.00143867	0.00973102	0.00200174	0.00961615	-2.31812	0.236432
DLGAP4	Q9Y2H0	0.000984812	0.000844809	0.000926053	0.00676512	0.00644248	0.0063652	-2.82837	0.00861665
DLGAP5	Q15398	0.00220881	0.0018948	0.00207702	0.00280975	0.00288993	0.0132489	-1.61627	0.409486
DLST	P36957	0.482444	0.445458	0.591983	0.317617	0.360354	0.390838	0.507957	0.107872
DMAC2	Q9NW81	0.00040804	0.000350032	0.000383695	0.000519054	0.000533866	0.00244751	-1.61626	0.409486
DMAC2L	Q99766	0.00206277	0.00176952	0.00193969	0.0131199	0.0191285	0.0173901	-3.10432	0.0476353
DMAP1	Q9NPF5	0.00225384	0.0239045	0.00211936	0.0143352	0.01625	0.0175073	-0.766145	0.520434
DMXL1	Q9Y485	0.000518207	0.000444537	0.000487288	0.00501298	0.00448317	0.00310831	-3.11978	0.0596903
DMXL2	Q8TDJ6	0.00137359	0.00117832	0.00129164	0.0017473	0.00179716	0.0082391	-1.61627	0.409486
DNAAF10	Q96MX6	0.00302347	0.00259365	0.00284308	0.0238594	0.0217334	0.0181354	-2.91317	0.0360248
DNAAF5	Q86Y56	0.0983605	0.0286866	0.0574717	0.105981	0.116586	0.0993615	-0.80297	0.222679
DNAH11	Q96DT5	0.00432701	0.00371187	0.00406883	0.0480011	0.0528605	0.0259543	-3.38874	0.0900871
DNAH8	Q96JB1	0.0679278	0.00711207	0.00155921	0.00210926	0.00216945	0.00198918	3.61127	0.447357
DNAJA1	P31689	0.150766	0.139222	0.206902	0.336247	0.399319	0.320074	-1.08712	0.0288083
DNAJA2	O60884	0.303428	0.286718	0.322759	0.272106	0.247665	0.200786	0.341353	0.129158
DNAJA3	Q96EY1	0.384814	0.294106	0.476176	0.246603	0.238183	0.231232	0.689947	0.174422
DNAJA4	Q8WW22	0.00281366	0.00241366	0.0132289	0.0213379	0.0222345	0.0172459	-1.7204	0.0866527
DNAJB1	P25685	0.177836	0.180283	0.11909	0.155749	0.157037	0.141435	0.0712305	0.781948
DNAJB11	Q9UBS4	0.194147	0.131661	0.194552	0.147563	0.136942	0.0898743	0.475011	0.232054
DNAJB6	O75190	0.00387717	0.0281477	0.0435451	0.0299037	0.0253638	0.0304294	-0.181429	0.830165
DNAJC1	Q96KC8	0.0414226	0.0173717	0.00380846	0.0472254	0.050399	0.0458281	-1.19628	0.20629
DNAJC10	Q8IXB1	0.0692072	0.0207384	0.0588036	0.0389791	0.0389426	0.027274	0.499807	0.492114
DNAJC11	Q9NVH1	0.0022427	0.00192387	0.00210889	0.0157345	0.0220915	0.0134522	-3.03055	0.0679303
DNAJC13	O75165	0.00378399	0.0445201	0.00355821	0.0240674	0.0271066	0.0268387	-0.58902	0.640162
DNAJC15	Q9Y5T4	0.000981472	0.000841944	0.000922912	0.0012485	0.00128413	0.00588708	-1.61626	0.409486
DNAJC17	Q9NVM6	0.0050076	0.0042957	0.00470882	0.0432911	0.0327589	0.0334535	-2.96623	0.0418365
DNAJC2	Q99543	0.00564479	0.0242115	0.0266474	0.0406426	0.0434808	0.0445788	-1.18762	0.117373
DNAJC3	Q13217	0.0103928	0.111494	0.0811541	0.0661017	0.0710889	0.0837272	-0.121738	0.886755
DNAJC5	Q9H3Z4	0.00490861	0.00421079	0.00461573	0.0312204	0.0436047	0.0530688	-3.21901	0.0653614
DNAJC7	Q99615	0.150598	0.104065	0.11922	0.136296	0.13109	0.142084	-0.131169	0.541509
DNAJC8	O75937	0.0105013	0.0450419	0.0098747	0.122845	0.123261	0.124508	-2.50216	0.0447018
DNAJC9	Q8WXX5	0.00364602	0.0486956	0.0171424	0.0264793	0.0240673	0.0480784	-0.505274	0.623186
DNASE2	O00115	0.0395959	0.0560865	0.0580641	0.101496	0.0945881	0.0960824	-0.926237	0.0382772
DNM1	Q05193	0.00668199	0.0286603	0.0340235	0.107572	0.11889	0.0584531	-2.03824	0.0896906
DNM1L	O00429	0.0314506	0.0294681	0.0330369	0.061172	0.0614775	0.0533073	-0.905169	0.0284837
DNM2	P50570	0.153473	0.0660197	0.131993	0.165581	0.174357	0.14103	-0.452478	0.30844
DNM3	Q9UQ16	0.0469847	0.115002	0.00883626	0.162124	0.167616	0.16859	-1.5446	0.127692
DNMT1	P26358	0.0855098	0.0687721	0.072297	0.0620164	0.0738934	0.102116	-0.0711023	0.82194
DNMT3A	Q9Y6K1	0.000650062	0.0122531	0.0144458	0.00811668	0.0042526	0.00678593	0.513747	0.644761
DNPEP	Q9ULA0	0.00797703	0.0234871	0.0164167	0.0545216	0.0649491	0.0710015	-1.99206	0.0210443
DNPH1	O43598	0.00281856	0.00241787	0.00265039	0.0225114	0.0184386	0.00338127	-2.49081	0.242667
DNTTIP2	Q5QJE6	0.0555715	0.0350496	0.0499693	0.0453781	0.0366043	0.0353799	0.260527	0.409486
DOCK1	Q14185	0.0132701	0.0113836	0.0124783	0.0168804	0.0868107	0.0159194	-1.68761	0.423515
DOCK10	Q96BY6	0.00287201	0.0123186	0.00270065	0.0298455	0.0350295	0.0276923	-2.37125	0.0286238
DOCK11	Q5JSL3	0.00208644	0.0168147	0.00196195	0.0132705	0.0200935	0.0200711	-1.35683	0.223074
DOCK2	Q92608	0.0693785	0.0703117	0.0877795	0.110381	0.115013	0.106678	-0.545823	0.052676
DOCK5	Q9H7D0	0.0012064	0.0010349	0.00113442	0.0076731	0.00812582	0.0094616	-2.90362	0.0298693
DOCK6	Q96HP0	0.0154215	0.0159128	0.00224245	0.0151677	0.0211001	0.0155687	-0.626503	0.381766
DOCK8	Q8NF50	0.135435	0.146174	0.136325	0.288024	0.295312	0.242637	-0.982819	0.0429226
DOHH	Q9BU89	0.00123476	0.00105923	0.00116109	0.0126676	0.00807762	0.0099589	-3.15164	0.0572572
DOK1	Q99704	0.00444485	0.00381295	0.00417964	0.0291351	0.0290774	0.0343511	-2.89576	0.0272245
DOK2	O60496	0.0616635	0.0475988	0.0601335	0.0649344	0.0584076	0.0519001	-0.0489524	0.792247
DONSON	Q9NYP3	0.000405602	0.000347941	0.000381402	0.000515952	0.00265338	0.00274538	-2.38169	0.238854
DOP1B	Q9Y3R5	0.0128313	0.00145719	0.00798661	0.0192163	0.0207899	0.017623	-1.37137	0.112878
DPAGT1	Q9H3H5	0.00321852	0.00276097	0.00302649	0.0396805	0.0358153	0.0193054	-3.39595	0.091169
DPF2	Q92785	0.0144724	0.0118566	0.00259937	0.0255008	0.0227284	0.0193984	-1.22513	0.0999309
DPH1	Q9BZG8	0.000498824	0.00042791	0.000469061	0.000634536	0.000652644	0.00299205	-1.61626	0.409486
DPH2	Q9BQC3	0.00963333	0.00130523	0.0204685	0.00967745	0.0134679	0.0147451	-0.270744	0.77896
DPH5	Q9H2P9	0.00123685	0.00106102	0.00116305	0.00786676	0.0147718	0.0088721	-3.18661	0.097257
DPH6	Q7L8W6	0.0015509	0.00133042	0.00145837	0.0110191	0.0127623	0.00930265	-2.93047	0.040795
DPH7	Q9BTV6	0.00241309	0.00207004	0.00226911	0.0165011	0.0157861	0.0149495	-2.80647	0.013995
DPM1	O60762	0.106495	0.078947	0.100751	0.0521322	0.0543901	0.0458187	0.909685	0.0639994
DPM3	Q9P2X0	0.0878399	0.0670649	0.112442	0.051452	0.0426678	0.0448853	0.943577	0.134694
DPP3	Q9NY33	0.0143236	0.0299044	0.0026938	0.135311	0.132714	0.121571	-3.05365	0.0162812
DPP7	Q9UHL4	0.532248	0.566665	0.730199	0.633319	0.641305	0.566654	-0.00956365	0.963522
DPP8	Q6V1X1	0.00158372	0.00135857	0.00148922	0.0108381	0.0103604	0.00956698	-2.79544	0.0188871
DPP9	Q86TI2	0.0111439	0.0358353	0.0020958	0.0456875	0.0426054	0.0309232	-1.28052	0.20649
DPY19L4	Q7Z388	0.00095533	0.00409759	0.000898329	0.0104617	0.0105215	0.00779702	-2.27381	0.0312336
DPY30	Q9C005	0.0269522	0.0646359	0.0228273	0.0726719	0.0675316	0.052264	-0.750333	0.248856
DPYD	Q12882	0.027683	0.0397386	0.0464317	0.137822	0.121859	0.113231	-1.71166	0.0162492
DPYSL2	Q16555	0.146666	0.0561253	0.141157	0.327589	0.348552	0.32517	-1.54163	0.0455916
DR1	Q01658	0.00541286	0.00464336	0.0050899	0.00688552	0.03541	0.0494767	-2.59911	0.247409
DRAM2	Q6UX65	0.00298538	0.00256097	0.00280726	0.04152	0.0361742	0.017907	-3.51656	0.105785
DRAP1	Q14919	0.00428313	0.00367423	0.00402757	0.0272421	0.035122	0.0475172	-3.19665	0.072063
DRG1	Q9Y295	0.168662	0.137563	0.132949	0.219122	0.233913	0.226089	-0.628881	0.0418365
DRG2	P55039	0.0460697	0.0414797	0.0435406	0.0487557	0.0524189	0.0561878	-0.263534	0.0766309
DROSHA	Q9NRR4	0.000794691	0.000681716	0.000747275	0.0010109	0.00621474	0.00476672	-2.43109	0.24218
DSC1	Q08554	0.0432465	0.109084	0.0578788	0.00986416	0.00202913	0.00186051	3.93393	0.137294
DSG1	Q02413	0.0707302	0.101792	0.0801668	0.0199626	0.00410645	0.00376521	3.18243	0.0288875
DSP	P15924	0.0543171	0.104143	0.036783	0.00172274	0.00893706	0.00812328	3.37777	0.162958
DSTN	P60981	0.0569729	0.0576233	0.0660736	0.0941998	0.0987143	0.0766861	-0.577467	0.0739059
DTD1	Q8TEA8	0.00197196	0.00845812	0.00185431	0.0371688	0.0327749	0.0188172	-2.8531	0.07163
DTNBP1	Q96EV8	0.00305865	0.00262383	0.00287616	0.0218207	0.0200092	0.0191937	-2.83391	0.0200827
DTWD2	Q8NBA8	0.00127403	0.00109291	0.00119801	0.00162065	0.00948272	0.00764188	-2.39457	0.239686
DTX3L	Q8TDB6	0.00492547	0.00422526	0.00463159	0.00626553	0.00644433	0.029544	-1.61627	0.409486
DTYMK	P23919	0.247144	0.228849	0.248123	0.200675	0.214612	0.21578	0.198427	0.0557216
DUS1L	Q6P1R4	0.00327301	0.00280771	0.00307773	0.0228062	0.0249467	0.0196322	-2.87925	0.0314965
DUS2	Q9NX74	0.000598584	0.000513488	0.000562869	0.00517204	0.007046	0.00359044	-3.23851	0.0878352
DUS3L	Q96G46	0.0698527	0.0554879	0.0727167	0.06497	0.0745052	0.0783675	-0.137369	0.444491
DUSP12	Q9UNI6	0.00267282	0.00229285	0.00251335	0.0211779	0.0217763	0.0160321	-2.97946	0.0416206
DUSP23	Q9BVJ7	0.000670547	0.000575221	0.000630539	0.0042649	0.000877322	0.0045996	-2.3763	0.238795
DUSP3	P51452	0.00411269	0.00352802	0.00386731	0.0399439	0.0394031	0.0246688	-3.17609	0.0638049
DUT	P33316	0.0494972	0.0604079	0.0660553	0.131573	0.141078	0.125276	-1.17725	0.0112228
DVL2	O14641	0.00134991	0.00115801	0.00126937	0.00171718	0.0113741	0.00809707	-2.48784	0.246474
DYNC1H1	Q14204	0.134442	0.149464	0.137211	0.230664	0.246478	0.222629	-0.732661	0.0150044
DYNC1I2	Q13409	0.0433885	0.0166092	0.0489619	0.0501779	0.0483707	0.0267986	-0.202136	0.732576
DYNC1LI1	Q9Y6G9	0.0065576	0.0281268	0.0808471	0.105119	0.0955375	0.0753479	-1.25641	0.194142
DYNC1LI2	O43237	0.0553273	0.00237903	0.0314186	0.0407363	0.0232433	0.0166348	0.144791	0.900391
DYNC2LI1	Q8TCX1	0.000418458	0.000358968	0.00039349	0.000532305	0.00273748	0.00294097	-2.40713	0.238967
DYNLL1	P63167	0.0435393	0.128928	0.0430047	0.0033644	0.34037	0.0158643	-0.738891	0.752564
DYNLL2	Q96FJ2	0.00137557	0.00118002	0.0012935	0.00174982	0.00179976	0.00825099	-1.61627	0.409486
DYNLRB1	Q9NP97	0.0793169	0.0251958	0.0718264	0.0858868	0.0717789	0.0822885	-0.444407	0.409486
DYNLT3	P51808	0.00172155	0.00147681	0.00161884	0.0119305	0.0112621	0.010344	-2.79947	0.0208034
DYRK1A	Q13627	0.00228691	0.0019618	0.00215046	0.0210996	0.0231661	0.0137174	-3.17967	0.0655406
E2F4	Q16254	0.00148163	0.001271	0.00139323	0.00188474	0.0139537	0.00888715	-2.57626	0.257565
EARS2	Q5JPH6	0.00189477	0.0195756	0.00890857	0.0140316	0.0182586	0.0200619	-0.785175	0.361121
EBNA1BP2	Q99848	0.126571	0.0622842	0.0820745	0.217775	0.18185	0.167162	-1.06489	0.0521777
EBP	Q15125	0.0176717	0.0151594	0.0830863	0.143055	0.145975	0.0211997	-1.42024	0.328752
ECD	O95905	0.00989123	0.00169701	0.00186021	0.0504005	0.0587261	0.0395554	-3.46672	0.0314802
ECH1	Q13011	0.747087	0.614103	0.662332	0.592531	0.589525	0.49217	0.273375	0.146544
ECHDC1	Q9NTX5	0.00759457	0.0325746	0.0609868	0.153208	0.153916	0.156517	-2.19643	0.0499682
ECHS1	P30084	0.00642799	0.00551417	0.00604446	0.0409034	0.0420509	0.0423479	-2.80041	0.00107233
ECI1	P42126	0.174915	0.0915482	0.137485	0.0943468	0.0836011	0.0773063	0.662236	0.242535
ECI2	O75521	0.00316336	0.00271365	0.00297461	0.0212322	0.0206942	0.0247143	-2.91239	0.0272245
ECM1	Q16610	0.00365504	0.0226831	0.00343696	0.0280595	0.0269991	0.0219237	-1.37042	0.194542
ECPAS	Q5VYK3	0.0564271	0.046117	0.0533423	0.118529	0.128424	0.105932	-1.1787	0.0256158
EDC3	Q96F86	0.00308798	0.00264898	0.00290373	0.0203905	0.0240136	0.0185223	-2.86445	0.0354712
EDC4	Q6P2E9	0.110216	0.0940566	0.103412	0.155343	0.149681	0.136019	-0.519465	0.0284202
EDEM1	Q92611	0.00957101	0.00164207	0.00179999	0.017684	0.0144869	0.0118289	-1.75753	0.0810872
EDEM3	Q9BZQ6	0.00146058	0.00709565	0.00137344	0.00973704	0.0135639	0.00876088	-1.69104	0.0849317
EDF1	O60869	0.0402346	0.0345147	0.0378339	0.255905	0.751519	0.455951	-3.70023	0.15023
EDRF1	Q3B7T1	0.000947606	0.000812892	0.000891067	0.00120542	0.00619908	0.00768656	-2.50878	0.240957
EEA1	Q15075	0.0138015	0.00236789	0.0150628	0.0322779	0.0315685	0.0336917	-1.64293	0.0693572
EED	O75530	0.0243691	0.0292353	0.0354488	0.0333634	0.0342144	0.0285239	-0.109894	0.619056
EEF1A1	P68104	2.65387	2.87572	2.37421	4.89544	4.47354	3.5161	-0.705084	0.0889603
EEF1A2	Q05639	23.9252	18.31	23.1102	24.9578	26.3355	28.498	-0.288145	0.154831
EEF1AKMT1	Q8WVE0	0.00145774	0.00125051	0.0126709	0.0119669	0.00953632	0.0138501	-1.20087	0.283307
EEF1B2	P24534	0.200357	0.213805	0.297454	1.05961	0.931706	0.880169	-2.01263	0.0172296
EEF1D	P29692	0.212478	0.337756	0.203538	0.599514	0.563621	0.623717	-1.24522	0.0362242
EEF1E1	O43324	0.00256796	0.00220289	0.00241474	0.030185	0.0331778	0.0154032	-3.45439	0.097257
EEF1G	P26641	0.552476	0.640304	0.715619	1.89719	1.68748	1.5645	-1.43198	0.0226339
EEF2	P13639	1.17454	0.791782	1.10989	2.85509	2.9779	2.64617	-1.46277	0.0111309
EEF2K	O00418	0.00995215	0.00138099	0.0138126	0.0102392	0.0112923	0.0113971	-0.389027	0.608144
EEFSEC	P57772	0.0466608	0.0390966	0.0490103	0.0436306	0.0506634	0.0542242	-0.140165	0.41346
EEIG2	Q5T8I3	0.00279381	0.00239664	0.00262712	0.0177696	0.0196762	0.0248688	-2.99478	0.0455916
EEPD1	Q7L9B9	0.00090958	0.000780272	0.00085531	0.00115705	0.00119006	0.00545586	-1.61627	0.409486
EFEMP1	Q12805	0.0364007	0.050552	0.0200195	0.0054164	0.00557096	0.00510802	2.73252	0.132248
EFHD2	Q96C19	0.00524934	0.0245555	0.00493614	0.0489401	0.0460012	0.0314867	-1.8636	0.0614768
EFL1	Q7Z2Z2	0.0450038	0.00545058	0.0298738	0.0716968	0.0611105	0.0630793	-1.28604	0.124763
EFR3A	Q14156	0.00292843	0.00251212	0.0027537	0.0186258	0.0200515	0.0184743	-2.80211	0.0129111
EFTUD2	Q15029	0.229983	0.153674	0.245096	0.280423	0.296036	0.292762	-0.467228	0.167035
EGFL7	Q9UHF1	0.0216485	0.0231594	0.0162456	0.0104955	0.0124426	0.0168092	0.619214	0.119315
EGLN1	Q9GZT9	0.0149723	0.0114861	0.00961459	0.0211331	0.0200551	0.0147523	-0.632977	0.113276
EHBP1L1	Q8N3D4	0.00132855	0.00113968	0.00124928	0.00844999	0.0101449	0.0122487	-3.05256	0.0472814
EHD1	Q9H4M9	0.0419159	0.0660609	0.0403657	0.067727	0.0819269	0.0869913	-0.673794	0.0992373
EHD4	Q9H223	0.0718246	0.0545592	0.0616092	0.064329	0.073822	0.0570776	-0.0544857	0.785505
EHHADH	Q08426	0.0543441	0.0474848	0.0572544	0.0429354	0.041834	0.0470364	0.271368	0.122612
EHMT1	Q9H9B1	0.0527737	0.0289933	0.0406705	0.0543082	0.0334289	0.0690995	-0.357216	0.476984
EHMT2	Q96KQ7	0.004524	0.0194043	0.00425408	0.0409806	0.0375431	0.0376641	-2.04359	0.0610695
EI24	O14681	0.00185215	0.00158884	0.00174164	0.0177301	0.0202702	0.0111096	-3.24426	0.0749332
EIF1	P41567	0.00214852	0.019822	0.0101017	0.0686891	0.0638185	0.0678538	-2.64321	0.0296596
EIF1AD	Q8N9N8	0.00112892	0.00096843	0.00106156	0.0194967	0.0126618	0.00677151	-3.62338	0.142642
EIF1AX	P47813	0.123632	0.10909	0.150833	0.223184	0.256358	0.230965	-0.889416	0.0233315
EIF1AY	O14602	0.00675092	0.028956	0.00634812	0.0566323	0.0734168	0.0776663	-2.30426	0.0303297
EIF2A	Q9BY44	0.0368857	0.116401	0.0692731	0.0595639	0.0873917	0.109066	-0.20207	0.749135
EIF2AK2	P19525	0.0518766	0.00690608	0.00757023	0.0512043	0.0585412	0.0601472	-1.35639	0.219144
EIF2AK4	Q9P2K8	0.00149347	0.00128115	0.00140436	0.00949893	0.0108748	0.00977303	-2.85078	0.021042
EIF2B1	Q14232	0.0619863	0.0706006	0.14535	0.140737	0.153973	0.123428	-0.589225	0.283181
EIF2B2	P49770	0.00351449	0.0150743	0.0033048	0.0548758	0.0589333	0.0551482	-2.94808	0.0248579
EIF2B3	Q9NR50	0.0503635	0.0464621	0.0295947	0.0374281	0.04293	0.0497592	-0.0415845	0.8992
EIF2B4	Q9UI10	0.0477329	0.0684635	0.0413211	0.109674	0.123168	0.122551	-1.1739	0.0305261
EIF2B5	Q13144	0.00316345	0.0135686	0.0029747	0.0327179	0.0221224	0.0258238	-2.03323	0.0445981
EIF2D	P41214	0.0306816	0.00270258	0.00296248	0.0200379	0.0253255	0.0238753	-0.929756	0.423515
EIF2S1	P05198	0.181389	0.180254	0.197078	0.33433	0.366142	0.29087	-0.827257	0.0529509
EIF2S2	P20042	0.104921	0.0432099	0.0637779	0.147987	0.130626	0.103595	-0.850912	0.12526
EIF2S3	P41091	0.355394	0.317707	0.31182	0.548766	0.584272	0.484047	-0.715315	0.0377634
EIF3A	Q14152	0.0776091	0.102188	0.0730477	0.317884	0.325056	0.285428	-1.87645	0.00989776
EIF3B	P55884	0.048237	0.0561612	0.0831121	0.309941	0.32836	0.255987	-2.25377	0.0233078
EIF3CL	B5ME19	0.0910447	0.0950906	0.0757624	0.301892	0.319861	0.29013	-1.79985	0.00702707
EIF3D	O15371	0.0755241	0.0353689	0.042145	0.0588457	0.0307048	0.0570683	0.0618207	0.915346
EIF3E	P60228	0.168273	0.170172	0.175581	0.445588	0.523013	0.401575	-1.41445	0.0485475
EIF3F	O00303	0.12552	0.175391	0.132479	0.298614	0.370947	0.345845	-1.22832	0.0227596
EIF3G	O75821	0.0154955	0.019306	0.00866605	0.0700208	0.0545997	0.0332484	-1.86072	0.112
EIF3H	O15372	0.10408	0.104413	0.103061	0.244949	0.247397	0.228072	-1.20936	0.0208034
EIF3I	Q13347	0.283709	0.243771	0.319048	0.392258	0.38175	0.303591	-0.34819	0.164484
EIF3J	O75822	0.0559517	0.0248215	0.0054417	0.247753	0.231043	0.167065	-2.90521	0.0309055
EIF3K	Q9UBQ5	0.155179	0.182684	0.251532	0.559932	0.529575	0.488764	-1.42104	0.0180324
EIF3L	Q9Y262	0.0830659	0.0638157	0.0547091	0.259317	0.223473	0.163852	-1.68154	0.0640587
EIF3M	Q7L2H7	0.065682	0.0571234	0.0624099	0.360202	0.370953	0.226717	-2.37063	0.0713866
EIF4A1	P60842	0.107759	0.227061	0.226932	0.495788	0.492467	0.365468	-1.26893	0.0416106
EIF4A2	Q14240	0.00631412	0.00541649	0.00593739	0.056528	0.0638282	0.0378735	-3.16281	0.0648202
EIF4A3	P38919	0.085554	0.0679424	0.0676947	0.111136	0.110298	0.0822567	-0.457308	0.141028
EIF4B	P23588	0.00450096	0.0541301	0.021162	0.247059	0.270352	0.22535	-3.21856	0.0111309
EIF4E	P06730	0.00560154	0.030785	0.0263366	0.0959666	0.094864	0.0785937	-2.10281	0.0238353
EIF4E2	O60573	0.00323312	0.00277349	0.00304021	0.0302491	0.028427	0.0193929	-3.10927	0.056921
EIF4EBP1	Q13541	0.00259219	0.0111184	0.00243752	0.150195	0.125419	0.107232	-4.56733	0.0356958
EIF4ENIF1	Q9NRA8	0.00118113	0.00101322	0.00111066	0.0110293	0.00772677	0.00728885	-2.97827	0.0608048
EIF4G1	Q04637	0.305906	0.279687	0.338614	0.407885	0.400503	0.368161	-0.348274	0.0556901
EIF4G2	P78344	0.19627	0.102402	0.223579	0.233061	0.205741	0.225882	-0.347926	0.397541
EIF4G3	O43432	0.0143923	0.00184144	0.00201853	0.0148692	0.0140427	0.0176556	-1.35125	0.221027
EIF4H	Q15056	0.0143947	0.0123483	0.0676792	0.251891	0.230093	0.359475	-3.1557	0.0455916
EIF5	P55010	0.106554	0.152916	0.106224	0.215802	0.234641	0.19594	-0.821753	0.0404285
EIF5A	P63241	0.323187	0.183345	0.374951	1.26454	1.23833	1.46371	-2.16989	0.0122816
EIF5A2	Q9GZV4	0.0018253	0.00156581	0.00171639	0.0158608	0.0188755	0.0109485	-3.16102	0.0673426
EIF5B	O60841	0.0592671	0.0591977	0.067983	0.0747683	0.0711281	0.0756493	-0.248833	0.0837696
EIF6	P56537	0.491557	0.435225	0.433792	0.565115	0.539515	0.462285	-0.203711	0.222989
EIPR1	Q53HC9	0.00190588	0.00163493	0.00179216	0.012122	0.0153341	0.0133199	-2.93471	0.0314802
ELAC1	Q9H777	0.00184368	0.00158158	0.00173368	0.0117264	0.0123686	0.0137086	-2.87338	0.0227596
ELAC2	Q9BQ52	0.00349943	0.0150097	0.00329064	0.0330197	0.0362375	0.0271226	-2.14442	0.0371257
ELANE	P08246	0.00723481	0.000555559	0.00304493	0.0231964	0.0342748	0.0274466	-2.97033	0.0306178
ELAVL1	Q15717	0.659578	0.437698	0.76106	0.780946	0.571884	0.577963	-0.0551832	0.874603
ELF1	P32519	0.0858339	0.0565848	0.0630798	0.08268	0.0824852	0.0939668	-0.334559	0.24218
ELF2	Q15723	0.000863257	0.000740534	0.000811751	0.00774794	0.00564729	0.0090984	-3.2191	0.0585146
ELL	P55199	0.0169272	0.0136716	0.0153477	0.0148169	0.0162906	0.017944	-0.0943417	0.533456
ELMO1	Q92556	0.00366866	0.00314711	0.0172488	0.0291273	0.0313986	0.0282189	-1.88275	0.0824411
ELMO2	Q96JJ3	0.0547355	0.0402747	0.0627558	0.0662355	0.0628547	0.061134	-0.269915	0.308925
ELMOD2	Q8IZ81	0.000936944	0.000803745	0.00088104	0.00119185	0.00685595	0.00561999	-2.38219	0.239414
ELOB	Q15370	0.0894627	0.0526043	0.0808424	0.41522	0.400987	0.174005	-2.15128	0.137294
ELOC	Q15369	0.263001	0.287409	0.322438	0.645328	0.635934	0.604731	-1.11152	0.0097102
ELOF1	P60002	0.00262789	0.0022543	0.00247109	0.0190924	0.0171912	0.016889	-2.85423	0.0202022
ELOVL1	Q9BW60	0.086833	0.0500552	0.0686724	0.0488695	0.0425762	0.0440047	0.6018	0.235129
ELOVL5	Q9NYP7	0.00247536	0.00212346	0.00232767	0.055486	0.0555979	0.0148478	-4.18437	0.16471
ELP1	O95163	0.0173952	0.0313223	0.0118767	0.0225384	0.0238823	0.0194167	-0.119728	0.825714
ELP2	Q6IA86	0.0306841	0.0133353	0.0151503	0.0396148	0.0431736	0.0394921	-1.04726	0.106655
ELP3	Q9H9T3	0.00192786	0.00826897	0.00181284	0.0258747	0.0287955	0.0267283	-2.76081	0.0258362
ELP4	Q96EB1	0.00178213	0.00764387	0.00167579	0.0144988	0.0158962	0.0123486	-1.94492	0.0530706
ELP5	Q8TE02	0.00105427	0.000904392	0.000991366	0.0235151	0.0206803	0.00632373	-4.09803	0.160252
ELP6	Q0PNE2	0.00224414	0.00984136	0.00211024	0.0152608	0.0178677	0.0134608	-1.71454	0.0758078
EMB	Q6PCB8	0.157289	0.0576793	0.109186	0.171227	0.172633	0.10596	-0.472664	0.38924
EMC1	Q8N766	0.00229617	0.0197375	0.0107958	0.0171754	0.0222761	0.021271	-0.887236	0.268229
EMC2	Q15006	0.201307	0.102971	0.152583	0.0910206	0.0968004	0.078637	0.777845	0.229927
EMC3	Q9P0I2	0.01091	0.0016269	0.00178336	0.0376171	0.0420855	0.0113757	-2.66905	0.171778
EMC4	Q5J8M3	0.104812	0.0772136	0.0993089	0.0700459	0.0755317	0.0755347	0.347508	0.209522
EMC6	Q9BV81	0.00706399	0.156828	0.0846242	0.0585591	0.0636284	0.0423713	0.59474	0.637666
EMC7	Q9NPA0	0.0354769	0.0339968	0.031059	0.0295529	0.0396636	0.039373	-0.11122	0.574487
EMC8	O43402	0.00151884	0.00130292	0.00142822	0.0125132	0.0123861	0.00911033	-3.00042	0.0438172
EME1	Q96AY2	0.000483553	0.00041481	0.000454701	0.000615111	0.000632664	0.00290045	-1.61626	0.409486
EMG1	Q92979	0.00415628	0.0183738	0.0039083	0.0264353	0.0306751	0.0279187	-1.68533	0.095192
EMILIN2	Q9BXX0	0.027064	0.00192633	0.0180697	0.0234893	0.0248377	0.0134694	-0.393022	0.644027
EML2	O95834	0.00256381	0.0109967	0.00241084	0.0369338	0.0450531	0.0394922	-2.92715	0.0150044
EML3	Q32P44	0.10232	0.101149	0.0102338	0.0692206	0.0782308	0.0892145	-0.14725	0.855357
EML4	Q9HC35	0.00469235	0.0201264	0.0480701	0.0711104	0.0656347	0.0509782	-1.36484	0.133563
ENGASE	Q8NFI3	0.000374495	0.000321256	0.000352151	0.00337997	0.00244989	0.00238444	-2.97063	0.0529886
ENO1	P06733	0.427608	0.648769	0.728981	2.40008	2.44466	2.64457	-2.05255	0.00763273
ENO2	P09104	0.00148851	0.00638449	0.0013997	0.0172799	0.0144685	0.0207787	-2.502	0.0284202
ENO3	P13929	0.00362316	0.00310808	0.00340698	0.0302341	0.0237021	0.0239606	-2.94176	0.0373064
ENOPH1	Q9UHY7	0.00497241	0.0213276	0.00467573	0.0349856	0.058968	0.0378157	-2.08881	0.0656994
ENOSF1	Q7L5Y1	0.00284416	0.00243982	0.00267446	0.0180898	0.0189723	0.0175374	-2.77833	0.0107805
ENSA	O43768	0.0239049	0.0205065	0.0224786	0.281199	0.242726	0.143387	-3.3185	0.084195
ENTREP3	P81408	0.00343165	0.0029438	0.0032269	0.00436529	0.0224493	0.00411676	-1.68761	0.423515
ENY2	Q9NPA8	0.0206085	0.0396557	0.026199	0.0566873	0.051424	0.0567255	-0.930881	0.0768986
EOGT	Q5NDL2	0.000987109	0.000846779	0.000928212	0.013228	0.0144306	0.00592089	-3.60374	0.112854
EP300	Q09472	0.0157858	0.0106118	0.00232647	0.0213463	0.0227111	0.0199943	-1.15697	0.151731
EP400	Q96L91	0.000904952	0.000776302	0.000850958	0.00737884	0.00592004	0.014991	-3.48182	0.155309
EPB41	P11171	0.00357345	0.00306544	0.00336024	0.0227283	0.0247673	0.0261169	-2.88008	0.0205178
EPB41L2	O43491	0.0757865	0.0501332	0.0813084	0.191746	0.186427	0.159919	-1.37663	0.0188817
EPB41L3	Q9Y2J2	0.00914689	0.00924461	0.0102473	0.0200856	0.0207778	0.0218712	-1.13129	0.00860378
EPDR1	Q9UM22	0.000702159	0.000602338	0.000660264	0.00991187	0.0103795	0.0042117	-3.64054	0.115886
EPHX1	P07099	0.0548414	0.0412256	0.0899476	0.0639558	0.064567	0.0469252	0.0843722	0.865839
EPN1	Q9Y6I3	0.00118849	0.00509767	0.00111758	0.012907	0.0159989	0.0146081	-2.55515	0.0233315
EPPK1	P58107	0.000563381	0.00048329	0.000529767	0.00599292	0.00665705	0.00337928	-3.34597	0.0855837
EPRS1	P07814	0.34411	0.32861	0.348257	0.486476	0.499889	0.438877	-0.481256	0.0435705
EPS15	P42566	0.00866622	0.00148684	0.00162983	0.0347985	0.0359254	0.03508	-3.16663	0.0295321
EPS15L1	Q9UBC2	0.0285809	0.0180554	0.00395835	0.0652404	0.0527202	0.0468198	-1.70349	0.0492962
ERAL1	O75616	0.00140062	0.0012015	0.00131705	0.00905524	0.0113103	0.0084012	-2.87578	0.0416206
ERAP1	Q9NZ08	0.0415075	0.0375163	0.0358907	0.0755491	0.093055	0.0758059	-1.08874	0.0441287
ERBIN	Q96RT1	0.00252933	0.00216976	0.00237842	0.025402	0.0165465	0.00303429	-2.66806	0.259991
ERCC1	P07992	0.00298229	0.00255832	0.00280435	0.0285463	0.0268983	0.0178884	-3.13549	0.059825
ERCC2	P18074	0.0240379	0.029279	0.0464982	0.0459087	0.0485393	0.0474882	-0.507912	0.243301
ERCC3	P19447	0.00262286	0.00224999	0.0132399	0.0188689	0.0171583	0.0170984	-1.5524	0.138321
ERCC5	P28715	0.00140023	0.00120117	0.0335796	0.00890595	0.0144177	0.0131905	-0.0132221	0.993609
ERCC6L	Q2NKX8	0.00106266	0.000911588	0.000999254	0.014627	0.0146257	0.00637405	-3.58273	0.109418
ERG28	Q9UKR5	0.010597	0.0216291	0.00196048	0.0356438	0.0412814	0.0125055	-1.38734	0.239464
ERGIC1	Q969X5	0.0772109	0.0314149	0.0372661	0.0171215	0.0185266	0.0164398	1.48588	0.238967
ERGIC2	Q96RQ1	0.0180132	0.00213573	0.00234112	0.0250311	0.0221265	0.0149335	-1.4651	0.181018
ERGIC3	Q9Y282	0.0841682	0.0260844	0.0665656	0.0568798	0.064943	0.0459795	0.0755033	0.902404
ERH	P84090	0.161061	0.20699	0.205052	0.040976	0.0421453	0.0386431	2.2347	0.0388777
ERI1	Q8IV48	0.00568771	0.00487913	0.00534835	0.0412654	0.037208	0.0390674	-2.88469	0.0150044
ERI3	O43414	0.0220397	0.0180752	0.0172473	0.0370534	0.0388956	0.0263816	-0.835066	0.0954471
ERLEC1	Q96DZ1	0.0591062	0.0482164	0.0567416	0.0325779	0.0325646	0.0331824	0.738632	0.0585299
ERLIN2	O94905	0.268552	0.194885	0.202394	0.123431	0.15011	0.199831	0.492183	0.189341
ERMP1	Q7Z2K6	0.106478	0.075921	0.101324	0.083932	0.0907604	0.0790888	0.160896	0.468114
ERN1	O75460	0.000436089	0.000374094	0.00041007	0.000554734	0.000570565	0.00261576	-1.61626	0.409486
ERO1A	Q96HE7	0.113454	0.121399	0.0964615	0.17168	0.188265	0.135122	-0.579424	0.105777
ERP29	P30040	0.432958	0.448584	0.305417	0.758939	0.822163	0.752121	-0.975053	0.0303297
ERP44	Q9BS26	0.695156	0.401756	0.75412	0.528073	0.565338	0.539287	0.181072	0.626621
ESCO1	Q5FWF5	0.0237395	0.0203646	0.0223231	0.150991	0.0310599	0.0284789	-1.66418	0.421565
ESCO2	Q56NI9	0.00231095	0.00198242	0.00217307	0.015261	0.0154387	0.0138616	-2.78475	0.0177119
ESD	P10768	0.00756703	0.00649128	0.00711554	0.0481288	0.0714828	0.049023	-2.99354	0.0607615
ESF1	Q9H501	0.0445326	0.0203162	0.0293787	0.0377161	0.0373046	0.0337651	-0.207271	0.618704
ESRRA	P11474	0.000819789	0.000703246	0.000770876	0.00104283	0.00621121	0.00491727	-2.4076	0.240619
ESS2	Q96DF8	0.00220569	0.0094606	0.00207408	0.0214218	0.0220469	0.0158038	-2.10894	0.0387147
ESYT1	Q9BSJ8	0.274768	0.256856	0.280905	0.372617	0.347766	0.307257	-0.338845	0.0983099
ESYT2	A0FGR8	0.218528	0.200604	0.197148	0.186984	0.218012	0.176236	0.0844682	0.531199
ETF1	P62495	0.0325821	0.0617322	0.0725097	0.292485	0.335051	0.244737	-2.38645	0.0295321
ETFA	P13804	0.384395	0.486437	0.42825	0.356179	0.37257	0.38512	0.221912	0.239109
ETFB	P38117	0.499331	0.467778	0.38508	0.275533	0.264969	0.284496	0.712835	0.0744339
ETFDH	Q16134	0.103914	0.074536	0.0853602	0.0657392	0.0647589	0.0385307	0.642233	0.115886
ETHE1	O95571	0.0718351	0.0876766	0.121702	0.107576	0.123328	0.0916671	-0.197951	0.539793
ETV6	P41212	0.00817534	0.00701311	0.00768756	0.0521679	0.0534817	0.0515349	-2.78055	0.00121367
EVL	Q9UI08	0.00334879	0.0143636	0.00314898	0.0782829	0.0836665	0.0451976	-3.31175	0.06619
EWSR1	Q01844	0.162599	0.168327	0.226665	0.306127	0.213078	0.154663	-0.273258	0.547914
EXD2	Q9NVH0	0.000967512	0.000829968	0.000909785	0.00123074	0.00872762	0.00580334	-2.54151	0.253232
EXO5	Q9H790	0.00148183	0.00127117	0.00139341	0.0094249	0.0146307	0.012164	-3.12684	0.055255
EXOC1	Q9NV70	0.0211445	0.0242254	0.0235315	0.0166889	0.0152482	0.0268308	0.229503	0.516477
EXOC2	Q96KP1	0.00117605	0.00100886	0.00110588	0.00748008	0.0097077	0.00813075	-2.94368	0.0358164
EXOC3	O60645	0.0207781	0.0021233	0.0023275	0.015743	0.0203231	0.0227877	-1.22206	0.273873
EXOC4	Q96A65	0.00379975	0.00325957	0.00357304	0.0241677	0.0263661	0.0229108	-2.78819	0.0208034
EXOC5	O00471	0.0123751	0.0168814	0.00156179	0.0105638	0.0158988	0.0135128	-0.375331	0.632111
EXOC6	Q8TAG9	0.00120574	0.00103433	0.00566901	0.0278467	0.0340557	0.029355	-3.52836	0.0114947
EXOC7	Q9UPT5	0.0341052	0.0326834	0.0313985	0.0408444	0.0464898	0.0427864	-0.406243	0.0429226
EXOC8	Q8IYI6	0.0449695	0.0331703	0.0340135	0.0404854	0.0383465	0.04055	-0.0901114	0.644761
EXOSC1	Q9Y3B2	0.00557629	0.0281721	0.0363406	0.0434699	0.0366877	0.0334478	-0.69677	0.322769
EXOSC10	Q01780	0.0590942	0.0362058	0.00567407	0.0383788	0.0420858	0.0453033	-0.316779	0.695626
EXOSC2	Q13868	0.0100441	0.00861619	0.0094448	0.0812974	0.0768357	0.0602465	-2.95794	0.0393654
EXOSC3	Q9NQT5	0.0285839	0.0462164	0.045742	0.0578875	0.053233	0.0424799	-0.349642	0.283569
EXOSC4	Q9NPD3	0.00866117	0.0193013	0.00928307	0.0530495	0.0583836	0.0579288	-2.18497	0.0201714
EXOSC6	Q5RKV6	0.0734092	0.0516293	0.0631238	0.0681687	0.0692772	0.0722589	-0.156383	0.434285
EXOSC7	Q15024	0.00195318	0.00167552	0.00183665	0.0134902	0.0127774	0.0123435	-2.82063	0.0129111
EXOSC8	Q96B26	0.00304659	0.0231799	0.014324	0.0504597	0.0501598	0.0483594	-1.87731	0.0617205
EXOSC9	Q06265	0.0421217	0.028333	0.0253415	0.0677002	0.0575492	0.0341463	-0.734573	0.234654
EXT2	Q93063	0.000902942	0.000774577	0.000849067	0.00574301	0.0124342	0.0108719	-3.52323	0.096536
EZH2	Q15910	0.00450871	0.0312956	0.0211985	0.0452314	0.034861	0.0301072	-0.951012	0.214002
EZR	P15311	0.0186979	0.149883	0.0879115	1.01533	0.978465	0.939036	-3.51531	0.00933651
F10	P00742	0.0116562	0.0930819	0.0548035	0.0148274	0.0152505	0.0139832	1.85635	0.314326
F11R	Q9Y624	0.0513842	0.0378081	0.0388061	0.0337115	0.0444259	0.0583561	-0.0927074	0.792225
F13B	P05160	0.151464	0.159449	0.142856	0.00127352	0.00654929	0.00120101	5.65208	0.0104473
F2	P00734	0.170576	0.268352	0.109417	0.0322034	0.00662449	0.006074	3.61024	0.116876
F5	P12259	0.170024	0.143172	0.0987523	0.00135467	0.00696665	0.0108621	4.42453	0.0601189
FABP5	Q01469	0.083011	0.0886267	0.0864133	0.773298	0.703868	0.478439	-2.92189	0.0617205
FADD	Q13158	0.000267337	0.000229332	0.000251387	0.00761843	0.00577029	0.00160355	-4.32493	0.186217
FADS1	O60427	0.00201167	0.00172569	0.00189164	0.00255897	0.0134496	0.0120664	-2.31834	0.238887
FADS2	O95864	0.00321928	0.00276162	0.0030272	0.0204757	0.0226778	0.0194865	-2.79779	0.0223621
FAF1	Q9UNN5	0.0954965	0.100529	0.0981628	0.148722	0.153228	0.132886	-0.56373	0.0455916
FAF2	Q96CS3	0.201007	0.14313	0.185524	0.184065	0.186584	0.221687	-0.161347	0.447191
FAH	P16930	0.0308198	0.0581168	0.0376326	0.176352	0.205774	0.152411	-2.07836	0.0278355
FAHD2A	Q96GK7	0.0955469	0.0649113	0.0817153	0.0534122	0.0567971	0.0579401	0.526298	0.171818
FAM107B	Q9H098	0.00199122	0.00170814	0.00187241	0.0201151	0.0151669	0.0119437	-3.08337	0.0674138
FAM111A	Q96PZ2	0.00105856	0.00090807	0.000995398	0.00673277	0.0116348	0.011405	-3.32933	0.0709302
FAM114A2	Q9NRY5	0.10898	0.0814385	0.100129	0.0981148	0.107294	0.0691311	0.081758	0.767539
FAM118B	Q9BPY3	0.000604679	0.000518716	0.000568601	0.00704096	0.00986407	0.00362699	-3.60108	0.129801
FAM120A	Q9NZB2	0.0665672	0.0994003	0.0759051	0.122549	0.117602	0.105944	-0.51692	0.100389
FAM120B	Q96EK7	0.0411272	0.0364101	0.0392732	0.045633	0.0437198	0.0437597	-0.188476	0.0861615
FAM133B	Q5BKY9	0.00309863	0.00265812	0.00291375	0.0204526	0.0202707	0.0200229	-2.80861	7.13807e-05
FAM136A	Q96C01	0.00253101	0.0021712	0.00238	0.0160981	0.0185106	0.0312875	-3.21793	0.103084
FAM162A	Q96A26	0.075971	0.0586719	0.063349	0.0473778	0.0599425	0.0658302	0.193414	0.405827
FAM193A	P78312	0.000654205	0.000561201	0.000615171	0.000832191	0.00436516	0.00392406	-2.31696	0.238887
FAM20B	O75063	0.0121757	0.00981744	0.00180329	0.0135126	0.013811	0.0115029	-0.706291	0.319961
FAM210A	Q96ND0	0.00915388	0.012102	0.00129969	0.00879097	0.0185983	0.0143874	-0.889215	0.281399
FAM241A	Q8N8J7	0.0153784	0.0112581	0.00913494	0.0069945	0.00642705	0.00819729	0.72652	0.183821
FAM32A	Q9Y421	0.00331811	0.0028464	0.00312014	0.0211043	0.0248002	0.0228463	-2.88846	0.0228009
FAM3C	Q92520	0.051548	0.0553934	0.0509819	0.0636098	0.0451111	0.0319716	0.166679	0.647758
FAM50A	Q14320	0.0112932	0.00968777	0.0106194	0.0746893	0.0814605	0.0677393	-2.82477	0.0256158
FAM76B	Q5HYJ3	0.038044	0.0507874	0.0418949	0.0366867	0.0416549	0.0349385	0.206654	0.33753
FAM83D	Q9H4H8	0.000458805	0.00039358	0.00043143	0.000583629	0.00300142	0.000550401	-1.68761	0.423515
FAM91A1	Q658Y4	0.00928114	0.00796171	0.00872737	0.0599767	0.0625827	0.0556702	-2.77881	0.0179986
FAM98A	Q8NCA5	0.00324685	0.00278527	0.00305312	0.020651	0.0299935	0.0221334	-3.0019	0.0536073
FAM98B	Q52LJ0	0.055419	0.0325397	0.0662117	0.0470163	0.0321321	0.0379804	0.39643	0.409486
FAM98C	Q17RN3	0.00129489	0.0011108	0.00121763	0.00823591	0.0116536	0.00812949	-2.95102	0.0557216
FANCA	O15360	0.00120344	0.00103235	0.00113163	0.00153085	0.00157454	0.00721847	-1.61626	0.409486
FANCD2	Q9BXW9	0.00230543	0.00197768	0.00216787	0.0168307	0.016241	0.0138284	-2.862	0.0279731
FANCI	Q9NVI1	0.0227836	0.0168272	0.00368909	0.0418111	0.0510535	0.0454158	-1.67516	0.0516378
FAR1	Q8WVX9	0.00265085	0.002274	0.00249269	0.0408862	0.0449884	0.0159004	-3.7783	0.130966
FARS2	O95363	0.00365699	0.0031371	0.0408683	0.00465193	0.0239234	0.0328142	-0.365142	0.811778
FARSA	Q9Y285	0.0503575	0.0698564	0.0270397	0.150124	0.157775	0.136029	-1.59202	0.0312465
FARSB	Q9NSD9	0.078366	0.116025	0.0773867	0.238499	0.263958	0.244653	-1.45889	0.0180968
FASN	P49327	0.240476	0.240169	0.264202	0.397247	0.409353	0.373604	-0.66402	0.0132248
FASTKD1	Q53R41	0.00119436	0.00102457	0.0011231	0.0075965	0.00905147	0.00736043	-2.84475	0.030727
FASTKD2	Q9NYY8	0.0021135	0.00906519	0.00198739	0.00268851	0.0159791	0.0172693	-1.44864	0.31408
FASTKD3	Q14CZ7	0.00111045	0.000952587	0.0010442	0.00949762	0.00726439	0.00666986	-2.91477	0.0499018
FASTKD5	Q7L8L6	0.00219582	0.0172458	0.00206481	0.0139662	0.0173527	0.0167899	-1.16153	0.287158
FAU	P62861	0.217758	0.0324961	0.178106	0.778793	0.746773	0.700078	-2.37733	0.0266205
FBL	P22087	0.74549	0.406486	0.794722	0.866859	0.859747	0.747036	-0.345608	0.356913
FBLN1	P23142	0.264777	0.244536	0.279359	0.00520908	0.015155	0.0103242	4.68367	0.0149725
FBP2	O00757	0.00124405	0.00106719	0.00116982	0.00791254	0.0157618	0.0151016	-3.47756	0.0886395
FBRS	Q9HAH7	0.00163267	0.00140056	0.00153525	0.0115761	0.0121187	0.00979309	-2.87385	0.0295321
FBXL12	Q9NXK8	0.0055624	0.00477163	0.00523051	0.0410001	0.0448354	0.0333644	-2.93705	0.0382772
FBXL17	Q9UF56	0.000639641	0.000548708	0.000601477	0.000813666	0.00492764	0.00383671	-2.41991	0.241308
FBXL18	Q96ME1	0.00247801	0.00212573	0.0116508	0.0196712	0.0171089	0.0183272	-1.7614	0.0944285
FBXL19	Q6PCT2	0.000616035	0.00264229	0.000579279	0.000783637	0.00737747	0.0110531	-2.32389	0.296728
FBXL20	Q96IG2	0.00354397	0.00304015	0.00333251	0.00450816	0.023184	0.0214176	-2.30809	0.238854
FBXL6	Q8N531	0.0106754	0.000880883	0.000965597	0.00814508	0.00671758	0.00917322	-0.940742	0.423515
FBXL8	Q96CD0	0.00103825	0.000890647	0.000976299	0.00660359	0.00891704	0.006995	-2.95422	0.0426616
FBXO28	Q9NVF7	0.000334802	0.000287206	0.000314826	0.00222541	0.00219022	0.00259202	-2.90307	0.0264483
FBXO3	Q9UK99	0.00382196	0.00327862	0.00359392	0.0243089	0.0271236	0.0239703	-2.81775	0.020396
FBXO30	Q8TB52	0.00295785	0.0224696	0.00278137	0.0188129	0.0274424	0.0233178	-1.30238	0.238854
FBXO38	Q6PIJ6	0.00147817	0.00126803	0.00694989	0.0230788	0.0256974	0.0190639	-2.80666	0.0209571
FBXO4	Q9UKT5	0.000379416	0.000325478	0.000356778	0.00687481	0.00499169	0.00227582	-3.73561	0.141432
FBXO45	P0C2W1	0.00167405	0.00143606	0.00157417	0.0021295	0.0129249	0.0100413	-2.42154	0.241353
FBXO6	Q9NRD1	0.00186648	0.00160114	0.00175512	0.00237429	0.0122102	0.00223911	-1.68761	0.423515
FBXO9	Q9UK97	0.00134439	0.00115327	0.00126418	0.00855078	0.0103905	0.00875701	-2.88028	0.0295321
FBXW9	Q5XUX1	0.00169966	0.00145804	0.00159825	0.0144946	0.0123908	0.010195	-2.96284	0.0449099
FCER1G	P30273	0.118082	0.0989453	0.0711181	0.0522914	0.0534494	0.0512196	0.876394	0.144455
FCF1	Q9Y324	0.030006	0.00124213	0.0287008	0.013312	0.00947241	0.019186	0.514361	0.645667
FCGR1A	P12314	0.00215787	0.00925551	0.00202912	0.0258596	0.0303338	0.0198023	-2.49912	0.0336263
FCGR2A	P12318	0.04656	0.0476665	0.0472151	0.0533625	0.0475959	0.0618219	-0.202719	0.297087
FCGRT	P55899	0.0887128	0.0885358	0.0677485	0.101638	0.103309	0.0880841	-0.25829	0.216932
FCHO1	O14526	0.00117861	0.00101105	0.00110829	0.00749632	0.00856335	0.00916116	-2.93498	0.0277483
FCHO2	Q0JRZ9	0.0027121	0.00232655	0.00255029	0.0180517	0.0200677	0.0162678	-2.8413	0.0288083
FCHSD1	Q86WN1	0.00304748	0.00261424	0.00286565	0.0346217	0.0249231	0.0182794	-3.19005	0.0843123
FDFT1	P37268	0.220041	0.133259	0.143097	0.118928	0.125472	0.115371	0.464421	0.308535
FDPS	P14324	0.156548	0.166898	0.194375	0.546247	0.545023	0.417677	-1.54302	0.0434375
FDX1	P10109	0.012268	0.0120069	0.0097939	0.0218718	0.0202487	0.0126635	-0.685308	0.200066
FDXR	P22570	0.0574795	0.0544179	0.0555817	0.0354133	0.0356885	0.0385128	0.611542	0.00861665
FECH	P22830	0.0393818	0.0457688	0.0428745	0.0297934	0.0381632	0.0530146	0.0817633	0.802088
FEM1B	Q9UK73	0.0012763	0.00109486	0.00120015	0.0128284	0.0121415	0.0076555	-3.19147	0.0658739
FEN1	P39748	0.426014	0.205313	0.389929	0.801027	0.844088	0.840651	-1.28335	0.0506853
FER	P16591	0.0277335	0.038767	0.0306251	0.0328004	0.0408375	0.0396618	-0.222221	0.339873
FERMT3	Q86UX7	0.0832367	0.122516	0.0955728	0.12576	0.127285	0.112544	-0.278901	0.266529
FES	P07332	0.00319659	0.00274216	0.00300587	0.0226109	0.0209116	0.0200681	-2.82972	0.0185335
FEZ2	Q9UHY8	0.000165398	0.000141884	0.000155529	0.00481479	0.00468303	0.00099209	-4.50243	0.18633
FGB	P02675	0.127242	0.0817529	0.0774062	0.0083384	0.00171527	0.00157273	4.62256	0.06619
FGD2	Q7Z6J4	0.000980125	0.000840788	0.000921646	0.0073569	0.00647782	0.005879	-2.84561	0.0305261
FGD3	Q5JSP0	0.00518934	0.0222581	0.0388309	0.0449142	0.0519736	0.0417599	-1.06482	0.191844
FGG	P02679	0.131534	0.078915	0.0628364	0.0170008	0.0174859	0.0160329	2.4355	0.125253
FH	P07954	0.150965	0.0966101	0.0963127	0.18691	0.186432	0.150547	-0.607321	0.111693
FHIP2A	Q5W0V3	0.00113636	0.00097481	0.00106856	0.010101	0.00785981	0.00681612	-2.96202	0.0529886
FHIP2B	Q86V87	0.00206092	0.00176793	0.00193795	0.0131081	0.00269644	0.00247237	-1.66418	0.421565
FHL1	Q13642	0.00646154	0.0089853	0.00794723	0.0274259	0.0302395	0.022491	-1.77668	0.0375335
FHL2	Q14192	0.00877498	0.000961894	0.00823504	0.00713185	0.0108062	0.00770113	-0.512604	0.489717
FHL3	Q13643	0.00158542	0.00136003	0.00149082	0.00201675	0.0111295	0.00950967	-2.35247	0.239109
FHOD1	Q9Y613	0.036448	0.0363784	0.0228865	0.0442608	0.0490512	0.0431454	-0.511666	0.137294
FIBP	O43427	0.003638	0.00312081	0.00342094	0.0263735	0.0264632	0.0218215	-2.8746	0.0290494
FIG4	Q92562	0.00138805	0.00119072	0.00130524	0.0017657	0.00181608	0.00832584	-1.61626	0.409486
FIGNL1	Q6PIW4	0.00126652	0.00108647	0.00119096	0.0016111	0.00165708	0.00759688	-1.61627	0.409486
FIP1L1	Q6UN15	0.0675102	0.048644	0.0735726	0.0926362	0.0804153	0.0705383	-0.36053	0.222158
FIS1	Q9Y3D6	0.0277749	0.0229634	0.00503436	0.00681038	0.00700473	0.00642264	1.46251	0.299339
FKBP15	Q5T1M5	0.00910117	0.0466808	0.00855814	0.0587016	0.0595383	0.0574896	-1.44957	0.162858
FKBP1A	P62942	0.00155828	0.00133675	0.00146531	0.0181536	0.0170091	0.0093469	-3.3516	0.0849868
FKBP2	P26885	0.147642	0.0253305	0.142746	0.229768	0.22427	0.223047	-1.1007	0.157324
FKBP3	Q00688	0.0399866	0.0672102	0.0334896	0.222483	0.210944	0.175607	-2.11404	0.0186194
FKBP4	Q02790	0.13265	0.108375	0.0831579	0.284295	0.289106	0.233973	-1.31643	0.0224371
FKBP5	Q13451	0.0978005	0.0883301	0.0891095	0.128132	0.110401	0.0973301	-0.28718	0.218128
FKBP8	Q14318	0.0257571	0.0160285	0.0133669	0.0122668	0.0414364	0.0305899	-0.611987	0.442238
FKBP9	O95302	0.0337518	0.0232546	0.00492392	0.0335421	0.0380984	0.0314087	-0.734615	0.312742
FKBPL	Q9UIM3	0.000352358	0.000302266	0.000331334	0.00276981	0.00230507	0.00423402	-3.23901	0.0864027
FLAD1	Q8NFF5	0.0020026	0.0180179	0.00188311	0.0144363	0.0131007	0.0145572	-0.942451	0.409486
FLG	P20930	0.113941	0.541378	0.129194	0.0495371	0.0197607	0.0108112	3.29176	0.30579
FLG2	Q5D862	0.0627253	0.151011	0.0786323	0.013039	0.00570265	0.00104575	3.88514	0.133997
FLI1	Q01543	0.011069	0.0126623	0.00205765	0.019558	0.0185672	0.0131254	-0.990814	0.174422
FLII	Q13045	0.120173	0.109128	0.131565	0.201183	0.226572	0.173557	-0.736654	0.0585146
FLNA	P21333	0.0853062	0.0753674	0.0572228	0.015482	0.0159238	0.0146005	2.24374	0.0561398
FLNB	O75369	0.154456	0.139677	0.15984	0.332494	0.33942	0.296388	-1.09285	0.0208034
FLOT1	O75955	0.000886569	0.000760532	0.000833671	0.00660876	0.00709554	0.00531783	-2.93882	0.0379724
FLOT2	Q14254	0.00349557	0.0157477	0.00328701	0.022233	0.0277121	0.0289056	-1.80726	0.0671943
FLYWCH2	Q96CP2	0.00211317	0.00181276	0.00198709	0.0134405	0.0152379	0.0130231	-2.81813	0.0239617
FMNL1	O95466	0.140094	0.0822212	0.142825	0.139795	0.15366	0.144411	-0.26204	0.409486
FMOD	Q06828	0.00785647	0.0806054	0.0369385	0.00999394	0.0102791	0.00942495	2.0781	0.342219
FMR1	Q06787	0.00561261	0.0048147	0.00527773	0.035698	0.0388762	0.0364619	-2.82173	0.0129111
FN1	P02751	0.138883	0.0989938	0.0830728	0.00209918	0.0109495	0.00989834	3.80597	0.0622933
FN3K	Q9H479	0.00133461	0.00114488	0.00125498	0.00848853	0.0114213	0.0122612	-3.10679	0.0469825
FN3KRP	Q9HA64	0.0512996	0.00880134	0.00964775	0.0986066	0.117407	0.114963	-2.24649	0.0471882
FNBP1	Q96RU3	0.00554657	0.00475806	0.00521563	0.035278	0.0388264	0.0414246	-2.89603	0.0227245
FNBP4	Q8N3X1	0.0131574	0.0019614	0.0107501	0.0202007	0.0185744	0.0176459	-1.12502	0.151252
FNDC3B	Q53EP0	0.0175714	0.0121017	0.00220042	0.0148834	0.0153821	0.0157755	-0.530564	0.466221
FNTA	P49354	0.0192713	0.00188463	0.0103293	0.0504243	0.0592596	0.0445063	-2.29196	0.0266311
FOCAD	Q5VW36	0.00209021	0.00896528	0.00196549	0.0163367	0.0149452	0.0149379	-1.82767	0.080126
FOXJ3	Q9UPW0	0.00257498	0.0110446	0.0262764	0.0436969	0.0421389	0.0376957	-1.63056	0.0970738
FOXK1	P85037	0.0621627	0.0424502	0.0600464	0.0231053	0.0261426	0.0285747	1.08122	0.0804409
FOXL2	P58012	0.000591508	0.000507418	0.000556216	0.00857452	0.00570245	0.00354799	-3.42887	0.119651
FOXP4	Q8IVH2	0.000902957	0.00077459	0.000849082	0.0097372	0.005907	0.00108323	-2.72693	0.268154
FOXRED1	Q96CU9	0.249411	0.449525	0.279596	0.260042	0.270597	0.26513	0.298269	0.492688
FPGS	Q05932	0.00113866	0.000976781	0.00107072	0.0143157	0.0162192	0.0068299	-3.55179	0.108959
FRG1	Q14331	0.181943	0.135869	0.0886379	0.10588	0.0973748	0.0951848	0.445638	0.385867
FRK	P42685	0.0108361	0.0192426	0.0174167	0.0240605	0.0260683	0.0267106	-0.694059	0.100305
FRMD8	Q9BZ67	0.00169669	0.00145548	0.00159545	0.0107915	0.0150364	0.0152702	-3.11379	0.046872
FRY	Q5TBA9	0.00259448	0.00222564	0.00243968	0.0305107	0.0333316	0.0155622	-3.45122	0.0968314
FRYL	O94915	0.0520229	0.0316733	0.0333631	0.0963172	0.0857589	0.0707456	-1.11088	0.0410192
FSCN1	Q16658	0.659201	0.585924	0.649999	1.18914	1.33632	1.00203	-0.896348	0.0634915
FSTL1	Q12841	0.00347231	0.0366711	0.0163257	0.004417	0.00454305	0.00416553	2.10508	0.345589
FTH1	P02794	0.00696055	0.0489184	0.00654524	0.0740547	0.0455347	0.00835017	-1.03529	0.47374
FTL	P02792	0.000643948	0.000552403	0.000605526	0.00409572	0.00741753	0.00554093	-3.24255	0.0761802
FTO	Q9C0B1	0.00588456	0.0135977	0.00110669	0.0515557	0.0511754	0.0492779	-2.88421	0.0306178
FTSJ1	Q9UET6	0.00150839	0.00129396	0.00141839	0.00959387	0.0100009	0.00942668	-2.78155	0.0074069
FTSJ3	Q8IY81	0.0435684	0.00242047	0.0397588	0.0179462	0.0192719	0.0184958	0.622059	0.585172
FUBP1	Q96AE4	0.447868	0.413611	0.537435	0.661581	0.599423	0.617495	-0.425273	0.0727301
FUBP3	Q96I24	0.32346	0.262659	0.254001	0.27262	0.268553	0.242499	0.100344	0.552823
FUCA1	P04066	0.00184135	0.00157958	0.0190711	0.018666	0.0173705	0.0110448	-1.06574	0.364791
FUCA2	Q9BTY2	0.00222581	0.00190938	0.010465	0.022729	0.0188842	0.0175068	-2.01766	0.052665
FUNDC2	Q9BWH2	0.0442171	0.0393491	0.0447953	0.0977993	0.108984	0.072942	-1.1238	0.0832198
FUS	P35637	0.200977	0.381559	0.437838	0.690768	0.613873	0.509115	-0.829883	0.0922924
FUT4	P22083	0.0252736	0.020038	0.035494	0.0258537	0.0306774	0.028551	-0.0743986	0.821182
FUT8	Q9BYC5	0.00144199	0.00123699	0.00135595	0.0130931	0.00943326	0.0170111	-3.2926	0.0740182
FXN	Q16595	0.00531922	0.00456303	0.00500185	0.0373289	0.0377033	0.0319058	-2.84493	0.0255276
FXR1	P51114	0.190886	0.139227	0.183579	0.186773	0.206914	0.169797	-0.13347	0.508612
FXR2	P51116	0.0333565	0.0341614	0.00258409	0.0332538	0.0293232	0.0164834	-0.173502	0.843273
FYCO1	Q9BQS8	0.00416213	0.00357043	0.0039138	0.0385854	0.030329	0.0249654	-3.01093	0.0564867
FYN	P06241	0.000938336	0.00080494	0.00088235	0.00119363	0.00613844	0.0080971	-2.55493	0.243725
G3BP1	Q13283	0.228448	0.235085	0.34749	0.500271	0.491254	0.503863	-0.882705	0.0655404
G3BP2	Q9UN86	0.0872697	0.0846382	0.0750751	0.190816	0.192303	0.17457	-1.17505	0.0104473
G6PD	P11413	0.303397	0.261345	0.215838	0.584092	0.633435	0.460581	-1.10422	0.0481796
GAA	P10253	0.0680711	0.0510566	0.0429725	0.116766	0.116039	0.0971105	-1.02521	0.0295321
GAB2	Q9UQC2	0.00225701	0.00193615	0.00212234	0.0165942	0.0185458	0.013538	-2.9463	0.0404285
GABARAP	O95166	0.00258988	0.00222169	0.00243535	0.0164725	0.0220408	0.0181769	-2.96766	0.0390304
GABPA	Q06546	0.0202745	0.0211928	0.0345009	0.0573036	0.062891	0.0424356	-1.09813	0.0594185
GABPB1	Q06547	0.0024126	0.00206961	0.00226865	0.0258262	0.0205163	0.0144713	-3.17125	0.0725716
GAD1	Q5IS68	0.0552162	0.0281516	0.0657713	0.0774364	0.0606236	0.0643581	-0.44068	0.322611
GADD45GIP1	Q8TAE8	0.223207	0.052076	0.240942	0.102986	0.115122	0.119469	0.612781	0.488699
GAK	O14976	0.0238541	0.0284955	0.0231477	0.031238	0.0331514	0.0365898	-0.419562	0.0573906
GALC	P54803	0.00259756	0.00222829	0.00244258	0.0165214	0.0215303	0.0182666	-2.95389	0.0357235
GALE	Q14376	0.000609224	0.000522615	0.000572874	0.00921483	0.00638571	0.00365425	-3.49762	0.122223
GALK1	P51570	0.449255	0.406425	0.369361	0.373804	0.381716	0.405202	0.0778073	0.52248
GALK2	Q01415	0.00240048	0.0102961	0.0124371	0.031148	0.0383964	0.0370534	-2.08449	0.0237102
GALM	Q96C23	0.00559372	0.00479851	0.00525997	0.0355779	0.0447533	0.033878	-2.86724	0.0401363
GALNT1	Q10472	0.021443	0.0150266	0.0266193	0.0250997	0.029743	0.0209009	-0.263739	0.439846
GALNT11	Q8NCW6	0.000875467	0.000751009	0.000823232	0.00111365	0.00572716	0.00105025	-1.68761	0.423515
GALNT12	Q8IXK2	0.00114354	0.000980971	0.0168671	0.00145466	0.0111217	0.00685919	-0.0333334	0.984634
GALNT15	Q8N3T1	0.00674863	0.0289461	0.00634597	0.0085847	0.00882968	0.00809594	0.720707	0.593636
GALNT2	Q10471	0.0599937	0.0960507	0.0850778	0.0864745	0.0833885	0.0740887	-0.0168309	0.951081
GALNT7	Q86SF2	0.00210954	0.00904819	0.00198367	0.0221172	0.0227793	0.00253069	-1.85159	0.291481
GALT	P07902	0.0160672	0.0568533	0.0223588	0.114725	0.10324	0.10657	-1.76814	0.0569476
GAMT	Q14353	0.0503601	0.0485964	0.00733547	0.0552211	0.0510323	0.0488964	-0.545629	0.427941
GAN	Q9H2C0	0.00245073	0.00210232	0.0023045	0.0173647	0.0160322	0.0170691	-2.87955	0.0114724
GANAB	Q14697	0.306807	0.209607	0.307926	0.589711	0.58818	0.515295	-1.03843	0.0235892
GANC	Q8TET4	0.000682783	0.000585717	0.000642044	0.000868544	0.00456977	0.00409548	-2.31907	0.238887
GAPDH	P04406	3.34918	4.57448	2.74515	2.15858	1.80981	4.27453	0.372172	0.505169
GAPDHS	O14556	0.0389828	0.167204	0.0366568	0.0495886	0.0510038	0.0467654	0.720707	0.593636
GAPVD1	Q14C86	0.0857242	0.0938694	0.113583	0.167822	0.177168	0.140675	-0.728193	0.0422867
GAR1	Q9NY12	0.00195087	0.00167353	0.00917235	0.0182143	0.0211729	0.0172942	-2.1471	0.047064
GAREM1	Q9H706	0.00435238	0.0301026	0.0243384	0.0347887	0.0284725	0.0309088	-0.679616	0.339132
GARS1	P41250	0.145748	0.20369	0.176844	0.321753	0.344036	0.273357	-0.835512	0.0356886
GART	P22102	0.186136	0.272785	0.194625	0.31602	0.327022	0.383308	-0.651161	0.0644468
GAS7	O60861	0.00239041	0.00205058	0.00224778	0.00304076	0.0156376	0.0192313	-2.50275	0.240621
GATAD2A	Q86YP4	0.0798696	0.05353	0.0702022	0.0471147	0.0564495	0.0822947	0.131542	0.722581
GATAD2B	Q8WXI9	0.0241324	0.0421485	0.00428627	0.0289919	0.0299668	0.0351154	-0.4148	0.604316
GATB	O75879	0.0162466	0.018825	0.0361447	0.0164694	0.0162577	0.0195053	0.447263	0.480029
GATC	O43716	0.00162382	0.00139298	0.00152694	0.0133442	0.0106228	0.0102425	-2.91245	0.0386819
GATD1	Q8NB37	0.0360446	0.0363964	0.0390386	0.0950987	0.0893481	0.0924563	-1.3126	0.00670052
GATD3	P0DPI2	0.098656	0.0785714	0.093121	0.125064	0.101194	0.104277	-0.289984	0.175423
GATM	P50440	0.0080657	0.00691906	0.0653984	0.0551173	0.0603653	0.0483798	-1.02752	0.357112
GBA1	P04062	0.0043026	0.0349568	0.029867	0.0350539	0.0337593	0.0258079	-0.452926	0.531166
GBA2	Q9HCG7	0.000964347	0.000827253	0.000906809	0.00122671	0.0063086	0.00115687	-1.68761	0.423515
GBE1	Q04446	0.0467111	0.0852121	0.0450851	0.182339	0.172556	0.134023	-1.46577	0.0328545
GBF1	Q92538	0.003206	0.0137511	0.0178552	0.0320687	0.038105	0.0360008	-1.60877	0.0566121
GBP2	P32456	0.00103182	0.000885133	0.000970255	0.00848731	0.00674999	0.00662041	-2.9204	0.0374638
GC	P02774	1.84983	1.79745	1.26788	0.00544651	0.0280097	0.00513642	6.99277	0.0447638
GCA	P28676	0.00347533	0.00298127	0.00326797	0.0221042	0.0248253	0.0231191	-2.84865	0.0180324
GCC1	Q96CN9	0.00143794	0.00123352	0.00135215	0.0132461	0.0094068	0.0137491	-3.17745	0.0500206
GCC2	Q8IWJ2	0.00207661	0.0017814	0.00195271	0.0176047	0.0135849	0.0139158	-2.95651	0.0386819
GCDH	Q92947	0.00201528	0.00172878	0.00189504	0.0128179	0.0172176	0.0176383	-3.07966	0.0429617
GCFC2	P16383	0.00207112	0.00177668	0.00194755	0.0135482	0.0135489	0.0130629	-2.79279	0.00203892
GCHFR	P30047	0.00086648	0.000743299	0.000814781	0.0055111	0.00570398	0.0098002	-3.11564	0.0951116
GCLC	P48506	0.00115781	0.00496605	0.00108873	0.0323159	0.0302059	0.0241865	-3.58758	0.0222393
GCLM	P48507	0.0472549	0.0469315	0.0471367	0.0416118	0.0474216	0.0406864	0.123598	0.277563
GCN1	Q92616	0.116436	0.118346	0.144509	0.145184	0.157023	0.140784	-0.223973	0.202458
GCSH	P23434	0.00670847	0.00575478	0.00630821	0.0505154	0.0438857	0.0536619	-2.9796	0.0278341
GDAP1	Q8TB36	0.000491896	0.000421967	0.000462547	0.000625724	0.00683331	0.0029505	-2.91892	0.308853
GDAP2	Q9NXN4	0.0208263	0.00994267	0.0333907	0.028768	0.0320291	0.0313013	-0.52151	0.376031
GDE1	Q9NZC3	0.0133287	0.0173254	0.0248364	0.01809	0.0171471	0.0187424	0.0398323	0.914296
GDF15	Q99988	0.0922794	0.0124804	0.0684031	0.0185069	0.019035	0.0174532	1.65476	0.308504
GDI1	P31150	0.00601925	0.00516354	0.00566011	0.0552998	0.0450167	0.0361047	-3.01786	0.0547615
GDI2	P50395	0.0632067	0.128547	0.0698331	0.53104	0.564126	0.490372	-2.59961	0.00813488
GEMIN2	O14893	0.00611679	0.00524721	0.00575183	0.0448753	0.040015	0.0527438	-3.00744	0.0366836
GEMIN4	P57678	0.052034	0.045418	0.037345	0.044329	0.0508135	0.0438082	-0.0437858	0.824296
GEMIN5	Q8TEQ6	0.0425991	0.0318214	0.0475533	0.0947125	0.0924703	0.0648197	-1.04687	0.0688143
GEMIN6	Q8WXD5	0.0102694	0.0440472	0.00965664	0.0791595	0.0842479	0.0801894	-1.92895	0.0736318
GEMIN8	Q9NWZ8	0.00186655	0.0016012	0.00175518	0.0118719	0.0174393	0.0169991	-3.1484	0.0513886
GEN1	Q17RS7	0.00162027	0.00138992	0.00152359	0.0103054	0.0021199	0.0145679	-2.57381	0.246351
GET3	O43681	0.157062	0.15927	0.174529	0.231981	0.246373	0.307961	-0.679791	0.0922818
GET4	Q7L5D6	0.00489037	0.00419514	0.00459858	0.0358641	0.0331075	0.0293335	-2.84477	0.0277507
GFER	P55789	0.000987445	0.000847068	0.000928529	0.0139623	0.0103083	0.00592291	-3.44991	0.110327
GFM1	Q96RP9	0.109454	0.0862335	0.126085	0.0925022	0.108147	0.0867567	0.162951	0.509059
GFM2	Q969S9	0.0161842	0.314123	0.0152186	0.106797	0.0211749	0.0970763	0.618559	0.771221
GFPT1	Q06210	0.0413317	0.0697102	0.0773691	0.100216	0.105712	0.0942946	-0.672149	0.120199
GFUS	Q13630	0.0264465	0.020272	0.0246376	0.0682737	0.0643746	0.0543545	-1.38995	0.0289535
GGA2	Q9UJY4	0.00233895	0.00200644	0.010997	0.0405114	0.0426591	0.0326733	-2.91659	0.0190846
GGA3	Q9NZ52	0.00162687	0.00139559	0.0015298	0.0168633	0.0147221	0.00975829	-3.18302	0.0676044
GGCT	O75223	0.0376964	0.0725555	0.043881	0.136919	0.119266	0.0649684	-1.05908	0.173885
GGCX	P38435	0.0015528	0.0136892	0.00146015	0.00987631	0.0159725	0.0170075	-1.35947	0.233199
GGH	Q92820	0.00507766	0.0043558	0.0238735	0.0664444	0.0609106	0.037224	-2.30489	0.0563968
GGPS1	O95749	0.00119915	0.00102867	0.0011276	0.00152539	0.00784461	0.0118064	-2.65789	0.254675
GGT3P	A6NGU5	0.00495325	0.0467889	0.0232886	0.0367164	0.0414139	0.0432727	-0.694251	0.403168
GHDC	Q8N2G8	0.0327466	0.0435183	0.0370301	0.0360322	0.0446625	0.0418996	-0.113807	0.547914
GHITM	Q9H3K2	0.107595	0.11913	0.0983516	0.099795	0.138835	0.0992725	-0.0558289	0.820479
GIGYF2	Q6Y7W6	0.00821804	0.0352487	0.0077277	0.0656995	0.0601941	0.0576139	-1.84178	0.0750061
GINS1	Q14691	0.00299615	0.00257021	0.00281739	0.0190565	0.0380047	0.0515061	-3.69485	0.12678
GINS2	Q9Y248	0.0041246	0.00353823	0.0038785	0.0763857	0.042504	0.0247402	-3.63747	0.1661
GINS3	Q9BRX5	0.0016283	0.00139682	0.00153115	0.0103565	0.0155996	0.0104811	-2.99949	0.0638049
GINS4	Q9BRT9	0.00417415	0.00358074	0.0039251	0.0329714	0.0273066	0.034962	-3.02753	0.0328771
GIPC1	O14908	0.0182376	0.0106092	0.00232589	0.0222012	0.0198809	0.0168186	-0.918003	0.243421
GIPC3	Q8TF64	0.00407075	0.0241567	0.00382787	0.028434	0.0266302	0.030184	-1.41111	0.185754
GIT1	Q9Y2X7	0.0260485	0.03256	0.0217641	0.0497928	0.0500541	0.0490889	-0.889914	0.0531497
GIT2	Q14161	0.0958559	0.0565132	0.103322	0.109039	0.109979	0.100373	-0.320915	0.351678
GK	P32189	0.00576954	0.0254787	0.0054253	0.0499662	0.038826	0.0346069	-1.75052	0.0674975
GLA	P06280	0.00360001	0.00308822	0.00338521	0.0267896	0.0308358	0.0215936	-2.97529	0.0453172
GLB1	P16278	0.0123708	0.00212242	0.00232653	0.0292546	0.026871	0.0253068	-2.27545	0.0503355
GLCCI1	Q86VQ1	0.0022029	0.00188973	0.00207146	0.019107	0.014411	0.0204413	-3.12991	0.0447819
GLE1	Q53GS7	0.00170445	0.00146214	0.00160275	0.00216817	0.0117629	0.0102236	-2.34045	0.239026
GLG1	Q92896	0.0784951	0.0514817	0.0877434	0.0916404	0.0881082	0.0960439	-0.341108	0.283569
GLIPR1	P48060	0.0034681	0.00297507	0.00326117	0.0220583	0.0259771	0.0277194	-2.96463	0.0307164
GLIPR2	Q9H4G4	0.0243204	0.0183536	0.0368167	0.0250379	0.0279443	0.0242413	0.0417441	0.92085
GLMN	Q92990	0.00666201	0.00571492	0.00626451	0.0423725	0.045845	0.0475789	-2.86486	0.0180324
GLO1	Q04760	0.138421	0.10831	0.0628526	1.01416	0.988491	0.993223	-3.27458	0.00893886
GLOD4	Q9HC38	0.0132258	0.0303674	0.0370503	0.149681	0.14673	0.140182	-2.43666	0.0181566
GLRX3	O76003	0.011853	0.0101679	0.0111458	0.0812054	0.0775403	0.0847447	-2.87606	0.0129111
GLRX5	Q86SX6	0.00393727	0.00337754	0.00370235	0.0464945	0.0374805	0.0236166	-3.28774	0.0850093
GLS	O94925	0.0068445	0.00587147	0.00643612	0.0435332	0.0520264	0.0522622	-2.94829	0.0278341
GLT8D1	Q68CQ7	0.00152417	0.00653746	0.00143323	0.021672	0.0186185	0.0208669	-2.68731	0.0232058
GLUD1	P00367	0.334709	0.171893	0.246945	0.246808	0.246892	0.242252	0.0340839	0.928568
GLUL	P15104	0.00116927	0.00100304	0.0010995	0.0107987	0.00764915	0.00807317	-3.01897	0.0500463
GLYR1	Q49A26	0.0733255	0.0714325	0.0528504	0.0626744	0.071799	0.0922238	-0.198123	0.489492
GM2A	P17900	0.0235349	0.0596851	0.0254899	0.00529284	0.00544388	0.0249575	1.60672	0.239109
GMDS	O60547	0.00169079	0.00145042	0.00158991	0.010754	0.0154685	0.0108649	-2.97068	0.0563562
GMEB1	Q9Y692	0.000617102	0.000529374	0.000580283	0.000784995	0.00403698	0.00498689	-2.50602	0.240885
GMEB2	Q9UKD1	0.00289173	0.0143361	0.0027192	0.0236514	0.0236878	0.0173452	-1.69724	0.0853295
GMFB	P60983	0.00513939	0.00440877	0.00483275	0.036406	0.0336211	0.0356291	-2.87715	0.0111309
GMFG	O60234	0.00515047	0.00441826	0.00484316	0.00655173	0.0067387	0.0308936	-1.61627	0.409486
GMIP	Q9P107	0.00614884	0.00690941	0.00115639	0.0243323	0.0235967	0.0198014	-2.25243	0.0207707
GMPPA	Q96IJ6	0.0233641	0.0190039	0.0232727	0.0464963	0.0514478	0.0447668	-1.12043	0.0149725
GMPPB	Q9Y5P6	0.0440749	0.0368744	0.0444023	0.0721861	0.0805605	0.0704554	-0.83237	0.019704
GMPR2	Q9P2T1	0.00384231	0.00329608	0.00361306	0.0244384	0.0384355	0.0328223	-3.15393	0.0562537
GMPS	P49915	0.406865	0.24074	0.402937	0.711626	0.675606	0.457485	-0.812267	0.110327
GNA13	Q14344	0.0800121	0.118994	0.100242	0.118463	0.136371	0.133198	-0.374834	0.167814
GNAI2	P04899	0.182827	0.256313	0.376213	0.457752	0.438439	0.287384	-0.537653	0.259152
GNAI3	P08754	0.054275	0.0425472	0.0343677	0.174394	0.19257	0.132258	-1.92802	0.0464669
GNAQ	P50148	0.00256969	0.0110219	0.00241637	0.0225599	0.0243918	0.0269835	-2.20747	0.0409921
GNAS	P63092	0.0795547	0.063236	0.0617564	0.0663685	0.06883	0.0474152	0.163638	0.518289
GNB1	P62873	0.384388	0.331857	0.239383	0.281929	0.30547	0.263258	0.167871	0.560439
GNB1L	Q9BYB4	0.00129415	0.00111017	0.00121693	0.0101461	0.00846612	0.0085236	-2.90564	0.0288083
GNB2	P62879	0.336547	0.262375	0.233228	0.385182	0.450589	0.268049	-0.407588	0.303352
GNB4	Q9HAV0	0.0868404	0.0746606	0.0827178	0.0483234	0.0633712	0.0577263	0.527562	0.0447766
GNE	Q9Y223	0.00529158	0.025814	0.0431235	0.0362372	0.0354136	0.03174	-0.478053	0.530175
GNL1	P36915	0.0266126	0.0155338	0.00249423	0.0258175	0.0234144	0.0159102	-0.545234	0.502211
GNL2	Q13823	0.029633	0.0259816	0.0324521	0.0271347	0.0307389	0.0296489	0.00894266	0.949932
GNL3	Q9BVP2	0.15988	0.1568	0.165241	0.134382	0.133653	0.110892	0.346875	0.0804463
GNL3L	Q9NVN8	0.019436	0.0192489	0.0146853	0.0167038	0.0248603	0.0263493	-0.347661	0.317703
GNPAT	O15228	0.0302408	0.0290762	0.0487645	0.0492952	0.0475983	0.0327699	-0.262652	0.496172
GNPDA1	P46926	0.00578752	0.080746	0.00108844	0.109753	0.11046	0.0835861	-1.79375	0.158793
GNPDA2	Q8TDQ7	0.00210293	0.00180397	0.00197746	0.0159952	0.0166262	0.0126138	-2.94249	0.0374326
GNPTG	Q9UJJ9	0.00229024	0.00196465	0.00215359	0.0145667	0.016666	0.0191344	-2.97443	0.0358374
GNS	P15586	0.0576222	0.0844499	0.0968834	0.135916	0.132903	0.131676	-0.745042	0.0875736
GOLGA2	Q08379	0.0610045	0.036137	0.0623736	0.0511016	0.0450321	0.0349245	0.283485	0.461803
GOLGA3	Q08378	0.0330199	0.0231372	0.0177313	0.0370523	0.039886	0.0353737	-0.604092	0.15612
GOLGA4	Q13439	0.0011336	0.000972447	0.00106597	0.00144202	0.00741584	0.00695151	-2.31731	0.238854
GOLGA5	Q8TBA6	0.00260646	0.0167037	0.0153661	0.0235881	0.017051	0.0219685	-0.852391	0.239109
GOLGA7	Q7Z5G4	0.0636027	0.00195583	0.00214391	0.0145012	0.0217195	0.0165071	0.360644	0.859253
GOLGA8O	A6NCC3	0.0287725	0.001523	0.00166946	0.0136735	0.0116143	0.0117614	-0.212953	0.892603
GOLGB1	Q14789	0.0023496	0.00201557	0.00220941	0.0149442	0.020276	0.0200564	-3.0717	0.0421094
GOLIM4	O00461	0.0258501	0.00284209	0.00311541	0.0222143	0.0244968	0.0198726	-1.0658	0.337904
GOLM1	Q8NBJ4	0.0210529	0.0279679	0.0225144	0.0226484	0.0232123	0.0233328	0.0480172	0.785505
GOLM2	Q6P4E1	0.00179174	0.0077313	0.00168483	0.0157626	0.0136198	0.0107472	-1.84015	0.0572572
GOLPH3	Q9H4A6	0.0279775	0.0474957	0.0579283	0.0644337	0.0732649	0.0624288	-0.585144	0.182476
GOLPH3L	Q9H4A5	0.0035067	0.00300818	0.0214798	0.0223038	0.0267033	0.025208	-1.40656	0.192207
GOPC	Q9HD26	0.00324709	0.0139274	0.00305335	0.0375466	0.0349589	0.0298191	-2.33874	0.0302734
GORASP1	Q9BQQ3	0.0119753	0.0214374	0.0128125	0.0418398	0.0345169	0.0252074	-1.13564	0.0855607
GORASP2	Q9H8Y8	0.00183279	0.00157224	0.00172344	0.0128607	0.0122204	0.0109935	-2.81438	0.0224371
GOSR1	O95249	0.018317	0.033989	0.00344482	0.0514908	0.059934	0.0612176	-1.63072	0.0794914
GOSR2	O14653	0.00487489	0.0247284	0.00458403	0.0336228	0.0318907	0.0337427	-1.5377	0.140632
GOT1	P17174	0.0117378	0.0339633	0.012904	0.107517	0.119316	0.0944696	-2.45483	0.0171674
GOT2	P00505	0.261427	0.290488	0.231472	0.316934	0.304327	0.252245	-0.157093	0.389027
GPAA1	O43292	0.00261314	0.00224165	0.00245722	0.0166204	0.0193085	0.0178616	-2.87901	0.0214087
GPALPP1	Q8IXQ4	0.00202597	0.00173796	0.00190509	0.0221176	0.0132536	0.0207419	-3.30716	0.0642986
GPAM	Q9HCL2	0.000713643	0.00061219	0.000671063	0.004539	0.00599874	0.00446953	-2.90983	0.0447649
GPAT3	Q53EU6	0.00150304	0.00128936	0.00895999	0.00955983	0.00196653	0.0115415	-0.972929	0.446945
GPAT4	Q86UL3	0.00302821	0.00259771	0.00284753	0.0273899	0.01981	0.0211621	-3.01217	0.0455916
GPATCH1	Q9BRR8	0.00246603	0.00211545	0.00231889	0.0177374	0.0161324	0.0164979	-2.86775	0.0145043
GPATCH11	Q8N954	0.00474235	0.00406816	0.00445939	0.0350346	0.0353515	0.0284456	-2.89682	0.0313799
GPATCH4	Q5T3I0	0.00109013	0.000935158	0.00102509	0.0108545	0.010535	0.00653886	-3.19467	0.0658594
GPATCH8	Q9UKJ3	0.0169844	0.0028777	0.00315444	0.0256886	0.0276309	0.0201216	-1.67392	0.0989226
GPCPD1	Q9NPB8	0.00349094	0.0209243	0.0231424	0.024758	0.0228372	0.0219669	-0.548623	0.423515
GPD1L	Q8N335	0.0742368	0.0768756	0.101469	0.0451925	0.0606621	0.0294398	0.900646	0.0785015
GPD2	P43304	0.0359086	0.0379526	0.0243422	0.0283147	0.0314657	0.0248397	0.214771	0.46908
GPHN	Q9NQX3	0.00177317	0.00152109	0.00166737	0.0132803	0.0145677	0.0106358	-2.95537	0.040467
GPI	P06744	0.036255	0.276405	0.00681837	1.46315	1.44564	1.24286	-3.69989	0.0112653
GPKOW	Q92917	0.0294875	0.0272991	0.0289464	0.0490862	0.0611393	0.0519843	-0.919938	0.0524805
GPN1	Q9HCN4	0.000627869	0.000538609	0.000590406	0.00703867	0.00750348	0.00376609	-3.3814	0.0883309
GPN2	Q9H9Y4	0.000305474	0.000262047	0.0134058	0.00369733	0.00199836	0.00346561	0.60905	0.788185
GPN3	Q9UHW5	0.00143514	0.00123112	0.00134952	0.00912799	0.0105616	0.00990949	-2.8818	0.0210443
GPNMB	Q14956	0.165859	0.240126	0.28647	0.0642338	0.0595886	0.0432941	2.05087	0.0770865
GPR107	Q5VW38	0.0266439	0.00692424	0.0286026	0.0236314	0.0278118	0.0145783	-0.0866997	0.902683
GPR89A	B7ZAQ6	0.00118499	0.00860529	0.00111429	0.00753692	0.00969983	0.00938394	-1.28762	0.239026
GPS1	Q13098	0.0421504	0.0464279	0.0679891	0.167337	0.180329	0.138754	-1.63542	0.0245823
GPS2	Q13227	0.00235494	0.00202015	0.00221443	0.0149782	0.0211369	0.0173535	-3.02045	0.044764
GPSM3	Q9Y4H4	0.00524235	0.0224854	0.00492956	0.0891346	0.106036	0.0684859	-3.01318	0.0359434
GPT2	Q8TD30	0.00152586	0.00130894	0.00143482	0.00194099	0.00998192	0.0144802	-2.62853	0.250853
GPX1	P07203	0.307127	0.277485	0.286493	0.437311	0.451196	0.319519	-0.471734	0.177073
GPX4	P36969	0.0242498	0.0183872	0.054307	0.098407	0.104814	0.0665947	-1.47675	0.0619231
GPX7	Q96SL4	0.0418473	0.0430499	0.0290168	0.0556362	0.0594763	0.0693451	-0.695345	0.0541036
GRAMD4	Q6IC98	0.00151186	0.00129693	0.00142166	0.0101457	0.00989036	0.0102212	-2.8384	0.000768475
GRB10	Q13322	0.00069248	0.000594036	0.000651163	0.00554898	0.00453009	0.00834939	-3.24953	0.0855837
GRB2	P62993	0.0482595	0.0213617	0.00468321	0.184962	0.175342	0.120157	-2.6929	0.0360248
GRHPR	Q9UBQ7	0.112377	0.173955	0.189261	0.244676	0.248683	0.260823	-0.665184	0.103139
GRIPAP1	Q4V328	0.113181	0.0882363	0.108591	0.110504	0.10056	0.107518	-0.0393605	0.791671
GRK2	P25098	0.0640359	0.04271	0.065816	0.0841255	0.0875775	0.0806817	-0.54851	0.113137
GRK6	P43250	0.00164514	0.00141126	0.00154698	0.00209273	0.0107622	0.0134011	-2.51188	0.241047
GRN	P28799	0.195008	0.170373	0.182376	0.201598	0.199416	0.148136	-0.00366163	0.984827
GRPEL1	Q9HAV7	0.130311	0.0845832	0.113115	0.0793265	0.0685015	0.0938015	0.440942	0.231168
GRPEL2	Q8TAA5	0.00094803	0.000813256	0.000891465	0.00120596	0.00124037	0.00568649	-1.61626	0.409486
GRSF1	Q12849	0.0791708	0.0509871	0.0709786	0.0702822	0.0722563	0.0763796	-0.122216	0.609343
GRWD1	Q9BQ67	0.000539672	0.000462951	0.000507472	0.015547	0.0111687	0.00323707	-4.30998	0.189651
GSDMD	P57764	0.0339765	0.00582926	0.0446067	0.089284	0.0906554	0.08981	-1.67609	0.0753066
GSDME	O60443	0.000326007	0.000279661	0.000306556	0.000414702	0.000426537	0.00195546	-1.61626	0.409486
GSE1	Q14687	0.00257082	0.00220535	0.00241743	0.0169303	0.0182096	0.0154203	-2.81322	0.0234324
GSK3A	P49840	0.00191735	0.00164478	0.00180295	0.0137683	0.012543	0.0150499	-2.94661	0.0254541
GSK3B	P49841	0.0261263	0.0249841	0.0373799	0.0559897	0.0591286	0.0493956	-0.894619	0.0371257
GSKIP	Q9P0R6	0.00783683	0.00672273	0.00736925	0.0549485	0.0512673	0.0611981	-2.93252	0.0251754
GSN	P06396	1.8758	2.91052	2.38248	3.23115	2.96617	2.18969	-0.226426	0.463012
GSPT1	P15170	0.114407	0.1273	0.110998	0.169108	0.189003	0.262013	-0.814093	0.142516
GSPT2	Q8IYD1	0.00167637	0.00719026	0.00157635	0.0147597	0.0190843	0.0189775	-2.3386	0.0288622
GSR	P00390	0.00906265	0.0388714	0.00852193	0.102127	0.104367	0.0858844	-2.37264	0.0303049
GSS	P48637	0.0171746	0.014733	0.0161498	0.132735	0.128572	0.103017	-2.92239	0.0352076
GSTCD	Q8NEC7	0.00191677	0.0203908	0.0018024	0.0121913	0.0156873	0.0206019	-1.00777	0.393348
GSTK1	Q9Y2Q3	0.275794	0.31465	0.391567	0.344069	0.398654	0.37781	-0.190374	0.384512
GSTM1	P09488	0.113182	0.0840838	0.103637	0.232236	0.225587	0.194318	-1.11589	0.0206989
GSTM3	P21266	0.107763	0.131578	0.169571	0.152338	0.18481	0.12836	-0.187017	0.542753
GSTM4	Q03013	0.000864909	0.000741952	0.000813304	0.00110022	0.00113162	0.00518791	-1.61626	0.409486
GSTO1	P78417	0.481396	0.429554	0.352279	2.18014	2.07933	1.78588	-2.25871	0.0239617
GSTP1	P09211	0.0168833	0.0144831	0.0793797	0.220475	0.212065	0.184696	-2.47857	0.031552
GSTZ1	O43708	0.00204046	0.00175038	0.00191871	0.012978	0.0147153	0.0275478	-3.27429	0.124623
GTF2B	Q00403	0.00340509	0.0149339	0.0456332	0.030956	0.0222755	0.0272886	-0.331905	0.7495
GTF2E1	P29083	0.00236329	0.00202732	0.00222229	0.0151328	0.0154603	0.0154224	-2.79876	7.13807e-05
GTF2E2	P29084	0.00200201	0.0017174	0.00188256	0.0134604	0.0130968	0.0158373	-2.91987	0.0288083
GTF2F1	P35269	0.00369651	0.00317101	0.00347596	0.0343474	0.0303697	0.0221725	-3.07046	0.0551554
[truncated: 3,796 more rows]

## Sheet: Differentially_abundant_protei
Gene_symbol	Protein_ID	log2FC	P_value_adj
AAK1	Q2M2I8	-2.96096	0.0295321
AAR2	Q9Y312	-2.9586	0.0476465
AARSD1	Q9BTE6	-3.13827	0.0183246
ABRACL	Q9P1F3	-2.974	0.0404529
ACAD10	Q6JQN1	-3.00472	0.0345109
ACCS	Q96QU6	-2.90051	0.0371257
ACOT7	O00154	-2.33569	0.0303297
ACTA1	P68133	2.14371	0.0456684
ACTN4	O43707	-2.41882	0.0188871
ACTR10	Q9NZ32	-3.32584	0.0210443
ACTR1B	P42025	-2.59207	0.0345109
ACTR2	P61160	-2.23804	0.0180324
ACVR1	Q04771	-2.98854	0.0284202
ACY1	Q03154	-3.35613	0.0232058
ADA	P00813	-2.74592	0.0199253
ADCY7	P51828	-3.17357	0.0492962
ADI1	Q9BV57	-2.7743	0.00776908
ADPRS	Q9NX46	-3.61931	0.0104473
ADSS2	P30520	-2.86657	0.0213288
AFF1	P51825	-2.82719	0.0125291
AFG2B	Q9BVQ7	-2.66281	0.025747
AGA	P20933	-2.97585	0.0288622
AGAP2	Q99490	-2.38448	0.0356958
AGMAT	Q9BSE5	-2.9452	0.0381348
AGO3	Q9H9G7	-3.01334	0.0487203
AGPAT3	Q9NRZ7	-2.95258	0.0421094
AGTPBP1	Q9UPW5	-2.84509	0.0149725
AIDA	Q96BJ3	-2.83735	0.0134823
AIF1	P55008	-2.98913	0.0320889
AK6	Q9Y3D8	-2.47467	0.0191484
AKAP17A	Q02040	-2.88985	0.0295321
AKR1B1	P15121	-2.14304	0.0284202
ALAD	P13716	-2.36957	0.0136442
ALDOA	P04075	-2.5319	0.0310677
ALG1	Q9BT22	-2.97333	0.0411275
ALG13	Q9NP73	-2.78065	0.0162189
ALG2	Q9H553	-2.56159	0.0223882
ALKBH3	Q96Q83	-2.88919	0.0204008
ALKBH4	Q9NXW9	-3.06865	0.0480324
AMFR	Q9UKV5	-2.94493	0.039332
AMPD2	Q01433	-2.2142	0.00989776
ANAPC1	Q9H1A4	-2.37095	0.0288083
ANAPC2	Q9UJX6	-2.97893	0.0424344
ANAPC5	Q9UJX4	-2.986	0.0493844
ANKFY1	Q9P2R3	-2.85334	0.0356958
ANKMY2	Q8IV38	-3.01214	0.0354712
ANKRD17	O75179	-2.79823	0.0205837
ANKRD28	O15084	-2.90816	0.0266205
ANKRD52	Q8NB46	-2.89005	0.0250042
ANKRD54	Q6NXT1	-2.8298	0.0268757
ANKS1A	Q92625	-2.99357	0.0421094
ANLN	Q9NQW6	-2.97248	0.031162
ANP32A	P39687	-2.66939	0.0131114
ANP32B	Q92688	-2.44876	0.0150044
ANXA1	P04083	-2.29186	0.0193148
ANXA6	P08133	-2.06619	0.0181566
ANXA8	P13928	-2.04417	0.0357235
AOC1	P19801	-2.83885	0.0158341
AP1B1	Q10567	-2.80204	0.00155959
AP1G1	O43747	-2.22318	0.0278355
AP1G2	O75843	-3.05871	0.0129111
AP1S2	P56377	-2.93089	0.025747
AP2A2	O94973	-2.98881	0.0172749
AP2S1	P53680	-4.20115	0.0424132
AP3S1	Q92572	-2.57404	0.0295321
APEH	P13798	-3.4473	0.0109368
APIP	Q96GX9	-3.85433	0.0440863
APOB	P04114	4.67399	0.0383852
APOBEC3B	Q9UH17	-2.81432	0.0231143
APOBEC3C	Q9NRW3	-2.82782	0.0268757
ARHGAP26	Q9UNA1	-3.00273	0.046872
ARHGDIA	P52565	-2.42861	0.0289535
ARHGDIB	P52566	-2.57355	0.0377469
ARHGEF12	Q9NZN5	-3.10529	0.04587
ARHGEF18	Q6ZSZ5	-2.15302	0.0365924
ARIH1	Q9Y4X5	-2.98824	0.0433716
ARIH2	O95376	-2.88676	0.0134823
ARL3	P36405	-2.88985	0.0181555
ARL6IP4	Q66PJ3	-4.38724	0.0200827
ARMC1	Q9NVT9	-2.99229	0.0345497
ARMC8	Q8IUR7	-2.7674	0.0219253
ARMH3	Q5T2E6	-2.92206	0.0314802
ARMT1	Q9H993	-2.90061	0.032168
ARPC4	P59998	-2.72867	0.0278477
ARRDC1	Q8N5I2	-2.78335	0.0176208
ARSB	P15848	-2.80805	0.0208034
ASAP1	Q9ULH1	-2.83015	0.010177
ASDURF	L0R819	-2.9121	0.0357686
ASL	P04424	-2.84311	0.0129111
ASS1	P00966	-2.11056	0.00246811
ATAD1	Q8NBU5	-2.58331	0.0224371
ATAD2B	Q9ULI0	-2.91298	0.0256158
ATG12	O94817	-2.86772	0.0288083
ATOX1	O00244	-2.93046	0.00670052
ATP13A3	Q9H7F0	-2.98679	0.0427676
ATP6V0A2	Q9Y487	-2.9394	0.0422867
ATRAID	Q6UW56	-2.95266	0.0286238
ATXN1L	P0C7T5	-3.01186	0.0414739
AURKA	O14965	-2.8161	0.00989776
AVEN	Q9NQS1	-3.01283	0.0388599
B3GLCT	Q6Y288	-2.794	0.00690188
B3GNT2	Q9NY97	-3.08313	0.0481796
BAIAP2	Q9UQB8	-2.92144	0.0379927
BAP1	Q92560	-2.95103	0.0319049
BCAS3	Q9H6U6	-2.9394	0.0328771
BCAT1	P54687	-3.09922	0.0136442
BCAT2	O15382	-2.9287	0.0414437
BCCIP	Q9P287	-2.9035	0.0381628
BCL7B	Q9BQE9	-2.88085	0.0299867
BCL7C	Q8WUZ0	-2.58206	0.0219253
BCR	P11274	-2.85315	0.0277363
BCS1L	Q9Y276	-3.03187	0.0383323
BIRC3	Q13489	-2.86887	0.0355994
BLM	P54132	-2.81441	0.00686901
BLMH	Q13867	-2.98882	0.0481796
BLTP3A	Q6BDS2	-2.77925	0.0188871
BOD1L1	Q8NFC6	-2.92672	0.031065
BOLA1	Q9Y3E2	-2.84787	0.0138146
BORCS6	Q96GS4	-2.86407	0.0346826
BORCS7	Q96B45	-3.03685	0.039332
BPGM	P07738	-2.96363	0.036468
BPNT1	O95861	-2.85603	0.00670052
BRAT1	Q6PJG6	-3.46819	0.0129111
BRCA1	P38398	-2.90906	0.0283516
BRD9	Q9H8M2	-2.92057	0.0325636
BRK1	Q8WUW1	-3.06201	0.0445981
BRPF1	P55201	-2.87574	0.0188817
BRPF3	Q9ULD4	-2.78477	0.0177119
BTBD2	Q9BX70	-2.92126	0.0437634
BUB1	O43683	-3.01474	0.0327409
C11orf54	Q9H0W9	-2.50685	0.0222393
C11orf68	Q9H3H3	-2.81055	0.025747
C14orf119	Q9NWQ9	-3.03177	0.039747
C15orf39	Q6ZRI6	-2.83569	0.0107285
C17orf49	Q8IXM2	-2.92187	0.037566
C1orf50	Q9BV19	-2.22241	0.0433716
C3orf38	Q5JPI3	-3.02937	0.0453869
C8B	P07358	2.06712	0.0308467
CA2	P00918	-3.11869	0.0107285
CACTIN	Q8WUQ7	-2.95206	0.0288083
CALCOCO1	Q9P1Z2	-2.83762	0.0288083
CAMKK2	Q96RR4	-2.90268	0.0320889
CAND2	O75155	-3.06185	0.0429617
CAP2	P40123	-2.88936	0.0323387
CARD8	Q9Y2G2	-2.8569	0.0350411
CARM1	Q86X55	-2.93973	0.0421648
CASC3	O15234	-2.99771	0.0288083
CASP2	P42575	-2.99318	0.0328771
CASP3	P42574	-3.00972	0.04587
CASP6	P55212	-2.92744	0.0381628
CASP7	P55210	-2.87911	0.02434
CBFB	Q13951	-2.21935	0.0185335
CBLL1	Q75N03	-2.91157	0.0201714
CCDC117	Q8IWD4	-2.93312	0.0306836
CCDC28A	Q8IWP9	-2.90949	0.0329659
CCDC43	Q96MW1	-3.97633	0.0075153
CCDC88A	Q3V6T2	-3.00925	0.0386819
CCM2	Q9BSQ5	-2.95318	0.0288083
CCNA2	P20248	-2.80672	0.0222393
CCNB2	O95067	-3.09062	0.0441287
CCND3	P30281	-2.92695	0.0251754
CCNK	O75909	-2.82582	0.00702707
CCT4	P50991	-2.10945	0.00641648
CCZ1B	P86790	-2.93072	0.0255339
CD101	Q93033	-2.84789	0.0138146
CD244	Q9BZW8	-2.78881	0.00134607
CD2AP	Q9Y5K6	-2.43744	0.0295321
CD99L2	Q8TCZ2	-3.02396	0.0485918
CDAN1	Q8IWY9	-2.89204	0.0208034
CDC123	O75794	-2.55558	0.0324389
CDC20	Q12834	-2.27047	0.0246063
CDC23	Q9UJX2	-3.04121	0.0499747
CDC34	P49427	-3.00395	0.0382691
CDC37L1	Q7L3B6	-2.78048	0.0196657
CDC40	O60508	-2.82752	7.13807e-05
CDCA7	Q9BWT1	-3.02785	0.0371257
CDK7	P50613	-2.79996	0.0244896
CDT1	Q9H211	-2.90257	0.0453148
CELF1	Q92879	-2.81271	0.0214087
CENPU	Q71F23	-2.98262	0.0279346
CEP131	Q9UPN4	-2.87416	0.0200827
CEP170	Q5SW79	-2.8981	0.0172744
CEP43	O95684	-2.84742	0.0176553
CEP85	Q6P2H3	-2.82745	0.0123185
CERS6	Q6ZMG9	-2.98954	0.0428533
CFAP20	Q9Y6A4	-2.98192	0.0425247
CFAP36	Q96G28	-2.90134	0.0222393
CFDP1	Q9UEE9	-2.99031	0.0441415
CHCHD5	Q9BSY4	-2.79892	0.0201714
CHD3	Q12873	-3.01128	0.0469825
CHEK1	O14757	-2.00309	0.0453499
CHEK2	O96017	-2.65574	0.0324119
CHKA	P35790	-2.82582	0.0228009
CHKB	Q9Y259	-2.86604	0.0352788
CHMP5	Q9NZZ3	-2.35893	0.013995
CHORDC1	Q9UHD1	-2.91262	0.0188817
CHSY1	Q86X52	-2.42523	0.0332752
CHTF8	P0CG13	-2.99182	0.0428103
CHUK	O15111	-3.1431	0.0228369
CIAO2A	Q9H5X1	-2.93973	0.0424872
CIAO3	Q9H6Q4	-2.94276	0.0393654
CIAPIN1	Q6FI81	-2.08179	0.0366508
CIP2A	Q8TCG1	-2.84816	0.0367192
CIRBP	Q14011	-3.0398	0.0434998
CIT	O14578	-3.04095	0.0401062
CIZ1	Q9ULV3	-2.89089	0.0374326
CKS1B	P61024	-2.88472	0.0136909
CLASP1	Q7Z460	-2.89635	0.0193473
CLIC6	Q96NY7	-2.98445	0.0345005
CLIP1	P30622	-2.97202	0.0255789
CLK2	P49760	-3.08902	0.0488265
CLN5	O75503	-3.04258	0.0345407
CLP1	Q92989	-3.26621	0.0108376
CLPTM1L	Q96KA5	-2.81729	0.0225013
CLTCL1	P53675	-2.58377	0.0295321
CMAS	Q8NFW8	-2.9115	0.0239617
CMC4	P56277	-2.79743	0.0118878
CNBP	P62633	-3.01276	0.0303297
CNOT2	Q9NZN8	-2.8986	0.0279346
CNOT6	Q9ULM6	-2.97006	0.0418451
COA4	Q9NYJ1	-2.89969	0.0188817
COA6	Q5JTJ3	-3.66444	0.0278341
COG1	Q8WTW3	-2.95435	0.0386819
COG5	Q9UP83	-2.46512	0.0374326
COMMD10	Q9Y6G5	-2.77737	0.00670052
COMMD3	Q9UBI1	-2.92217	0.0464852
COMMD9	Q9P000	-2.79609	0.0201385
COPS2	P61201	-3.58275	0.0155584
COPS6	Q7L5N1	-2.90776	0.0179986
COPS7A	Q9UBW8	-2.63193	0.0209571
COPS8	Q99627	-2.81967	0.00989776
COPZ2	Q9P299	-2.94728	0.0327409
COQ10B	Q9H8M1	-3.00218	0.0350411
COQ8B	Q96D53	-2.98741	0.032597
COX19	Q49B96	-2.94321	0.0352076
COX6B1	P14854	-2.96056	0.039332
COX7A2L	O14548	-3.01644	0.0366836
CPNE3	O75131	-2.12065	0.0227863
CPOX	P36551	-2.07937	0.0222393
CRKL	P46109	-2.00498	0.03887
CRNKL1	Q9BZJ0	-2.99822	0.0345005
CRTAP	O75718	-2.94273	0.040467
CRTC1	Q6UUV9	-3.86982	0.0135559
CRYBG3	Q68DQ2	-2.79978	0.017925
CRYZ	Q08257	-2.23142	0.0391126
CSNK1G1	Q9HCP0	-2.87248	0.01911
CSRP1	P21291	-2.81213	0.0214087
CST7	O76096	2.19806	0.0488303
CSTB	P04080	-4.95444	0.0366836
CTDSP1	Q9GZU7	-2.84564	0.0210443
CTSA	P10619	-2.984	0.0362208
CTSC	P53634	-2.46941	0.0204568
CUL3	Q13618	-2.85267	0.0295321
CWC27	Q6UX04	-2.49782	0.0251754
CWF19L1	Q69YN2	-2.8195	0.0249298
CXorf38	Q8TB03	-2.70095	0.0214087
CYB5R2	Q6BCY4	-2.85616	0.0352141
CYB5R4	Q7L1T6	-2.83449	0.0273463
CZIB	Q9NWV4	-2.9816	0.0371257
DAG1	Q14118	-2.92696	0.0295321
DAGLB	Q8NCG7	-2.85478	0.0288875
DAP3	P51398	-2.97569	0.0314802
DBR1	Q9UK59	-3.20009	0.0365924
DCAF11	Q8TEB1	-2.8641	0.0108376
DCAF12L1	Q5VU92	-3.1087	0.0463668
DCPS	Q96C86	-2.58282	0.0104473
DCTD	P32321	-4.38874	0.0191082
DCTN3	O75935	-2.16382	0.0387082
DCTN4	Q9UJW0	-3.03291	0.0426099
DCTN5	Q9BTE1	-2.11067	0.0250042
DCTPP1	Q9H773	-2.89664	0.0254224
DDT	P30046	-2.54047	0.0155023
DDX31	Q9H8H2	-3.00133	0.0340557
DDX42	Q86XP3	-2.0103	0.0215445
DDX47	Q9H0S4	-3.03921	0.0463668
DDX49	Q9Y6V7	-2.9857	0.0368504
DDX60L	Q5H9U9	-3.00169	0.0352141
DENND4B	O75064	-2.8574	0.020396
DERA	Q9Y315	-3.12104	0.047785
DFFA	O00273	-3.09197	0.0454284
DGUOK	Q16854	-2.9869	0.0453635
DHPS	P49366	-3.02353	0.0386173
DHTKD1	Q96HY7	-2.30635	0.0456684
DHX57	Q6P158	-2.82771	0.0104473
DIAPH2	O60879	-3.03059	0.0388012
DICER1	Q9UPY3	-2.29102	0.0473393
DIMT1	Q9UNQ2	-2.82607	0.0104473
DIP2A	Q14689	-3.00705	0.045039
DIS3L2	Q8IYB7	-2.93081	0.0295321
DLGAP4	Q9Y2H0	-2.82837	0.00861665
DMAC2L	Q99766	-3.10432	0.0476353
DNAAF10	Q96MX6	-2.91317	0.0360248
DNAJC17	Q9NVM6	-2.96623	0.0418365
DNAJC8	O75937	-2.50216	0.0447018
DOCK10	Q96BY6	-2.37125	0.0286238
DOCK5	Q9H7D0	-2.90362	0.0298693
DOK1	Q99704	-2.89576	0.0272245
DPH6	Q7L8W6	-2.93047	0.040795
DPH7	Q9BTV6	-2.80647	0.013995
DPP3	Q9NY33	-3.05365	0.0162812
DPP8	Q6V1X1	-2.79544	0.0188871
DPY19L4	Q7Z388	-2.27381	0.0312336
DSG1	Q02413	3.18243	0.0288875
DTNBP1	Q96EV8	-2.83391	0.0200827
DUS1L	Q6P1R4	-2.87925	0.0314965
DUSP12	Q9UNI6	-2.97946	0.0416206
DYNLT3	P51808	-2.79947	0.0208034
ECD	O95905	-3.46672	0.0314802
ECHDC1	Q9NTX5	-2.19643	0.0499682
ECHS1	P30084	-2.80041	0.00107233
ECI2	O75521	-2.91239	0.0272245
EDC3	Q96F86	-2.86445	0.0354712
EEF1B2	P24534	-2.01263	0.0172296
EEIG2	Q5T8I3	-2.99478	0.0455916
EFR3A	Q14156	-2.80211	0.0129111
EHBP1L1	Q8N3D4	-3.05256	0.0472814
EIF1	P41567	-2.64321	0.0296596
EIF1AY	O14602	-2.30426	0.0303297
EIF2AK4	Q9P2K8	-2.85078	0.021042
EIF2B2	P49770	-2.94808	0.0248579
EIF2B5	Q13144	-2.03323	0.0445981
EIF3B	P55884	-2.25377	0.0233078
EIF3J	O75822	-2.90521	0.0309055
EIF4B	P23588	-3.21856	0.0111309
EIF4E	P06730	-2.10281	0.0238353
EIF4EBP1	Q13541	-4.56733	0.0356958
EIF4H	Q15056	-3.1557	0.0455916
EIF5A	P63241	-2.16989	0.0122816
EIPR1	Q53HC9	-2.93471	0.0314802
ELAC1	Q9H777	-2.87338	0.0227596
ELAC2	Q9BQ52	-2.14442	0.0371257
ELANE	P08246	-2.97033	0.0306178
ELOF1	P60002	-2.85423	0.0202022
ELP3	Q9H9T3	-2.76081	0.0258362
EMC8	O43402	-3.00042	0.0438172
EML2	O95834	-2.92715	0.0150044
ENO1	P06733	-2.05255	0.00763273
ENO2	P09104	-2.502	0.0284202
ENO3	P13929	-2.94176	0.0373064
ENOSF1	Q7L5Y1	-2.77833	0.0107805
EPB41	P11171	-2.88008	0.0205178
EPN1	Q9Y6I3	-2.55515	0.0233315
EPS15	P42566	-3.16663	0.0295321
ERAL1	O75616	-2.87578	0.0416206
ERH	P84090	2.2347	0.0388777
ERI1	Q8IV48	-2.88469	0.0150044
ESCO2	Q56NI9	-2.78475	0.0177119
ESS2	Q96DF8	-2.10894	0.0387147
ETF1	P62495	-2.38645	0.0295321
ETV6	P41212	-2.78055	0.00121367
EXOC2	Q96KP1	-2.94368	0.0358164
EXOC4	Q96A65	-2.78819	0.0208034
EXOC6	Q8TAG9	-3.52836	0.0114947
EXOSC2	Q13868	-2.95794	0.0393654
EXOSC4	Q9NPD3	-2.18497	0.0201714
EXOSC7	Q15024	-2.82063	0.0129111
EZR	P15311	-3.51531	0.00933651
F13B	P05160	5.65208	0.0104473
FADS2	O95864	-2.79779	0.0223621
FAH	P16930	-2.07836	0.0278355
FAM133B	Q5BKY9	-2.80861	7.13807e-05
FAM32A	Q9Y421	-2.88846	0.0228009
FAM50A	Q14320	-2.82477	0.0256158
FAM91A1	Q658Y4	-2.77881	0.0179986
FANCD2	Q9BXW9	-2.862	0.0279731
FASTKD1	Q53R41	-2.84475	0.030727
FASTKD3	Q14CZ7	-2.91477	0.0499018
FAU	P62861	-2.37733	0.0266205
FBLN1	P23142	4.68367	0.0149725
FBRS	Q9HAH7	-2.87385	0.0295321
FBXL12	Q9NXK8	-2.93705	0.0382772
FBXL8	Q96CD0	-2.95422	0.0426616
FBXO28	Q9NVF7	-2.90307	0.0264483
FBXO3	Q9UK99	-2.81775	0.020396
FBXO38	Q6PIJ6	-2.80666	0.0209571
FBXO9	Q9UK97	-2.88028	0.0295321
FBXW9	Q5XUX1	-2.96284	0.0449099
FCGR1A	P12314	-2.49912	0.0336263
FCHO1	O14526	-2.93498	0.0277483
FCHO2	Q0JRZ9	-2.8413	0.0288083
FES	P07332	-2.82972	0.0185335
FGD2	Q7Z6J4	-2.84561	0.0305261
FIBP	O43427	-2.8746	0.0290494
FKBP3	Q00688	-2.11404	0.0186194
FLOT1	O75955	-2.93882	0.0379724
FLYWCH2	Q96CP2	-2.81813	0.0239617
FMR1	Q06787	-2.82173	0.0129111
FN3K	Q9H479	-3.10679	0.0469825
FN3KRP	Q9HA64	-2.24649	0.0471882
FNBP1	Q96RU3	-2.89603	0.0227245
FNTA	P49354	-2.29196	0.0266311
FRMD8	Q9BZ67	-3.11379	0.046872
FTO	Q9C0B1	-2.88421	0.0306178
FTSJ1	Q9UET6	-2.78155	0.0074069
FXN	Q16595	-2.84493	0.0255276
GAB2	Q9UQC2	-2.9463	0.0404285
GABARAP	O95166	-2.96766	0.0390304
GALC	P54803	-2.95389	0.0357235
GALK2	Q01415	-2.08449	0.0237102
GALM	Q96C23	-2.86724	0.0401363
GAN	Q9H2C0	-2.87955	0.0114724
GAR1	Q9NY12	-2.1471	0.047064
GATC	O43716	-2.91245	0.0386819
GBP2	P32456	-2.9204	0.0374638
GC	P02774	6.99277	0.0447638
GCA	P28676	-2.84865	0.0180324
GCC2	Q8IWJ2	-2.95651	0.0386819
GCDH	Q92947	-3.07966	0.0429617
GCFC2	P16383	-2.79279	0.00203892
GCLC	P48506	-3.58758	0.0222393
GCSH	P23434	-2.9796	0.0278341
GDI2	P50395	-2.59961	0.00813488
GEMIN2	O14893	-3.00744	0.0366836
GET4	Q7L5D6	-2.84477	0.0277507
GGA2	Q9UJY4	-2.91659	0.0190846
GINS4	Q9BRT9	-3.02753	0.0328771
GLA	P06280	-2.97529	0.0453172
GLCCI1	Q86VQ1	-3.12991	0.0447819
GLIPR1	P48060	-2.96463	0.0307164
GLMN	Q92990	-2.86486	0.0180324
GLO1	Q04760	-3.27458	0.00893886
GLOD4	Q9HC38	-2.43666	0.0181566
GLRX3	O76003	-2.87606	0.0129111
GLS	O94925	-2.94829	0.0278341
GLT8D1	Q68CQ7	-2.68731	0.0232058
GMFB	P60983	-2.87715	0.0111309
GMIP	Q9P107	-2.25243	0.0207707
GNAQ	P50148	-2.20747	0.0409921
GNB1L	Q9BYB4	-2.90564	0.0288083
GNPDA2	Q8TDQ7	-2.94249	0.0374326
GNPTG	Q9UJJ9	-2.97443	0.0358374
GOLGB1	Q14789	-3.0717	0.0421094
GOPC	Q9HD26	-2.33874	0.0302734
GORASP2	Q9H8Y8	-2.81438	0.0224371
GOT1	P17174	-2.45483	0.0171674
GPAA1	O43292	-2.87901	0.0214087
GPAM	Q9HCL2	-2.90983	0.0447649
GPAT4	Q86UL3	-3.01217	0.0455916
GPATCH1	Q9BRR8	-2.86775	0.0145043
GPATCH11	Q8N954	-2.89682	0.0313799
GPHN	Q9NQX3	-2.95537	0.040467
GPI	P06744	-3.69989	0.0112653
GPN3	Q9UHW5	-2.8818	0.0210443
GPS2	Q13227	-3.02045	0.044764
GPSM3	Q9Y4H4	-3.01318	0.0359434
GRAMD4	Q6IC98	-2.8384	0.000768475
GRB2	P62993	-2.6929	0.0360248
GSE1	Q14687	-2.81322	0.0234324
GSK3A	P49840	-2.94661	0.0254541
GSKIP	Q9P0R6	-2.93252	0.0251754
GSPT2	Q8IYD1	-2.3386	0.0288622
GSR	P00390	-2.37264	0.0303049
GSS	P48637	-2.92239	0.0352076
GSTO1	P78417	-2.25871	0.0239617
GSTP1	P09211	-2.47857	0.031552
GTF2E1	P29083	-2.79876	7.13807e-05
GTF2E2	P29084	-2.91987	0.0288083
GTF2F2	P13984	-2.79345	0.0191377
GTPBP10	A4D1E9	-2.8775	0.0328771
GTSF1	Q8WW33	-2.42476	0.04629
GYG1	P46976	-2.94812	0.0429617
H1-10	Q92522	-2.31936	0.0416531
HAAO	P46952	-2.91681	0.0350411
HAGH	Q16775	-2.72484	0.045508
HAUS1	Q96CS2	-3.03004	0.0356958
HAUS3	Q68CZ6	-2.95857	0.0295321
HAUS8	Q9BT25	-2.84491	0.0138146
HCLS1	P14317	-2.51801	0.00670052
HDAC4	P56524	-2.93614	0.0277363
HDAC6	Q9UBN7	-2.8932	0.0353321
HDDC2	Q7Z4H3	-2.88429	0.0245892
HDDC3	Q8N4P3	-2.85687	0.0162189
HDGFL2	Q7Z4V5	-2.86401	0.0110083
HEBP2	Q9Y5Z4	-2.56468	0.0075153
HECTD1	Q9ULT8	-2.82273	7.13807e-05
HELLS	Q9NRZ9	-2.63076	0.0245892
HELZ	P42694	-2.89561	0.0227596
HERC1	Q15751	-2.93497	0.0394271
HERC2	O95714	-2.96092	0.0469825
HEXIM1	O94992	-2.24291	0.0323103
HIF1AN	Q9NWT6	-2.81793	0.0245485
HIKESHI	Q53FT3	-2.92295	0.0296596
HLTF	Q14527	-2.89987	0.0212442
HMCES	Q96FZ2	-3.01281	0.0354712
HMGB2	P26583	-2.80104	0.00860378
HMGB3	O15347	-3.55403	0.0104473
HMOX1	P09601	2.59079	0.0205231
HPF1	Q9NWY4	-2.84843	0.0313041
HSD17B7	P56937	-2.95714	0.0497053
HSF2	Q03933	-2.08406	0.0349641
HSPA4	P34932	-2.45119	0.0137926
HSPBP1	Q9NZL4	-2.9365	0.0176208
HTT	P42858	-2.84713	0.0225526
IDH1	O75874	-2.53503	0.0172276
IDUA	P35475	-2.81673	0.0275184
IFIH1	Q9BYX4	-3.02735	0.0398015
IGF2BP3	O00425	-2.90116	0.0324389
IGHG1	P01857	4.74248	0.0268918
IL1B	P01584	-2.87467	0.0421094
INO80E	Q8NBZ0	-3.0819	0.0382772
INPP1	P49441	-2.82991	0.000200981
INPP4A	Q96PE3	-2.84242	0.0299867
INPP5B	P32019	-2.97678	0.0416472
INTS6	Q9UL03	-2.85426	0.0172744
INTS8	Q75QN2	-3.01362	0.039332
INTS9	Q9NV88	-2.34172	0.0410793
IP6K1	Q92551	-2.90865	0.0248579
IPO5	O00410	-2.53234	0.0273463
IPO7	O95373	-2.04639	0.0450808
IPO9	Q96P70	-2.90993	0.0340557
IREB2	P48200	-3.03929	0.0430064
IRF8	Q02556	-2.26596	0.0162812
ISCU	Q9H1K1	-2.80782	0.00296822
ISOC1	Q96CN7	-2.86072	0.0278665
ITGAX	P20702	-2.97796	0.0265313
ITGB7	P26010	-2.79942	0.020396
ITPK1	Q13572	-2.87664	0.020396
JAK1	P23458	-3.07285	0.0374123
JMJD1C	Q15652	-2.88427	0.0248372
JMJD6	Q6NYC1	-2.86711	0.0292943
JPT1	Q9UK76	-2.94405	0.0393654
JPT2	Q9H910	-2.27377	0.0352076
KANK2	Q63ZY3	-2.84436	0.0299867
KAT8	Q9H7Z6	-2.97289	0.0426099
KCNN4	O15554	-2.97308	0.0416106
KCTD12	Q96CX2	-3.58253	0.0097102
KCTD9	Q7L273	-3.03786	0.0381628
KDM1B	Q8NB78	-2.84634	0.0108413
KDM5C	P41229	-2.90972	0.0214087
KIF15	Q9NS87	-2.87774	0.0345109
KIF16B	Q96L93	-2.94254	0.0305293
KIF20A	O95235	-3.03662	0.0488303
KLC4	Q9NSK0	-2.96579	0.0255339
KLHDC3	Q9BQ90	-2.87171	0.0206989
KLHL11	Q9NVR0	-2.91655	0.0299867
KLHL36	Q8N4N3	-2.82367	0.0190846
KNSTRN	Q9Y448	-2.96683	0.0309055
KNTC1	P50748	-2.90724	0.0368504
KYAT3	Q6YP21	-2.86442	0.0244913
KYNU	Q16719	-2.87132	0.0213288
LAMTOR5	O43504	-3.43349	0.0309055
LANCL2	Q9NS86	-3.31908	0.040795
LCLAT1	Q6UWP7	-2.75911	0.0239617
LCMT1	Q9UIC8	-2.83965	0.0307164
LCP1	P13796	-2.16554	0.0463508
LDAH	Q9H6V9	-2.85421	0.0191377
LDHA	P00338	-2.82797	0.0177119
LDHB	P07195	-3.08592	0.0256158
LDHD	Q86WU2	-3.00973	0.0404285
LGALS8	O00214	-2.9333	0.0365924
LIG4	P49917	-2.91234	0.0233679
LIN7C	Q9NUP9	-2.90544	0.0228009
LIPA	P38571	-2.26214	0.0356016
LMO7	Q8WWI1	-2.8265	0.0215122
LPP	Q93052	-2.25235	0.0278355
LRBA	P50851	-2.8731	0.0302472
LRRC20	Q8TCA0	-3.00771	0.035401
LRRC41	Q15345	-2.76319	0.0136909
LRRC57	Q8N9N7	-2.92436	0.0352141
LRRC58	Q96CX6	-3.16427	0.0228009
LRRC8D	Q7L1W4	-3.00914	0.035034
LRRFIP1	Q32MZ4	-2.1037	0.0273985
LSM2	Q9Y333	-3.48528	0.0278341
LSM3	P62310	-2.49726	0.0208034
LTA4H	P09960	-2.58428	0.00989776
LUC7L	Q9NQ29	-2.29267	0.0227596
LYPLAL1	Q5VWZ2	-3.03365	0.0480796
LYST	Q99698	-2.04266	0.0456039
MAFG	O15525	-2.19702	0.0425412
MALT1	Q9UDY8	-3.00435	0.0445981
MAN1A2	O60476	-2.82363	0.0104473
MAN1B1	Q9UKM7	-2.81357	0.0256158
MAN2A1	Q16706	-2.26503	0.0435418
MAN2C1	Q9NTJ4	-2.82846	0.0223926
MAP1LC3B2	A6NCE7	-2.94414	0.0489054
MAP2K4	P45985	-2.8122	0.0136442
MAP3K3	Q99759	-2.86552	0.0223397
MAP3K7	O43318	-3.0356	0.0341429
MAP4K4	O95819	-2.94071	0.0269085
MAPK12	P53778	-3.05229	0.0400542
MAPK3	P27361	-2.81487	0.0208034
MAPK9	P45984	-2.96677	0.0445221
MAT1A	Q00266	-2.84105	0.0295321
MAT2A	P31153	-2.6858	0.0102005
MAVS	Q7Z434	-2.3654	0.034351
MAX	P61244	-2.19569	0.0429617
MBP	P02686	-2.49901	0.0188871
MCM3AP	O60318	-2.96232	0.0306178
MCRIP1	C9JLW8	-2.86877	0.0100533
MCTS1	Q9ULC4	-2.05971	0.0388056
MDH1	P40925	-2.94102	0.0214087
ME1	P48163	-2.78743	0.0224921
MEAK7	Q6P9B6	-2.7977	0.0208034
MED1	Q15648	-2.90031	0.0244219
MED12	Q93074	-2.82844	0.0129111
MED14	O60244	-2.93288	0.0367192
MED15	Q96RN5	-2.8515	0.0208034
MED16	Q9Y2X0	-2.88604	0.0404285
MED17	Q9NVC6	-2.92086	0.0263463
MED23	Q9ULK4	-2.82718	0.0257547
MED7	O43513	-2.9603	0.040467
MED9	Q9NWA0	-2.7976	7.65002e-05
MEF2C	Q06413	-2.87095	0.0237763
MELTF	P08582	-3.00507	0.0303297
METAP2	P50579	-2.79971	0.0202022
METTL1	Q9UBP6	-2.80565	0.00296822
METTL3	Q86U44	-2.50819	0.0313799
MFF	Q9GZY8	-2.88664	0.039332
MFN2	O95140	-2.88271	0.0203698
MIPEP	Q99797	-2.84522	0.0146812
MLYCD	O95822	-3.00714	0.0374638
MOB4	Q9Y3A3	-2.97271	0.0405271
MON2	Q7Z3U7	-2.96608	0.0313041
MPC2	O95563	-2.89119	0.0382691
MPDU1	O75352	-2.75865	0.0314422
MPHOSPH6	Q99547	-2.99086	0.0487588
MPPE1	Q53F39	-2.93636	0.0214087
MRM2	Q9UI43	-2.9456	0.0427066
MRPL20	Q9BYC9	-3.22952	0.0150044
MRPL32	Q9BYC8	-2.95233	0.0237357
MRPL33	O75394	-2.71291	0.0209571
MRPL9	Q9BYD2	-2.80183	7.13807e-05
MRPS30	Q9NP92	-2.88292	0.0332752
MRPS31	Q92665	-3.11652	0.0476994
MSH3	P20585	-2.88584	0.0341429
MSN	P26038	-2.89524	0.013995
MTCL2	O94964	-3.05076	0.0464852
MTERF3	Q96E29	-2.84217	0.0302734
MTFR2	Q6P444	-2.82966	0.0136909
MTMR10	Q9NXD2	-3.06445	0.0487588
MTMR14	Q8NCE2	-3.24069	0.0177119
MTR	Q99707	-2.96748	0.0352141
MVB12B	Q9H7P6	-2.84595	0.0268757
MYCBP	Q99417	-2.88406	0.0321972
MYLK3	Q32MK0	-2.931	0.0268757
NAA25	Q14CX7	-2.96889	0.0327346
NAA30	Q147X3	-2.93246	0.0277483
NAB2	Q15742	-2.16326	0.0360714
NACA	E9PAV3	-2.11101	0.0295954
NADSYN1	Q6IA69	-2.9655	0.0255339
NAE1	Q13564	-2.16685	0.00989776
NAIP	Q13075	-2.97018	0.0345497
NAMPT	P43490	-2.91469	0.0188871
NAP1L1	P55209	-2.88538	0.0214087
NAP1L5	Q96NT1	-3.10468	0.0442098
NAT1	P18440	-2.86401	0.0193772
NAXD	Q8IW45	-2.84109	0.0146812
NAXE	Q8NCW5	-2.82086	0.0278355
NCAPG2	Q86XI2	-2.90722	0.033167
NCDN	Q9UBB6	-2.92965	0.0264483
NCF1B	A6NI72	-2.88668	0.039332
NCOR1	O75376	-2.88555	0.0134823
NCS1	P62166	-2.8391	0.0129161
NDC80	O14777	-2.78803	0.0203698
NDE1	Q9NXR1	-2.27291	0.0489501
NDRG2	Q9UN36	-2.77215	0.0107285
NDRG3	Q9UGV2	-2.81402	0.00670052
NDUFA11	Q86Y39	-2.96451	0.0301189
NDUFB2	O95178	-2.89036	0.0205178
NEDD1	Q8NHV4	-2.98827	0.0456419
NEK3	P51956	-2.93743	0.0286398
NEK6	Q9HC98	-2.83516	0.0330159
NELFCD	Q8IXH7	-2.13523	0.0425367
NENF	Q9UMX5	-3.03423	0.0360248
NEPRO	Q6NW34	-3.03301	0.0426099
NF2	P35240	-2.97357	0.0309055
NFATC2IP	Q8NCF5	-2.93918	0.0288083
NFKBIE	O00221	-2.91407	0.0386602
NFYA	P23511	-3.1178	0.0366836
NFYC	Q13952	-3.00263	0.0388599
NGEF	Q8N5V2	-3.08873	0.0439006
NHERF2	Q15599	-2.92173	0.0235297
NIBAN2	Q96TA1	-3.38266	0.0170542
NIF3L1	Q9GZT8	-2.87074	0.0313799
NISCH	Q9Y2I1	-3.07589	0.043157
NIT2	Q9NQR4	-4.76727	0.0136909
NLRX1	Q86UT6	-2.78888	0.00989776
NMI	Q13287	-2.76596	0.0129111
NMRAL1	Q9HBL8	-2.97752	0.0271711
NOA1	Q8NC60	-2.87016	0.0194847
NOL7	Q9UMY1	-2.86143	0.0159127
NOL8	Q76FK4	-2.90932	0.0193148
NOLC1	Q14978	-2.70078	0.0208112
NPEPPS	P55786	-2.04828	0.0025213
NPRL3	Q12980	-2.91115	0.0387082
NPTN	Q9Y639	-2.89013	0.0324389
NQO1	P15559	-2.28452	0.0310677
NR3C1	P04150	-2.24468	0.0364507
NRBF2	Q96F24	-2.88974	0.0308331
NRDE2	Q9H7Z3	-3.00105	0.0301189
NRGN	Q92686	-3.43506	0.0415065
NRROS	Q86YC3	-3.06172	0.0366836
NSD2	O96028	-3.12948	0.0457427
NSFL1C	Q9UNZ2	-2.95707	0.0438549
NSMAF	Q92636	-2.86502	0.0382772
NSRP1	Q9H0G5	-2.93199	0.0256158
NT5C	Q8TCD5	-2.90369	0.0233078
NT5C2	P49902	-2.87643	0.0213288
NT5DC1	Q5TFE4	-2.81711	0.0239617
NTAQ1	Q96HA8	-2.92534	0.0400935
NUB1	Q9Y5A7	-3.05716	0.0374638
NUBP2	Q9Y5Y2	-2.87184	0.031065
NUDCD3	Q8IVD9	-2.82842	0.0236932
NUDT12	Q9BQG2	-2.8601	0.0309055
NUDT16	Q96DE0	-2.82027	0.0222393
NUDT16L1	Q9BRJ7	-2.84917	0.0202022
NUDT3	O95989	-2.90316	0.00989776
NUDT5	Q9UKK9	-3.36207	0.0450292
NUDT9	Q9BW91	-2.14459	0.0381628
NUP37	Q8NFH4	3.40111	0.0345005
NUP42	O15504	-2.94743	0.0290494
NUTF2	P61970	-3.78486	0.0232268
NVL	O15381	-2.84684	0.025747
OAS3	Q9Y6K5	-2.94489	0.0222393
OGA	O60502	-3.02178	0.036468
OGFOD1	Q8N543	-2.90859	0.0305261
OGFRL1	Q5TC84	-2.88235	0.0299867
ORC3	Q9UBD5	-2.78812	0.010177
OSBPL11	Q9BXB4	-3.02436	0.0469965
OTUB1	Q96FW1	-2.0544	0.0310677
OTUD4	Q01804	-2.87463	0.0104473
OTULIN	Q96BN8	-2.34401	0.0442098
OXR1	Q8N573	-2.86575	0.0295321
PABIR1	Q96E09	-2.80181	0.0209385
PAFAH2	Q99487	-2.85534	0.00718624
PAG1	Q9NWQ8	-2.8215	0.0248606
PAIP1	Q9H074	-2.839	0.0254355
PAK1	Q13153	-3.14291	0.0288083
PAK1IP1	Q9NWT1	-2.98147	0.0456724
PALS2	Q9NZW5	-2.79123	0.0202022
PAPSS1	O43252	-2.8402	0.0256158
PARD6G	Q9BYG4	-2.88446	0.0202022
PARK7	Q99497	-2.85371	0.0249204
PARP4	Q9UKK3	-2.80953	0.020396
PCLAF	Q15004	-2.83426	0.0214087
PCNP	Q8WW12	-2.74755	0.0201714
PCTP	Q9UKL6	-2.87225	0.0310538
PDAP1	Q13442	-2.89598	0.025747
PDCD5	O14737	-3.25727	0.0104473
PDE3B	Q13370	-2.97768	0.0309055
PDE6D	O43924	-2.99925	0.0480796
PDE7A	Q13946	-2.91615	0.0232058
PDLIM5	Q96HC4	-2.78741	0.0212224
PEA15	Q15121	-3.20906	0.0111309
PEBP1	P30086	-2.18343	0.0104473
PEDS1	A5PLL7	-3.02604	0.0467352
PELO	Q9BRX2	-2.88756	0.0205988
PEPD	P12955	-2.6383	0.0161976
PEX1	O43933	-2.84106	0.0249235
PEX3	P56589	-2.93155	0.0381628
PFDN5	Q99471	-2.78162	0.0206989
PFDN6	O15212	-2.99144	0.042809
PGAM1	P18669	-3.48042	0.0102967
PGGT1B	P53609	-2.84548	0.0328545
PGK1	P00558	-2.25781	0.010177
PGM2	Q96G03	-2.8193	0.00940677
PGP	A6NDG6	-2.22264	0.0144247
PHACTR4	Q8IZ21	-2.948	0.0366836
PHAX	Q9H814	-3.51646	0.0102005
PHC2	Q8IXK0	-2.78492	0.017152
PHF10	Q8WUB8	-2.58175	0.0256158
PHF20L1	A8MW92	-2.80102	0.00989776
PHKB	Q93100	-2.81056	0.0119717
PHKG2	P15735	-2.88113	0.0154446
PHYH	O14832	-2.89526	0.0476353
PHYKPL	Q8IUZ5	-3.12152	0.0488841
PI4KB	Q9UBF8	-2.87425	0.0395522
PIEZO1	Q92508	-3.04259	0.0422941
PIGS	Q96S52	-2.67189	0.0278477
PIH1D1	Q9NWS0	-2.91594	0.0382772
PIK3C2A	O00443	-2.94955	0.0381628
PIK3R4	Q99570	-3.07839	0.0140368
PIKFYVE	Q9Y2I7	-2.92527	0.0464669
PINX1	Q96BK5	-2.97963	0.0374123
PIP4K2C	Q8TBX8	-2.97734	0.0436823
PIP4P1	Q86T03	-2.95431	0.0286238
PIR	O00625	-2.84656	0.0366548
PITHD1	Q9GZP4	-3.01303	0.0455916
PITPNB	P48739	-2.08813	0.0416106
PITPNC1	Q9UKF7	-2.88271	0.0328545
PLA2G15	Q8NCC3	-2.89568	0.0431167
PLCB3	Q01970	-2.84803	0.0136442
PLCG1	P19174	-2.90874	0.0469965
PLD4	Q96BZ4	-3.86337	0.0263463
PLPPR3	Q6T4P5	-2.79777	0.0214087
PLVAP	Q9BX97	2.21731	0.0492915
PMM1	Q92871	-2.9046	0.0239617
PNPO	Q9NVS9	-2.79603	0.0142588
POFUT1	Q9H488	-2.49055	0.0422669
POGLUT3	Q7Z4H8	-2.79562	0.0200093
POLA1	P09884	-3.03463	0.0386819
POLE	Q07864	-2.80127	0.0222393
POLR1G	O15446	-2.06921	0.0360248
POLR2E	P19388	-2.62225	0.0259637
POLR2J	P52435	-3.00818	0.0456729
POLR2K	P53803	-3.07922	0.0389823
POLR2L	P62875	-2.94072	0.0426099
POLR3A	O14802	-2.87389	0.0184683
POLR3C	Q9BUI4	-2.97744	0.0437634
POLR3F	Q9H1D9	-2.87801	0.0299867
POLR3K	Q9Y2Y1	-3.09277	0.0439744
POMP	Q9Y244	-2.16884	0.036468
POP4	O95707	-2.96081	0.0389859
POP7	O75817	-2.85981	0.0301189
PPAT	Q06203	-2.80174	0.0202022
PPCS	Q9HAB8	-2.99824	0.00690188
PPFIA1	Q13136	-2.83082	0.0243199
PPIL2	Q13356	-3.03302	0.045764
PPM1B	O75688	-2.90358	0.0388599
PPM1F	P49593	-2.84897	0.00702707
PPP1R13L	Q8WUF5	-3.0756	0.043847
PPP1R14B	Q96C90	-2.98348	0.0226339
PPP1R18	Q6NYC8	-2.77793	0.00989776
PPP1R2	P41236	-2.98844	0.0451234
PPP2R5C	Q13362	-3.05531	0.0445981
PPP4C	P60510	-2.8533	0.0265769
PPP5C	P53041	-3.64613	0.0104473
PPT1	P50897	-2.34587	0.00670052
PPWD1	Q96BP3	-2.81528	0.00466037
PRIM1	P49642	-2.84491	0.0272082
PRIM2	P49643	-2.83046	0.020396
PRKAG1	P54619	-2.89597	0.034385
PRKD2	Q9BZL6	-2.85562	0.0177119
PRNP	P04156	-2.90092	0.0256158
PRPF18	Q99633	-2.93009	0.0295321
PRPF39	Q86UA1	-2.8126	0.0220906
PRPSAP2	O60256	-2.9998	0.0444537
PRRC1	Q96M27	-2.79296	0.0442649
PRSS12	P56730	-3.09646	0.0401062
PRUNE1	Q86TP1	-2.81855	0.0102005
PSAT1	Q9Y617	-2.81273	0.00989776
PSMA1	P25786	-2.01174	0.00231955
PSMA2	P25787	-2.30908	0.0212224
PSMA3	P25788	-2.40985	0.0439481
PSMA4	P25789	-2.41171	0.0249106
PSMA6	P60900	-2.24041	0.00670087
PSMA7	O14818	-2.46987	0.00989776
PSMB2	P49721	-3.95585	0.0388056
PSMB4	P28070	-2.25578	0.00640222
PSMB5	P28074	-2.6597	0.0352076
PSME1	Q06323	-2.81939	0.00313209
PSME3IP1	Q9GZU8	-2.582	0.0220906
PSMG2	Q969U7	-2.17788	0.0324389
PSPH	P78330	-2.97756	0.0273985
PTBP2	Q9UKA9	-2.98136	0.0465159
PTGR1	Q14914	-2.17356	0.0239617
PTPA	Q15257	-2.92447	0.0345109
PUS7	Q96PZ0	-2.90737	0.0329659
PYGL	P06737	-2.0574	0.0206216
PYM1	Q9BRP8	-2.56384	0.0237357
QNG1	Q5T6V5	-2.87316	0.0356016
QPRT	Q15274	-2.80543	0.0239617
QRICH1	Q2TAL8	-2.36564	0.0288083
RAB11FIP1	Q6WKZ4	-2.79496	0.0331823
RAB32	Q13637	-2.48821	0.0382772
RAB7B	Q96AH8	-2.9535	0.0452391
RABGAP1L	Q5R372	-2.82772	0.00619897
RABL3	Q5HYI8	-2.97915	0.0373943
RAD23A	P54725	-2.72007	0.0129111
RAD23B	P54727	-2.75874	0.0314802
RAD54L2	Q9Y4B4	-2.88357	0.0310043
RAP1GAP2	Q684P5	-2.8578	0.0193473
RAP1GDS1	P52306	-2.27334	0.0469965
RARS2	Q5T160	-2.79612	0.0244913
RASA1	P20936	-2.80558	0.0038181
RASAL3	Q86YV0	-2.88228	0.0299921
RASSF4	Q9H2L5	-3.45339	0.00989776
RB1CC1	Q8TDY2	-2.64108	0.031068
RBIS	Q8N0T1	-2.89472	0.0213288
RBKS	Q9H477	-2.32365	0.0364918
RBL2	Q08999	-2.77752	0.00804213
RBM26	Q5T8P6	-2.80852	0.00763273
RCN2	Q14257	-2.15637	0.0445981
RDH11	Q8TC12	-2.83762	0.0228487
RDH13	Q8NBN7	-3.10861	0.0485918
RDX	P35241	-3.77099	0.0129111
REEP3	Q6NUK4	-3.00373	0.0445981
REEP5	Q00765	-2.83931	0.0192555
RENBP	P51606	-2.80238	0.0206989
REPS1	Q96D71	-3.0378	0.0484171
REXO2	Q9Y3B8	-2.89177	0.0325636
RFX1	P22670	-2.91873	0.0362555
RGS14	O43566	-2.82877	0.0208034
RHEB	Q15382	-2.76774	0.0142588
RHOT1	Q8IXI2	-2.84333	0.0108413
RIOK2	Q9BVS4	-2.90552	0.0278355
RIOX2	Q8IUF8	-2.8316	0.0239617
RIPK1	Q13546	-2.93818	0.036821
RIPK2	O43353	-3.04226	0.0452391
RIPK3	Q9Y572	-2.84664	0.0188817
RMDN1	Q96DB5	-2.28916	0.0247947
RNASE2	P10153	-3.22554	0.0111309
RNASEH1	O60930	-2.92686	0.0250042
RNF123	Q5XPI4	-2.91187	0.0461722
RNF130	Q86XS8	-2.88421	0.0277507
RNF138	Q8WVD3	-2.53456	0.0345407
RNF146	Q9NTX7	-2.88062	0.0214087
RNF181	Q9P0P0	-2.86331	0.0200827
RNF185	Q96GF1	-2.15979	0.0381417
RNF2	Q99496	-3.03822	0.0332752
RNF20	Q5VTR2	-2.93864	0.0405611
RNF25	Q96BH1	-3.01957	0.0471041
RNF34	Q969K3	-2.80238	0.0208034
RNMT	O43148	-2.88778	0.030727
RO60	P10155	-2.93258	0.0424132
RP9	Q8TA86	-2.86008	0.0380654
RPA3	P35244	-2.84951	0.0150044
RPAP2	Q8IXW5	-2.92775	0.0214087
RPAP3	Q9H6T3	-2.80941	0.019704
RPE	Q96AT9	-3.48215	0.0195444
RPIA	P49247	-2.8673	0.0136442
RPL26	P61254	-2.6326	0.0224371
RPL30	P62888	-2.12586	0.0268757
RPL31	P62899	-2.09634	0.00866462
RPL32	P62910	-2.30819	0.0188871
RPL35	P42766	-3.71496	0.00702707
RPL39	P62891	-2.87956	0.0328545
RPP30	P78346	-3.07902	0.0416224
RPRD1A	Q96P16	-2.92618	0.0332752
RPRD1B	Q9NQG5	-2.33699	0.0346051
RPS23	P62266	-3.25031	0.0117486
RPS29	P62273	-2.30932	0.0150044
RPS6KB1	P23443	-2.82072	0.0223926
RPUSD2	Q8IZ73	-2.78116	0.00203892
RRM1	P23921	-2.40433	0.0387147
RRM2	P31350	-4.06326	0.0055427
RRP8	O43159	-2.93697	0.0408988
RSBN1L	Q6PCB5	-2.8004	0.0202144
SAAL1	Q96ER3	-2.89381	0.0244896
SASH1	O94885	-2.32926	0.0200827
SASH3	O75995	-2.95365	0.0248579
SBNO1	A3KN83	-2.91699	0.0359434
SCAF8	Q9UPN6	-3.36442	0.00866462
SCAMP1	O15126	-2.99097	0.0386819
SCFD1	Q8WVM8	-2.93207	0.0223397
SCRN2	Q96FV2	-2.81411	0.0240565
SCRN3	Q0VDG4	-2.97428	0.0442098
SCYL2	Q6P3W7	-2.86207	0.0308379
SEC24B	O95487	-2.91893	0.0377233
SELENOT	P62341	-2.9424	0.0382772
SEPHS1	P49903	-2.31069	0.0469096
SEPSECS	Q9HD40	-2.90121	0.0325636
SEPTIN11	Q9NVA2	-4.53204	0.0256158
SEPTIN2	Q15019	-2.80598	0.0222673
SEPTIN8	Q92599	-2.01459	0.0294453
SEPTIN9	Q9UHD8	-2.02115	0.00262444
SERBP1	Q8NC51	-2.45892	0.00670052
SERPINB10	P48595	-2.89186	0.0438996
SERPINB6	P35237	-2.86073	0.0177119
SERPINB8	P50452	-2.0323	0.0213288
SESN2	P58004	-2.95933	0.0393126
SET	Q01105	-2.3328	0.00989776
SETD2	Q9BYW2	-2.84165	0.0274316
SETDB1	Q15047	-3.03034	0.0372579
SETX	Q7Z333	-3.06707	0.0439744
SF3A1	Q15459	-2.04385	0.0109591
SF3A3	Q12874	-2.42286	0.0201026
SFSWAP	Q12872	-2.91312	0.0244896
SGTB	Q96EQ0	-2.35417	0.0356016
SH2B2	O14492	-2.7962	0.0102005
SH3BGRL	O75368	-4.10786	0.0214087
SH3BGRL3	Q9H299	-2.27414	0.0184349
SHMT1	P34896	-2.94174	0.0311904
SHPK	Q9UHJ6	-3.02191	0.036468
SHPRH	Q149N8	-2.93702	0.0469965
SHTN1	A0MZ66	-2.83312	0.00124653
SIGMAR1	Q99720	-2.7551	0.0188871
SIMC1	Q8NDZ2	-2.93439	0.0266362
SIRPA	P78324	-3.00711	0.020396
SIRT1	Q96EB6	-2.31588	0.0358164
SLBP	Q14493	-3.16659	0.0237763
SLC12A9	Q9BXP2	-2.82346	0.0248372
SLC27A2	O14975	-2.95214	0.0425367
SLC35A3	Q9Y2D2	-2.87894	0.0352141
SLC44A1	Q8WWI5	-2.82497	0.0284896
SLMAP	Q14BN4	-2.86887	0.0306178
SMAD4	Q13485	-2.861	0.0185652
SMARCA4	P51532	-3.15001	0.0463041
SMARCD2	Q92925	-2.01255	0.0404391
SMPD1	P17405	-2.83587	0.0286392
SMPD2	O60906	-2.93585	0.0371257
SMYD3	Q9H7B4	-2.833	0.0250042
SNRPC	P09234	-2.12632	0.0311904
SNTB1	Q13884	-2.88347	0.0181566
SNU13	P55769	-3.01085	0.0495072
SNUPN	O95149	-2.85103	0.0308467
SNX12	Q9UMY4	-2.46692	0.0291947
SNX30	Q5VWJ9	-2.79689	0.0217398
SNX5	Q9Y5X3	-2.01842	0.046924
SORD	Q00796	-2.8017	0.0219983
SPAG7	O75391	-2.90016	0.0456684
SPAST	Q9UBP0	-2.96781	0.0416206
SPATS2L	Q9NUQ6	-2.55112	0.0303812
SPC24	Q8NBT2	-2.30032	0.0463508
SPC25	Q9HBM1	-2.74233	0.0234165
SPDL1	Q96EA4	-2.93599	0.0364173
SPG11	Q96JI7	-3.06031	0.0426099
SQLE	Q14534	-2.93659	0.0487588
SRA1	Q9HD15	-2.17024	0.0463668
SRP9	P49458	-4.26832	0.0458787
SRSF11	Q05519	-2.84135	0.0295321
STAM2	O75886	-2.90551	0.0223926
STAMBP	O95630	-2.83261	0.000144267
STARD7	Q9NQZ5	-3.0612	0.0435418
STAT2	P52630	-2.92628	0.0354195
STAT5B	P51692	-2.90017	0.046872
STAT6	P42226	-2.93343	0.0275184
STAU2	Q9NUL3	-2.79377	7.13807e-05
STING1	Q86WV6	-2.8521	0.0271711
STK17B	O94768	-2.98787	0.04933
STK26	Q9P289	-2.83451	0.0255237
STK3	Q13188	-3.054	0.0422669
STK32C	Q86UX6	-2.86414	0.0248579
STRBP	Q96SI9	-2.82642	7.13807e-05
STX7	O15400	-3.35152	0.031065
SUPT4H1	P63272	-2.84555	0.00670052
SURF2	Q15527	-3.10639	0.0485646
SYN3	O14994	-2.91798	0.0346051
SYNJ2BP	P57105	-2.77995	0.0181555
SYNRG	Q9UMZ2	-2.9002	0.0201385
SZT2	Q5T011	-3.03671	0.0489054
TACC1	O75410	-2.82287	0.0255339
TACC3	Q9Y6A5	-2.92352	0.0214087
TADA3	O75528	-2.89546	0.0445221
TAF7	Q15545	-2.93578	0.0214087
TALDO1	P37837	-3.24582	0.0263388
TANGO2	Q6ICL3	-2.98985	0.0426099
TANGO6	Q9C0B7	-2.92551	0.0309055
TANK	Q92844	-2.91426	0.0345157
TARBP2	Q15633	-2.90349	0.0382772
TATDN1	Q6P1N9	-2.8049	0.0212224
TBC1D15	Q8TC07	-2.97274	0.0405611
TBC1D17	Q9HA65	-2.84882	0.0111322
TBC1D22B	Q9NU19	-2.85491	0.01497
TBC1D23	Q9NUY8	-2.83373	0.0129111
TBCA	O75347	-2.77649	0.00989776
TBCK	Q8TEA7	-3.10711	0.0469425
TBL1XR1	Q9BZK7	-2.348	0.0466985
TCEAL5	Q5H9L2	-3.44809	0.0104473
TCF12	Q99081	-2.90722	0.0328771
TCIRG1	Q13488	-2.86477	0.0284202
TEFM	Q96QE5	-2.86187	0.0162189
TEX10	Q9NXF1	-2.94507	0.0295321
TEX30	Q5JUR7	-2.93016	0.0256158
TGS1	Q96RS0	-2.84824	0.011971
THAP11	Q96EK4	-2.81696	0.0075153
THEM6	Q8WUY1	-2.13515	0.0442649
THEMIS2	Q5TEJ8	-2.57691	0.0277483
THOP1	P52888	-2.11649	0.0191377
THUMPD1	Q9NXG2	-4.19329	0.00670052
THUMPD3	Q9BV44	-2.82798	0.0245892
TIMM29	Q9BSF4	-2.95806	0.0349069
TIMMDC1	Q9NPL8	-2.90226	0.0313041
TIMP3	P35625	2.92496	0.0288622
TKFC	Q3LXA3	-2.5153	0.0256158
TKT	P29401	-3.70109	0.0239617
TLK2	Q86UE8	-2.85719	0.0389133
TLR2	O60603	-2.93064	0.0278355
TM9SF2	Q99805	-2.47656	0.0278355
TMA7B	A0A024R1R8	-4.37271	0.0368504
TMCO1	Q9UM00	-2.28512	0.0416106
TMED3	Q9Y3Q3	-2.03582	0.0447638
TMEM184C	Q9NVA4	-2.90734	0.0203598
TMEM259	Q4ZIN3	-2.26286	0.0360097
TMEM87A	Q8NBN3	-2.79119	0.000731721
TMF1	P82094	-2.46698	0.0256158
TMLHE	Q9NVH6	-2.94986	0.0284202
TMX4	Q9H1E5	-3.0145	0.046437
TNFAIP2	Q03169	-2.88351	0.0201026
TNKS1BP1	Q9C0C2	-2.49669	0.0384906
TNS3	Q68CZ2	-2.21869	0.0340557
TOM1	O60784	-2.83126	0.0108413
TOR1A	O14656	-2.84838	0.0144435
TPI1	P60174	-2.75387	0.00250779
TPT1	P13693	-2.1615	0.0074069
TRAF6	Q9Y4K3	-2.26779	0.0401363
TRAFD1	O14545	-3.00979	0.0476994
TRAPPC9	Q96Q05	-2.07127	0.0408998
TRIAP1	O43715	-3.03078	0.0382772
TRIM11	Q96F44	-2.89384	0.013995
TRIM22	Q8IYM9	-2.85447	0.0136909
TRIM4	Q9C037	-2.85855	0.0223882
TRIM46	Q7Z4K8	-3.02014	0.0463668
TRIM5	Q9C035	-3.08835	0.0396401
TRIP10	Q15642	-2.47023	0.0296409
TRIP4	Q15650	-2.40275	0.0437634
TRIP6	Q15654	-2.70942	0.0198422
TRIR	Q9BQ61	-2.43191	0.0204008
TRIT1	Q9H3H1	-2.59809	0.0268918
TRMT1L	Q7Z2T5	-2.91835	0.0371257
TRMT6	Q9UJA5	-2.85959	0.0366613
TRRAP	Q9Y4A5	-2.85555	0.0150044
TSC1	Q92574	-2.88976	0.030727
TSEN15	Q8WW01	-3.0292	0.0338109
TSEN54	Q7Z6J9	-2.95338	0.0356886
TSNAX	Q99598	-2.94196	0.0371257
TTC27	Q6P3X3	-2.8232	0.0284837
TTC28	Q96AY4	-2.87705	0.027609
TTC38	Q5R3I4	-2.10734	0.0248372
TTC4	O95801	-3.02881	0.0371257
TTC7A	Q9ULT0	-2.65922	0.0429701
TTK	P33981	-2.86536	0.0299867
TUBE1	Q9UJT0	-2.98944	0.0371257
TUBGCP6	Q96RT7	-2.79592	0.0196657
TWSG1	Q9GZX9	-2.80396	0.00670052
TXNDC17	Q9BRA2	-2.57054	0.0381628
TXNDC9	O14530	-2.32917	0.0416341
TXNIP	Q9H3M7	-2.9419	0.0373064
TXNRD1	Q16881	-2.54998	0.0387571
TYMP	P19971	-2.25489	0.0185335
TYMS	P04818	-3.23044	0.015353
TYSND1	Q2T9J0	-3.00299	0.045508
UBA3	Q8TBC4	-2.77615	0.00262444
UBE2C	O00762	-2.93035	0.0260519
UBE2D1	P51668	-2.88371	0.0371257
UBE2E1	P51965	-2.88543	0.0298176
UBE2G1	P62253	-2.93264	0.0382772
UBE2H	P62256	-2.87189	0.0325636
UBE2I	P63279	-2.27167	0.0488841
UBE2K	P61086	-3.43328	0.0296551
UBE2L3	P68036	-2.11292	0.0180324
UBE2N	P61088	-2.54261	0.00670052
UBE2O	Q9C0C9	-2.79866	7.35042e-05
UBE2V1	Q13404	-2.68344	0.0254937
UBE3C	Q15386	-2.83882	0.0248372
UBE4B	O95155	-2.41776	0.031036
UBL4A	P11441	-2.86988	0.0124301
UBL5	Q9BZL1	-2.04668	0.0295321
UBLCP1	Q8WVY7	-3.74147	0.00989776
UBR1	Q8IWV7	-2.26598	0.0357954
UBR3	Q6ZT12	-2.88178	0.0301189
UBXN6	Q9BZV1	-2.8499	0.0262788
UBXN7	O94888	-2.44525	0.0214087
UCHL3	P15374	-3.05321	0.0382772
UCK2	Q9BZX2	-2.87695	0.0272586
UFC1	Q9Y3C8	-2.88553	0.0288875
UFD1	Q92890	-2.24457	0.046872
UFM1	P61960	-2.40088	0.0136909
UGP2	Q16851	-3.1768	0.0254439
UNC93B1	Q9H1C4	-2.85729	0.0352076
UNG	P13051	-2.41109	0.0284837
UNK	Q9C0B0	-2.84571	0.00437461
UPF2	Q9HAU5	-2.88954	0.030727
UPF3A	Q9H1J1	-2.95297	0.0303297
URI1	O94763	-2.46363	0.0253356
UROD	P06132	-3.03697	0.00989776
USP10	Q14694	-2.86853	0.0288083
USP19	O94966	-2.88582	0.0356016
UVRAG	Q9P2Y5	-2.80659	0.00338366
VAT1L	Q9HCJ6	-2.89778	0.0404285
VBP1	P61758	-2.08164	0.0239617
VIPAS39	Q9H9C1	-2.85022	0.0181566
VPS25	Q9BRG1	-2.1344	0.0438172
VPS33B	Q9H267	-2.84579	0.0129111
VPS35L	Q7Z3J2	-2.86611	0.0181555
VPS37C	A5D8V6	-2.71826	0.0268757
VPS53	Q5VIR6	-3.00838	0.0401363
VTI1A	Q96AJ9	-2.28236	0.0345109
VTI1B	Q9UEU0	-2.95167	0.0295321
WAC	Q9BTA9	-3.0992	0.0453635
WASF2	Q9Y6W5	-2.9358	0.0274507
WASH3P	C4AMC7	-2.87121	0.0111309
WASHC2C	Q9Y4E1	-2.98745	0.0426654
WASHC3	Q9Y3C0	-2.9699	0.0339258
WDHD1	O75717	-2.85933	0.030727
WDR11	Q9BZH6	-2.54423	0.0463668
WDR13	Q9H1Z4	-2.78705	0.00989776
WDR47	O94967	-2.90004	0.0431167
WDR55	Q9H6Y2	-2.84306	0.026679
WDR6	Q9NNW5	-2.90407	0.033301
WDR76	Q9H967	-2.86835	0.0362971
WIPF1	O43516	-2.93422	0.034385
WRNIP1	Q96S55	-2.85285	0.00702707
XPNPEP3	Q9NQH7	-3.00618	0.0345407
XPO6	Q96QU8	-2.34237	0.0325636
XRCC1	P18887	-2.44593	0.0408207
XRN1	Q8IZH2	-2.96252	0.0300372
YDJC	A8MPS7	-2.99047	0.0346051
YKT6	O15498	-3.00972	0.0353321
YPEL5	P62699	-2.83352	0.0268112
YTHDF2	Q9Y5A9	-2.77614	0.013995
YWHAE	P62258	-2.30946	0.0075153
YWHAZ	P63104	-2.0214	0.0495523
ZBTB10	Q96DT7	-3.08851	0.0452391
ZBTB8OS	Q8IWT0	-2.83825	0.00109344
ZC3H12D	A2A288	-2.80927	0.00989776
ZC3H15	Q8WU90	-2.83002	0.0254541
ZC3H7A	Q8IWR0	-2.95966	0.0239617
ZC3H7B	Q9UGR2	-2.85887	0.00989776
ZDHHC5	Q9C0B5	-2.93544	0.039332
ZFAND6	Q6FIF0	-3.04357	0.0490683
ZFPL1	O95159	-2.91584	0.0239617
ZFTRAF1	P0DTL6	-2.85043	0.0362986
ZFYVE19	Q96K21	-2.83964	0.0277363
ZIC2	O95409	-2.85991	0.00989776
ZKSCAN1	P17029	-2.33983	0.039332
ZNF207	O43670	-2.51918	0.0209571
ZNF217	O75362	-2.85379	0.0233315
ZNF324	O75467	-3.08771	0.0447802
ZNF330	Q9Y3S2	-2.99252	0.0463668
ZNF451	Q9Y4E5	-2.84949	0.0202022
ZNF579	Q8NAF0	-2.94619	0.0424798
ZNF593	O00488	-2.9161	0.0311904
ZNF768	Q9H5H4	-2.93775	0.04168
ZNF830	Q96NB3	-2.87455	0.0299921
ZNHIT2	Q9UHR6	-2.55149	0.0262818
ZNHIT3	Q15649	-2.85617	0.0295321
ZNRD2	O60232	-2.82065	0.0222673
ZNRF2	Q8NHG8	-2.9819	0.0313041
ZW10	O43264	-2.80482	0.0270533

## Sheet: Pathways
Ingenuity Canonical Pathways	-log(p-value)	z-score	Molecules
Class I MHC mediated antigen processing and presentation	9.01	-7.681	ANAPC1,ANAPC2,ANAPC5,ARIH2,BLMH,CDC20,CDC23,CDC34,CHUK,CUL3,FBXL12,FBXL8,FBXO9,FBXW9,FCGR1A,GAN,GLMN,HECTD1,HERC1,HERC2,KLHL11,LMO7,LRRC41,NPEPPS,PIK3R4,PSMA1,PSMA2,PSMA3,PSMA4,PSMA6,PSMA7,PSMB2,PSMB4,PSMB5,PSME1,RNF123,RNF130,RNF138,RNF25,RNF34,SEC24B,THOP1,TLR2,TRIM11,TRIM4,UBA3,UBE2C,UBE2D1,UBE2E1,UBE2G1,UBE2H,UBE2K,UBE2L3,UBE2N,UBE2O,UBE2V1,UBE3C,UBR1,ZNRF2
Cell Cycle Checkpoints	7.35	-6.332	ANAPC1,ANAPC2,ANAPC5,BLM,BRCA1,BUB1,CCNA2,CCNB2,CDC20,CDC23,CENPU,CHEK1,CHEK2,CLASP1,CLIP1,HERC2,KNTC1,NDC80,NDE1,NSD2,NUP37,ORC3,PPP2R5C,PSMA1,PSMA2,PSMA3,PSMA4,PSMA6,PSMA7,PSMB2,PSMB4,PSMB5,PSME1,RPA3,SPC24,SPC25,SPDL1,UBE2C,UBE2D1,UBE2E1,UBE2N,YWHAE,YWHAZ,ZW10
Synthesis of DNA	6.92	-5.099	ANAPC1,ANAPC2,ANAPC5,CCNA2,CDC23,CDT1,GINS4,ORC3,POLA1,POLE,PRIM1,PRIM2,PSMA1,PSMA2,PSMA3,PSMA4,PSMA6,PSMA7,PSMB2,PSMB4,PSMB5,PSME1,RPA3,UBE2C,UBE2D1,UBE2E1
Pentose phosphate pathway	6.38	-2.828	DERA,PGM2,RBKS,RPE,RPIA,SHPK,TALDO1,TKT
Protein Ubiquitination Pathway	6.14	-5.84	AMFR,ANAPC1,ANAPC2,ANAPC5,BAP1,BIRC3,BRCA1,CDC20,CDC23,CDC34,DNAJC17,DNAJC8,HSPA4,PSMA1,PSMA2,PSMA3,PSMA4,PSMA6,PSMA7,PSMB2,PSMB4,PSMB5,PSME1,THOP1,TRAF6,UBE2C,UBE2D1,UBE2E1,UBE2G1,UBE2H,UBE2I,UBE2K,UBE2L3,UBE2N,UBE2O,UBE2V1,UBE4B,UBR1,UCHL3,USP10,USP19
Deubiquitination	6.07	-6.325	BAP1,BIRC3,BRCA1,CCNA2,CDC20,IFIH1,INO80E,KDM1B,MAP3K7,MAVS,OTUB1,PSMA1,PSMA2,PSMA3,PSMA4,PSMA6,PSMA7,PSMB2,PSMB4,PSMB5,PSME1,RAD23A,RAD23B,RHOT1,RIPK1,RIPK2,RNF123,RNF146,SMAD4,STAM2,STAMBP,TADA3,TRAF6,TRIM4,TRRAP,UBE2D1,UCHL3,UFD1,USP10,USP19
Gluconeogenesis I	6	-3	ALDOA,BPGM,ENO1,ENO2,ENO3,GPI,MDH1,ME1,PGAM1,PGK1
Regulation of mitotic cell cycle	5.96	-4.472	ANAPC1,ANAPC2,ANAPC5,AURKA,CCNA2,CDC20,CDC23,PSMA1,PSMA2,PSMA3,PSMA4,PSMA6,PSMA7,PSMB2,PSMB4,PSMB5,PSME1,UBE2C,UBE2D1,UBE2E1
Neddylation	5.27	-5.916	BRCA1,COMMD10,COMMD3,COMMD9,COPS2,COPS6,COPS7A,COPS8,CUL3,DCAF11,DPP3,FBXL12,FBXL8,FBXO9,FBXW9,GAN,KLHL11,LMO7,LRRC41,NAE1,NUB1,PSMA1,PSMA2,PSMA3,PSMA4,PSMA6,PSMA7,PSMB2,PSMB4,PSMB5,PSME1,UBA3,UBE2D1,UBXN7,UCHL3,UFD1
NER (Nucleotide Excision Repair, Enhanced Pathway)	5.19	-1.387	CDK7,COPS2,COPS6,COPS7A,COPS8,LIG4,POLA1,POLE,POLR2E,POLR2J,POLR2K,POLR2L,PRIM1,PRIM2,RAD23B,RPA3,UBE2I,UBE2N,XRCC1
Glycolysis I	5.18	-2.828	ALDOA,BPGM,ENO1,ENO2,ENO3,GPI,PGAM1,PGK1,TPI1
RNA polymerase II transcribes snRNA genes	5.16	-4.123	CCNK,CDK7,GTF2E1,GTF2E2,GTF2F2,INTS6,INTS8,INTS9,PHAX,POLR2E,POLR2J,POLR2K,POLR2L,RPAP2,RPRD1A,RPRD1B,SUPT4H1
KEAP1-NFE2L2 pathway	5.06	-5	BRCA1,CIT,CUL3,DPP3,MAFG,PI4KB,PIK3C2A,PIK3R4,PSMA1,PSMA2,PSMA3,PSMA4,PSMA6,PSMA7,PSMB2,PSMB4,PSMB5,PSME1,RPS6KB1,SESN2,STK17B,STK26,STK3,STK32C,UBXN7,UFD1
TCR signaling	5.05	-4.796	CD101,CDC34,CHUK,MALT1,MAP3K7,PAG1,PAK1,PLCG1,PSMA1,PSMA2,PSMA3,PSMA4,PSMA6,PSMA7,PSMB2,PSMB4,PSMB5,PSME1,RIPK2,TRAF6,UBE2D1,UBE2N,UBE2V1
Ribosomal Quality Control Signaling Pathway	4.97	-5.292	AGO3,EXOSC2,EXOSC4,EXOSC7,FAU,PELO,PSMA1,PSMA2,PSMA3,PSMA4,PSMA6,PSMA7,PSMB2,PSMB4,PSMB5,PSME1,RPL26,RPL30,RPL31,RPL32,RPL35,RPL39,RPS23,RPS29,TRIP4,UFD1,USP10,XRN1
TP53 Regulates Transcription of DNA Repair Genes	4.94	-4	AP1B1,AP1G1,AP1G2,AP1S2,BRCA1,CCNK,CDK7,CHEK1,FANCD2,GTF2F2,NELFCD,POLR2E,POLR2J,POLR2K,POLR2L,SUPT4H1
Deadenylation-dependent mRNA decay	4.8	-3.742	CNOT2,CNOT6,DCPS,EDC3,EIF4B,EIF4E,EXOSC2,EXOSC4,EXOSC7,LSM2,LSM3,PAIP1,TNKS1BP1,XRN1
Protein ubiquitination	4.77	-3.162	CDC34,OTULIN,UBE2C,UBE2D1,UBE2E1,UBE2G1,UBE2H,UBE2K,UBE2L3,UCHL3
Mitotic Metaphase and Anaphase	4.72	-5.488	ANAPC1,ANAPC2,ANAPC5,BUB1,CCNB2,CDC20,CDC23,CENPU,CLASP1,CLIP1,KNTC1,NDC80,NDE1,NUP37,PPP2R5C,PSMA1,PSMA2,PSMA3,PSMA4,PSMA6,PSMA7,PSMB2,PSMB4,PSMB5,PSME1,SPAST,SPC24,SPC25,SPDL1,UBE2C,UBE2D1,UBE2E1,UBE2I,ZW10
Mitotic G1 phase and G1/S transition	4.65	-1.342	CCNA2,CCND3,CDK7,CDT1,CKS1B,MAX,ORC3,POLA1,PRIM1,PRIM2,PSMA1,PSMA2,PSMA3,PSMA4,PSMA6,PSMA7,PSMB2,PSMB4,PSMB5,PSME1,RBL2,RRM2,TYMS
Toll Like Receptor 3 (TLR3) Cascade	4.36	-3.162	BIRC3,CHUK,MAP3K7,RIPK1,RIPK3,TANK,TRAF6,UBE2D1,UBE2N,UBE2V1
DNA Replication Pre-Initiation	4.31	-4.359	ANAPC1,ANAPC2,ANAPC5,CDC23,CDT1,ORC3,PSMA1,PSMA2,PSMA3,PSMA4,PSMA6,PSMA7,PSMB2,PSMB4,PSMB5,PSME1,UBE2C,UBE2D1,UBE2E1
Regulation of mRNA stability by proteins that bind AU-rich elements	4.12	-4.123	ANP32A,EXOSC2,EXOSC4,EXOSC7,PSMA1,PSMA2,PSMA3,PSMA4,PSMA6,PSMA7,PSMB2,PSMB4,PSMB5,PSME1,SET,XRN1,YWHAZ
TNFR1 Signaling	4.01	-2.53	BIRC3,CASP2,CASP3,CASP6,CASP7,CHUK,MAP2K4,NAIP,NFKBIE,PAK1,RIPK1,TANK
Gamma carboxylation, hypusinylation, hydroxylation, and arylsulfatase activation	3.81	-3.606	ARSB,DHPS,DPH6,DPH7,EIF5A,ETF1,FN3K,FN3KRP,JMJD6,OGFOD1,RIOX2,RPS23,ZC3H15
MyD88-independent TLR4 cascade	3.79	-3.162	BIRC3,CHUK,MAP3K7,RIPK1,RIPK3,TANK,TRAF6,UBE2D1,UBE2N,UBE2V1
Cytosolic sensors of pathogen-associated DNA	3.58	-3.606	CHUK,LRRFIP1,POLR2E,POLR2K,POLR2L,POLR3A,POLR3C,POLR3F,POLR3K,RIPK1,RIPK3,STAT6,STING1
Pentose Phosphate Pathway (Non-oxidative Branch)	3.55	-2	RPE,RPIA,TALDO1,TKT
Nucleotide Excision Repair	3.48	-4.243	CDK7,COPS2,COPS6,COPS7A,COPS8,INO80E,POLE,POLR2E,POLR2J,POLR2K,POLR2L,RAD23A,RAD23B,RPA3,UBE2I,UBE2N,XRCC1,ZNF830
Processing of Capped Intron-Containing Pre-mRNA	3.46	-5.578	CACTIN,CASC3,CDC40,CLP1,CRNKL1,CWC27,DDX42,DNAJC8,EIF4E,FAM32A,FAM50A,GCFC2,GPATCH1,GTF2F2,LSM2,LSM3,METTL3,NSRP1,NUP37,NUP42,POLR2E,POLR2J,POLR2K,POLR2L,PPIL2,PPWD1,PRPF18,SF3A1,SF3A3,SLBP,SNRPC,SNU13,SRSF11,UBL5,ZNF830
Regulation of lipid metabolism by PPARalpha	3.39	-4.359	CARM1,GLIPR1,GPS2,ME1,MED1,MED12,MED14,MED15,MED16,MED17,MED23,MED7,MED9,NCOR1,NFYA,NFYC,TBL1XR1,TGS1,TXNRD1
Metabolism of polyamines	3.36	-3.464	AGMAT,NQO1,PSMA1,PSMA2,PSMA3,PSMA4,PSMA6,PSMA7,PSMB2,PSMB4,PSMB5,PSME1
NIK-->noncanonical NF-kB signaling	3.29	-3.464	CHUK,PSMA1,PSMA2,PSMA3,PSMA4,PSMA6,PSMA7,PSMB2,PSMB4,PSMB5,PSME1,UBA3
Interconversion of nucleotide di- and triphosphates	3.28	-2.828	AK6,DCTD,DCTPP1,GSR,RRM1,RRM2,TXNRD1,TYMS
C-type lectin receptors (CLRs)	3.27	-4.583	CDC34,CHUK,IL1B,MALT1,MAP3K7,PAK1,PSMA1,PSMA2,PSMA3,PSMA4,PSMA6,PSMA7,PSMB2,PSMB4,PSMB5,PSME1,TRAF6,UBA3,UBE2D1,UBE2N,UBE2V1
Signaling by NOTCH4	3.27	-4.583	CIT,PI4KB,PIK3C2A,PIK3R4,PSMA1,PSMA2,PSMA3,PSMA4,PSMA6,PSMA7,PSMB2,PSMB4,PSMB5,PSME1,RPS6KB1,STK17B,STK26,STK3,STK32C,TACC3,YWHAZ
Death Receptor Signaling	3.26	-2.309	ACTA1,ARHGDIB,BIRC3,CASP2,CASP3,CASP6,CASP7,CHUK,DFFA,MAP2K4,MAP4K4,NAIP,NFKBIE,PARP4,RIPK1,TANK
Superpathway of Inositol Phosphate Compounds	3.24	-5.099	DUSP12,INPP5B,IP6K1,ITPK1,NT5C,NUDT12,NUDT3,NUDT5,NUDT9,PI4KB,PIK3C2A,PIK3R4,PIKFYVE,PIP4K2C,PIP4P1,PLCB3,PLCG1,PPFIA1,PPP1R14B,PPP2R5C,PPP4C,PPP5C,PRUNE1,PSPH,PTPA,RASA1,SET,SIRPA,TNS3,UBLCP1
Cargo recognition for clathrin-mediated endocytosis	3.22	-3.638	AAK1,AP2A2,AP2S1,APOB,CLTCL1,COPS2,COPS6,COPS7A,COPS8,EPN1,EPS15,FCHO1,FCHO2,GRB2,REPS1,STAM2,TOR1A
Chaperone Mediated Autophagy Signaling Pathway	3.21	2.197	ATP6V0A2,CHEK1,CHUK,CIP2A,CTSA,EIF4H,HDAC6,HSPA4,HSPBP1,HTT,IDH1,IL1B,MAP2K4,MAP3K7,MAPK12,NCOR1,PARK7,PEA15,PIK3C2A,PIK3R4,PRKAG1,PSMA1,PSMA2,PSMA3,PSMA4,PSMA6,PSMA7,PSMB2,PSMB4,PSMB5,PSME1,STING1,TCIRG1,TPT1,USP19
Fc epsilon receptor (FCERI) signaling	3.2	-3.606	CDC34,CHUK,GAB2,GRB2,MALT1,MAP2K4,MAP3K7,MAPK12,MAPK3,MAPK9,PAK1,PLCG1,PSMA1,PSMA2,PSMA3,PSMA4,PSMA6,PSMA7,PSMB2,PSMB4,PSMB5,PSME1,TRAF6,UBE2D1,UBE2N,UBE2V1
Sucrose Degradation V (Mammalian)	3.2	-2	ALDOA,GALM,TKFC,TPI1
Signaling by ROBO receptors	3.17	-3.742	CAP2,CASC3,CLASP1,DAG1,ETF1,FAU,GSPT2,PAK1,PSMA1,PSMA2,PSMA3,PSMA4,PSMA6,PSMA7,PSMB2,PSMB4,PSMB5,PSME1,RPL26,RPL30,RPL31,RPL32,RPL35,RPL39,RPS23,RPS29,UPF2,UPF3A
Interleukin-1 family signaling	3.08	-4.123	CHUK,IL1B,MAP2K4,MAP3K3,MAP3K7,PSMA1,PSMA2,PSMA3,PSMA4,PSMA6,PSMA7,PSMB2,PSMB4,PSMB5,PSME1,RIPK2,TRAF6,UBE2N,UBE2V1
Mitotic G2-G2/M phases	3.07	-5.099	AURKA,CCNA2,CCNB2,CDK7,CEP131,CEP43,CLASP1,DCTN3,HAUS1,HAUS3,HAUS8,LCMT1,NDE1,NEDD1,PSMA1,PSMA2,PSMA3,PSMA4,PSMA6,PSMA7,PSMB2,PSMB4,PSMB5,PSME1,TUBGCP6,YWHAE
D-myo-inositol-5-phosphate Metabolism	3.04	-4.69	DUSP12,INPP5B,ITPK1,NT5C,NUDT12,NUDT3,NUDT5,NUDT9,PIKFYVE,PIP4K2C,PIP4P1,PLCB3,PLCG1,PPFIA1,PPP1R14B,PPP2R5C,PPP4C,PPP5C,PRUNE1,PSPH,PTPA,RASA1,SET,SIRPA,TNS3,UBLCP1
MAP kinase activation	3.01	-3	CHUK,MAP2K4,MAP3K7,MAPK12,MAPK9,RIPK2,TRAF6,UBE2N,UBE2V1
S Phase	3.01	-3.357	CCNA2,CDK7,CKS1B,ESCO2,MAX,PSMA1,PSMA2,PSMA3,PSMA4,PSMA6,PSMA7,PSMB2,PSMB4,PSMB5,PSME1,RBL2
Activation of IRF by Cytosolic Pattern Recognition Receptors	3	-2.714	CHUK,IFIH1,MAP2K4,MAPK12,MAPK9,MAVS,NFKBIE,RIPK1,STAT2,TANK,TRAF6
Heme signaling	2.99	1.667	APOB,CARM1,CRTC1,HMOX1,MED1,MEF2C,NCOR1,SIRT1,TBL1XR1,TGS1
Cachexia Signaling Pathway	2.97	-3.042	ACVR1,ADCY7,AGO3,CASP2,CASP3,CASP6,CASP7,CHUK,EIF1,EIF2B2,EIF2B5,GSK3A,HSPA4,IL1B,MAP2K4,MAPK12,MAPK3,MAPK9,MEF2C,MFN2,NR3C1,PDE3B,PIK3C2A,PIK3R4,PRKAG1,PSMA1,PSMA2,PSMA3,PSMA4,PSMA6,PSMA7,PSMB2,PSMB4,PSMB5,PSME1,SIRT1,STAT2,STAT5B,STAT6
PPARÎ±/RXRÎ± Activation	2.94	2	ACVR1,ADCY7,AP2A2,CHUK,GNAQ,GRB2,IL1B,MAP2K4,MAP3K7,MAP4K4,MAPK3,MED1,MED12,MED23,MEF2C,NCOR1,NFKBIE,PLCB3,PLCG1,PRKAG1,SMAD4,STAT5B,TGS1,TRAF6
NLR signaling pathways	2.93	-2.714	BIRC3,CASP2,CHUK,HMOX1,MAP3K7,MAPK12,RIPK2,TRAF6,TXNIP,UBE2N,UBE2V1
RHOA Signaling	2.92	-3.153	ACTA1,ACTR2,ANLN,ARHGEF12,ARPC4,BAIAP2,CIT,EZR,MSN,MYLK3,NGEF,PIKFYVE,PIP4K2C,RDX,SEPTIN11,SEPTIN2,SEPTIN8,SEPTIN9
Ribonucleotide Reductase Signaling Pathway	2.88	-2.982	CASP3,CDC34,CHEK1,EIF4E,EIF4EBP1,GNB1L,HLTF,MAP2K4,MAPK12,MAPK3,MAPK9,NFYA,NFYC,PARP4,PHF10,PIK3C2A,PIK3R4,RRM1,RRM2,SETD2,SMARCA4,SMARCD2
Transcriptional regulation of white adipocyte differentiation	2.83	-3.742	CARM1,CCND3,MED1,MED12,MED14,MED15,MED16,MED17,MED23,MED7,MED9,NCOR1,TBL1XR1,TGS1
TP53 Regulates Metabolic Genes	2.83	-3.742	AGO3,COX6B1,COX7A2L,GLS,GPI,GSR,LAMTOR5,PRKAG1,RHEB,SESN2,TSC1,TXNRD1,YWHAE,YWHAZ
3-phosphoinositide Degradation	2.83	-4.583	DUSP12,INPP4A,INPP5B,ITPK1,MTMR14,NT5C,NUDT12,NUDT3,NUDT5,NUDT9,PIKFYVE,PIP4P1,PPFIA1,PPP1R14B,PPP2R5C,PPP4C,PPP5C,PRUNE1,PSPH,PTPA,RASA1,SET,SIRPA,TNS3,UBLCP1
Regulation of eIF4 and p70S6K Signaling	2.83	-1.134	AGO3,EIF1,EIF1AY,EIF2B2,EIF2B5,EIF3B,EIF3J,EIF4E,EIF4EBP1,FAU,GRB2,ITGAX,ITGB7,MAPK12,MAPK3,PAIP1,PIK3C2A,PIK3R4,PPP2R5C,PTPA,RPS23,RPS29,RPS6KB1
Hedgehog 'on' state	2.8	-4.472	CIT,CUL3,PI4KB,PIK3C2A,PIK3R4,PSMA1,PSMA2,PSMA3,PSMA4,PSMA6,PSMA7,PSMB2,PSMB4,PSMB5,PSME1,RPS6KB1,STK17B,STK26,STK3,STK32C
Role of PKR in Interferon Induction and Antiviral Response	2.76	-2.357	CASP3,CHUK,FCGR1A,HSPA4,IFIH1,IL1B,JAK1,MAP2K4,MAP3K7,MAPK12,MAPK3,MAPK9,MAVS,METAP2,NFKBIE,STAT2,TARBP2,TRAF6
Signaling by Rho Family GTPases	2.75	-4.315	ACTA1,ACTR2,ARHGEF12,ARHGEF18,ARPC4,BAIAP2,CIT,CLIP1,EZR,FNBP1,GNAQ,GNB1L,ITGAX,ITGB7,MAP2K4,MAPK12,MAPK3,MAPK9,MSN,PAK1,PIK3C2A,PIK3R4,PIKFYVE,PIP4K2C,RDX,RHOT1,SEPTIN11,SEPTIN2,SEPTIN8,SEPTIN9,WIPF1
Microautophagy Signaling Pathway	2.73	-4.583	CHMP5,MAP1LC3B2,MFF,PRKAG1,PSMA1,PSMA2,PSMA3,PSMA4,PSMA6,PSMA7,PSMB2,PSMB4,PSMB5,PSME1,RAB7B,RHOT1,SEC24B,STAM2,VPS25,VPS33B,VPS37C
Cohesin Chromatin Regulation Pathway	2.72	-5.099	ANAPC1,ANAPC2,ANAPC5,BUB1,CCNB2,CDC23,CHEK1,ESCO2,FTO,MED1,MED12,MED14,MED15,MED16,MED17,MED23,MED7,MED9,NCAPG2,POLR2E,POLR2J,POLR2K,POLR2L,PPP2R5C,PTPA,SRA1,TTK
3-phosphoinositide Biosynthesis	2.7	-4.69	DUSP12,INPP5B,ITPK1,NT5C,NUDT12,NUDT3,NUDT5,NUDT9,PI4KB,PIK3C2A,PIK3R4,PIKFYVE,PIP4K2C,PPFIA1,PPP1R14B,PPP2R5C,PPP4C,PPP5C,PRUNE1,PSPH,PTPA,RASA1,SET,SIRPA,TNS3,UBLCP1
Protein Sorting Signaling Pathway	2.69	-4.264	ADCY7,AP1B1,AP1G1,AP1G2,AP1S2,AP3S1,CLTCL1,COPZ2,GGA2,GNAQ,HMOX1,PI4KB,PLD4,PRKAG1,RAB11FIP1,SEC24B,SNX12,SNX30,SNX5,TBC1D23,TMED3,WASHC2C,WASHC3
Neutrophil degranulation	2.69	-6.714	ACTR10,ACTR1B,ACTR2,AGA,ALAD,ALDOA,AOC1,AP2A2,APEH,ARMC8,ARSB,COMMD3,COMMD9,CPNE3,CSTB,CTSA,CTSC,DERA,DSG1,ELANE,GCA,GDI2,GLA,GLIPR1,GPI,GSTP1,GYG1,HEBP2,IDH1,ITGAX,LTA4H,NIT2,PDAP1,PGAM1,PGM2,PSMA2,PYGL,RNASE2,SCAMP1,SERPINB10,SERPINB6,SIRPA,SLC27A2,STING1,TCIRG1,TLR2,TOM1,VPS35L,YPEL5
MTOR signalling	2.66	-2.646	EIF4B,EIF4E,EIF4EBP1,LAMTOR5,RHEB,RPS6KB1,TSC1
MicroRNA Biogenesis Signaling Pathway	2.66	-3.545	AGO3,BRCA1,DBR1,DICER1,EXOSC2,EXOSC4,EXOSC7,HMOX1,MAPK12,MAPK3,NUP37,NUP42,PIK3C2A,PIK3R4,POLR2E,POLR2J,POLR2K,POLR2L,RPS6KB1,SF3A1,TARBP2,TSNAX,XRN1
Regulation of Apoptosis	2.64	-3.162	PSMA1,PSMA2,PSMA3,PSMA4,PSMA6,PSMA7,PSMB2,PSMB4,PSMB5,PSME1
TWEAK Signaling	2.62	-1.633	BIRC3,CASP3,CASP6,CASP7,CHUK,NAIP,NFKBIE,RIPK1
Autophagy	2.58	-4.2	ATG12,CAMKK2,GABARAP,GNB1L,GORASP2,GSK3A,MAP1LC3B2,MAP2K4,MAPK12,MAPK3,MAPK9,NRBF2,PIK3C2A,PIK3R4,PPP2R5C,PRKAG1,PTPA,RAB7B,RB1CC1,RIPK1,RIPK2,SIRT1,TRAF6,TSC1,UVRAG,VPS33B
ATM Signaling	2.57	-1.155	BLM,BRAT1,BRCA1,CCNB2,CHEK1,CHEK2,FANCD2,HERC2,MAP2K4,MAPK12,MAPK9,PPP2R5C,PTPA,TLK2,TRRAP
mRNA Capping	2.57	-2.646	CDK7,GTF2F2,POLR2E,POLR2J,POLR2K,POLR2L,RNMT
Regulation of RUNX2 expression and activity	2.56	-2.887	CBFB,NR3C1,PSMA1,PSMA2,PSMA3,PSMA4,PSMA6,PSMA7,PSMB2,PSMB4,PSMB5,PSME1
Mitotic Prometaphase	2.55	-4.6	BUB1,CCNB2,CDC20,CENPU,CEP131,CEP43,CLASP1,CLIP1,DCTN3,HAUS1,HAUS3,HAUS8,KNTC1,NDC80,NDE1,NEDD1,NEK6,NUP37,PPP2R5C,SPC24,SPC25,SPDL1,TUBGCP6,YWHAE,ZW10
Somitogenesis	2.51	-3.162	PSMA1,PSMA2,PSMA3,PSMA4,PSMA6,PSMA7,PSMB2,PSMB4,PSMB5,PSME1
Pentose Phosphate Pathway	2.5	-2	RPE,RPIA,TALDO1,TKT
Eukaryotic Translation Initiation	2.48	-4.123	EIF2B2,EIF2B5,EIF3B,EIF3J,EIF4B,EIF4E,EIF4EBP1,EIF4H,FAU,RPL26,RPL30,RPL31,RPL32,RPL35,RPL39,RPS23,RPS29
DDX58/IFIH1-mediated induction of interferon-alpha/beta	2.45	-3.464	ATG12,CHUK,IFIH1,MAVS,NLRX1,RIPK1,TANK,TKFC,TRAF6,TRIM4,UBE2D1,UBE2K
Glucose metabolism	2.43	-2.887	ALDOA,BPGM,ENO1,ENO2,ENO3,GNPDA2,GPI,NUP37,NUP42,PGAM1,PGK1,PGP,TPI1
Inositol phosphate metabolism	2.41	-3	INPP1,INPP4A,INPP5B,IP6K1,ITPK1,NUDT3,PLCB3,PLCG1,PLD4
Insulin Receptor Signaling	2.41	-2.138	CRKL,EIF2B2,EIF2B5,EIF4E,EIF4EBP1,GRB2,GSK3A,INPP5B,JAK1,MAPK3,PDE3B,PIK3C2A,PIK3R4,PRKAG1,RPS6KB1,TRIP10,TSC1
Cellular response to hypoxia	2.4	-3.464	HIF1AN,PSMA1,PSMA2,PSMA3,PSMA4,PSMA6,PSMA7,PSMB2,PSMB4,PSMB5,PSME1,UBE2D1
EGF Signaling	2.39	-2.53	GRB2,JAK1,MAP2K4,MAPK12,MAPK3,PIK3C2A,PIK3R4,PLCG1,RASA1,RPS6KB1
Nicotinate metabolism	2.39	-2.646	NADSYN1,NAMPT,NAXD,NAXE,NUDT12,PARP4,QPRT
p75 NTR receptor-mediated signalling	2.35	-4.472	ARHGDIA,ARHGEF12,ARHGEF18,CASP2,CASP3,CIT,FGD2,NGEF,PI4KB,PIK3C2A,PIK3R4,RIPK2,RPS6KB1,SMPD2,STK17B,STK26,STK3,STK32C,TRAF6,YWHAE
IL-22 Signaling	2.35	-2.449	JAK1,MAP2K4,MAPK12,MAPK3,MAPK9,STAT5B
CD40 Signaling	2.34	-2.111	CHUK,MAP2K4,MAP3K7,MAPK12,MAPK3,MAPK9,NFKBIE,PIK3C2A,PIK3R4,TANK,TRAF6
NAD biosynthesis II (from tryptophan)	2.33	-2	HAAO,KYNU,NADSYN1,QPRT
Transcriptional Regulation by VENTX	2.32	-2.121	AGO3,ANAPC1,ANAPC2,ANAPC5,CDC23,UBE2C,UBE2D1,UBE2E1
Histone Modification Signaling Pathway	2.3	-4.747	ATAD2B,BAP1,BRPF1,BRPF3,BUB1,CARM1,CHUK,ELP3,H1-10,HDAC4,HDGFL2,JMJD6,KAT8,KDM5C,MAP2K4,MAPK12,MAPK9,NCAPG2,NSD2,RIOX2,RNF20,SETD2,SETDB1,SIRT1,SMARCA4,SMYD3,TRRAP,YWHAE,YWHAZ,ZIC2
Telomere Maintenance	2.29	-3.606	ANKRD28,BLM,CCNA2,CHTF8,GAR1,POLA1,POLR2E,POLR2J,POLR2K,POLR2L,PRIM1,PRIM2,RPA3
TNFR2 non-canonical NF-kB pathway	2.29	-3.317	BIRC3,PSMA1,PSMA2,PSMA3,PSMA4,PSMA6,PSMA7,PSMB2,PSMB4,PSMB5,PSME1
Ribavirin ADME	2.29	-3.317	ADA,CIT,NT5C2,PI4KB,PIK3C2A,PIK3R4,RPS6KB1,STK17B,STK26,STK3,STK32C
IL-17A Signaling in Airway Cells	2.29	-2.714	CHUK,JAK1,MAP2K4,MAP3K7,MAPK12,MAPK3,MAPK9,NFKBIE,PIK3C2A,PIK3R4,TRAF6
Beta-catenin independent WNT signaling	2.28	-3.464	AGO3,AP2A2,AP2S1,CIT,MAP3K7,PI4KB,PIK3C2A,PIK3R4,PLCB3,PSMA1,PSMA2,PSMA3,PSMA4,PSMA6,PSMA7,PSMB2,PSMB4,PSMB5,PSME1,RPS6KB1,STK17B,STK26,STK3,STK32C
Clathrin-mediated endocytosis	2.23	-3.638	AAK1,ACTR2,AP2A2,AP2S1,APOB,ARPC4,CLTCL1,EPN1,EPS15,FCHO1,FCHO2,FNBP1,GRB2,PIK3C2A,REPS1,STAM2,TRIP10
D-myo-inositol (1,4,5,6)-Tetrakisphosphate Biosynthesis	2.19	-4.243	DUSP12,INPP5B,ITPK1,NT5C,NUDT12,NUDT3,NUDT5,NUDT9,PIKFYVE,PPFIA1,PPP1R14B,PPP2R5C,PPP4C,PPP5C,PRUNE1,PSPH,PTPA,RASA1,SET,SIRPA,TNS3,UBLCP1
D-myo-inositol (3,4,5,6)-tetrakisphosphate Biosynthesis	2.19	-4.243	DUSP12,INPP5B,ITPK1,NT5C,NUDT12,NUDT3,NUDT5,NUDT9,PIKFYVE,PPFIA1,PPP1R14B,PPP2R5C,PPP4C,PPP5C,PRUNE1,PSPH,PTPA,RASA1,SET,SIRPA,TNS3,UBLCP1
Activation of gene expression by SREBF (SREBP)	2.18	-2.828	CARM1,GPAM,MED1,NFYA,NFYC,SQLE,TBL1XR1,TGS1
Z-decay: degradation of maternal mRNAs by zygotically expressed factors	2.17	-2	DIS3L2,EIF4B,EIF4E,PAIP1
EIF2 Signaling	2.17	-3.317	ACTA1,AGO3,EIF1,EIF1AY,EIF2AK4,EIF2B2,EIF2B5,EIF3B,EIF3J,EIF4E,FAU,GRB2,MAPK3,PAIP1,PIK3C2A,PIK3R4,RPL26,RPL30,RPL31,RPL32,RPL35,RPL39,RPS23,RPS29
UVB-Induced MAPK Signaling	2.17	-3	EIF4E,EIF4EBP1,MAP2K4,MAPK12,MAPK3,MAPK9,PIK3C2A,PIK3R4,RPS6KB1
Activation of the pre-replicative complex	2.16	-2.646	CDT1,ORC3,POLA1,POLE,PRIM1,PRIM2,RPA3
NFE2L2 regulating anti-oxidant/detoxification enzymes	2.13	-1.342	GCLC,GSR,HMOX1,NQO1,TXNRD1
FLT3 Signaling in Hematopoietic Progenitor Cells	2.13	-2.887	EIF4E,EIF4EBP1,GAB2,GRB2,MAPK12,MAPK3,PIK3C2A,PIK3R4,RPS6KB1,STAT2,STAT5B,STAT6
RHO GTPases Activate WASPs and WAVEs	2.12	-2.828	ACTR2,ARPC4,BAIAP2,BRK1,GRB2,MAPK3,WASF2,WIPF1
M-decay: degradation of maternal mRNAs by maternally stored factors	2.12	-2.828	CNOT2,CNOT6,DICER1,EIF4B,EIF4E,KDM1B,PAIP1,TNKS1BP1
Cerebral Malformation Signaling Pathway	2.07	-1.387	CCM2,CCNA2,CKS1B,IL1B,MAP2K4,MAP3K3,MAPK12,MAPK3,MAPK9,MEF2C,MOB4,MSN,PIK3C2A,PIK3R4,PPP2R5C,PTPA,STK26
PTEN Regulation	2.06	-2.5	AGO3,CHD3,LAMTOR5,MAPK3,PHC2,PSMA1,PSMA2,PSMA3,PSMA4,PSMA6,PSMA7,PSMB2,PSMB4,PSMB5,PSME1,RHEB,RNF146,RNF2
Induction of Apoptosis by HIV1	2.02	-1.89	BIRC3,CASP3,CHUK,DFFA,MAP2K4,MAPK12,MAPK9,NAIP,NFKBIE,RIPK1
Role of RIG1-like Receptors in Antiviral Innate Immunity	2.02	-2.449	CHUK,IFIH1,MAVS,NFKBIE,RIPK1,TANK,TRAF6
RNA Polymerase II Transcription	2	-4.243	CASC3,CCNK,CDC40,CDK7,CLP1,GTF2E1,GTF2E2,GTF2F2,NELFCD,POLR2E,POLR2J,POLR2K,POLR2L,RNMT,SLBP,SRSF11,SUPT4H1,TAF7
MHC class II antigen presentation	1.98	-4	ACTR10,ACTR1B,AP1B1,AP1G1,AP1S2,AP2A2,AP2S1,CTSA,CTSC,DCTN3,DCTN4,DCTN5,KIF15,KIF20A,KLC4,SEC24B
Hedgehog ligand biogenesis	1.98	-3.162	PSMA1,PSMA2,PSMA3,PSMA4,PSMA6,PSMA7,PSMB2,PSMB4,PSMB5,PSME1
E3 ubiquitin ligases ubiquitinate target proteins	1.95	-3	HLTF,RNF181,RNF20,SHPRH,UBE2D1,UBE2E1,UBE2L3,UBE2N,WAC
DNA damage-induced 14-3-3Ïƒ Signaling	1.94	-2.121	BRCA1,CASP2,CASP3,CASP6,CASP7,CCNB2,CHEK1,CHEK2
Sphingosine-1-phosphate Signaling	1.93	-1.291	ADCY7,CASP2,CASP3,CASP6,CASP7,FNBP1,GNAQ,MAPK3,PIK3C2A,PIK3R4,PLCB3,PLCG1,RHOT1,SMPD1,SMPD2
Interleukin-15 signaling	1.91	-2	GAB2,GRB2,JAK1,STAT5B
Colanic Acid Building Blocks Biosynthesis	1.91	-2	GALK2,GPI,PMM1,UGP2
Transcriptional regulation by RUNX1	1.91	-4.243	CBFB,CDK7,GPAM,PHC2,PSMA1,PSMA2,PSMA3,PSMA4,PSMA6,PSMA7,PSMB2,PSMB4,PSMB5,PSME1,RNF2,SMARCA4,SMARCD2,TCF12
Cell Cycle Control of Chromosomal Replication	1.9	-2.828	CDK7,CDT1,CHEK2,ORC3,POLA1,POLE,PRIM1,PRIM2,RPA3
UVA-Induced MAPK Signaling	1.89	-2.236	CASP3,MAP2K4,MAPK12,MAPK3,MAPK9,PARP4,PIK3C2A,PIK3R4,PLCB3,PLCG1,RPS6KB1,SMPD1,SMPD2
Macroautophagy	1.89	-3.162	ATG12,GABARAP,LAMTOR5,MTMR14,PIK3R4,PRKAG1,RB1CC1,RHEB,TSC1,UVRAG
Antioxidant Action of Vitamin C	1.88	2.714	CHUK,GSTO1,HMOX1,MAP2K4,MAPK12,MAPK3,MAPK9,NFKBIE,PLCB3,PLCG1,PLD4,SELENOT,STAT5B,TXNRD1
TNF signaling	1.86	-3	BIRC3,CHUK,MAP3K7,NSMAF,OTULIN,RIPK1,SMPD2,UBE2D1,UBE2L3
Signaling by NTRK3 (TRKC)	1.85	-2.449	CASP2,CASP3,CASP6,CASP7,GRB2,PLCG1
Abacavir ADME	1.84	-3.162	CIT,NT5C2,PI4KB,PIK3C2A,PIK3R4,RPS6KB1,STK17B,STK26,STK3,STK32C
Production of Nitric Oxide and Reactive Oxygen Species in Macrophages	1.82	-2.683	APOB,CHUK,FNBP1,IRF8,JAK1,MAP2K4,MAP3K3,MAP3K7,MAPK12,MAPK3,MAPK9,NFKBIE,PIK3C2A,PIK3R4,PLCG1,PPP1R14B,PPP2R5C,PTPA,RHOT1,SIRPA,TLR2
mTOR Signaling	1.81	-1.698	EIF3B,EIF3J,EIF4B,EIF4E,EIF4EBP1,FAU,FNBP1,GNB1L,HMOX1,MAPK3,PIK3C2A,PIK3R4,PLD4,PPP2R5C,PRKAG1,PTPA,RHEB,RHOT1,RPS23,RPS29,RPS6KB1,TSC1
Circadian Clock	1.81	-2.333	CARM1,CRTC1,MED1,MEF2C,NCOR1,NR3C1,SIRT1,TBL1XR1,TGS1
Cytoprotection by HMOX1	1.81	-1.89	CARM1,COX6B1,COX7A2L,HMOX1,MED1,NCOR1,TBL1XR1,TGS1,TXNIP
GADD45 Signaling	1.81	-1.667	ACVR1,BRCA1,CCND3,IL1B,MAP2K4,MAPK12,MAPK9,NFYA,SMAD4
NGF Signaling	1.8	-3.873	CHUK,GRB2,MAP2K4,MAP3K3,MAP3K7,MAPK12,MAPK3,MAPK9,PIK3C2A,PIK3R4,PLCG1,RPS6KB1,SMPD1,SMPD2,TRAF6
Intra-Golgi and retrograde Golgi-to-ER traffic	1.77	-4.69	ACTR10,AGPAT3,COG1,COG5,COPZ2,DCTN3,DCTN4,DCTN5,GCC2,KIF15,KIF16B,KIF20A,KLC4,MAN1A2,MAN2A1,NAA30,TMED3,TMF1,VPS53,VTI1A,YKT6,ZW10
Nucleotide salvage	1.76	-2.236	ADA,AMPD2,DGUOK,TYMP,UCK2
Endocannabinoid Cancer Inhibition Pathway	1.74	-1.698	ADCY7,CAMKK2,CASP2,CASP3,CASP6,CASP7,CCND3,GNAQ,GNB1L,MAP2K4,MAPK3,NSMAF,PIK3C2A,PIK3R4,PRKAG1,SMPD1,SMPD2
RANK Signaling in Osteoclasts	1.74	-3.162	BIRC3,CHUK,MAP2K4,MAP3K3,MAP3K7,MAPK12,MAPK3,MAPK9,NFKBIE,PIK3C2A,PIK3R4,TRAF6
Assembly of RNA Polymerase II Complex	1.73	-2.828	CDK7,GTF2E1,GTF2E2,POLR2E,POLR2J,POLR2K,POLR2L,TAF7
RNA Polymerase III Transcription	1.72	-2.646	POLR2E,POLR2K,POLR2L,POLR3A,POLR3C,POLR3F,POLR3K
IL-7 Signaling Pathway	1.68	-1.897	CCND3,GRB2,GSK3A,IGHG1,JAK1,MAPK12,MAPK3,PIK3C2A,PIK3R4,STAT5B
Hepatitis B Chronic Liver Pathogenesis Signaling Pathway	1.66	-2.357	AP1B1,AP1G1,AP1G2,AP1S2,APOBEC3B,CAMKK2,CDC20,CHUK,IL1B,JAK1,MAP2K4,MAPK12,MAPK3,MAPK9,MAVS,PIK3C2A,PIK3R4,STAT2,TLR2
Superpathway of Methionine Degradation	1.66	-2.449	FTSJ1,GOT1,MAT1A,MAT2A,MRM2,MTR
Warburg Effect Signaling Pathway	1.65	-2.84	GLS,GNB1L,GOT1,IL1B,LDHA,MDH1,MPC2,PGK1,PIK3C2A,PIK3R4,PRKAG1,SHMT1,TALDO1,TKT,TXNIP
Major pathway of rRNA processing in the nucleolus and cytosol	1.65	-4.472	DDX47,DDX49,ERI1,EXOSC2,EXOSC4,EXOSC7,FAU,MPHOSPH6,RIOK2,RPL26,RPL30,RPL31,RPL32,RPL35,RPL39,RPP30,RPS23,RPS29,SNU13,TEX10
Apoptotic execution phase	1.64	-2.121	CASP3,CASP6,CASP7,DFFA,DSG1,FNTA,HMGB2,STK26
FcÎ³ Receptor-mediated Phagocytosis in Macrophages and Monocytes	1.64	-2.309	ACTA1,ACTR2,ARPC4,EZR,FCGR1A,GAB2,HMOX1,MAPK3,PAK1,PLCG1,PLD4,RPS6KB1
Mitochondrial biogenesis	1.63	-2.333	CARM1,CRTC1,MAPK12,MED1,MEF2C,NCOR1,PRKAG1,TBL1XR1,TGS1
Nonsense-Mediated Decay (NMD)	1.62	-3.742	CASC3,ETF1,FAU,GSPT2,RPL26,RPL30,RPL31,RPL32,RPL35,RPL39,RPS23,RPS29,UPF2,UPF3A
MyD88 cascade initiated on plasma membrane	1.61	-2.236	CHUK,MAP3K7,TRAF6,UBE2N,UBE2V1
Glycogen metabolism	1.61	-2.236	GYG1,PHKB,PHKG2,PYGL,UGP2
Eukaryotic Translation Termination	1.6	-3.464	APEH,ETF1,FAU,GSPT2,RPL26,RPL30,RPL31,RPL32,RPL35,RPL39,RPS23,RPS29
ISG15 antiviral mechanism	1.6	-2.53	ARIH1,EIF4E,JAK1,MAPK3,NUP37,NUP42,PLCG1,PPM1B,UBE2E1,UBE2N
Nucleotide catabolism	1.6	-2.449	NT5C,NT5C2,NUDT16,NUDT5,NUDT9,TYMP
4-1BB Signaling in T Lymphocytes	1.6	-2.236	CHUK,MAP2K4,MAPK12,MAPK3,MAPK9,NFKBIE
Peroxisomal protein import	1.59	-3	ECI2,IDH1,MLYCD,PEX1,PHYH,SLC27A2,TYSND1,UBE2D1,ZFAND6
GDNF Family Ligand-Receptor Interactions	1.56	-3	DOK1,GRB2,MAP2K4,MAPK12,MAPK3,MAPK9,PIK3C2A,PIK3R4,PLCG1,RASA1
TAK1-dependent IKK and NF-kappa-B activation	1.56	-2.646	CHUK,MAP3K7,NLRX1,RIPK2,TRAF6,UBE2N,UBE2V1
NAD Signaling Pathway	1.55	-3.464	H1-10,LDHA,LDHB,LDHD,NADSYN1,NAMPT,NUDT12,PARP4,PIK3C2A,PIK3R4,POLR2E,POLR2J,POLR2K,POLR2L,PRKAG1,SIRT1
Mitotic Roles of Polo-Like Kinase	1.55	-2.449	ANAPC1,ANAPC2,ANAPC5,CCNB2,CDC20,CDC23,CHEK2,PPP2R5C,PTPA
D-myo-inositol (1,4,5)-Trisphosphate Biosynthesis	1.55	-2.236	PI4KB,PIKFYVE,PIP4K2C,PLCB3,PLCG1
Selenoamino acid metabolism	1.54	-3.742	FAU,GSR,MAT1A,PAPSS1,RPL26,RPL30,RPL31,RPL32,RPL35,RPL39,RPS23,RPS29,SEPSECS,TXNRD1
VEGF Signaling	1.54	-1.89	ACTA1,ACTN4,EIF1,EIF1AY,EIF2B2,EIF2B5,GRB2,MAPK3,PIK3C2A,PIK3R4,PLCG1,YWHAE
IL-33 Signaling Pathway	1.53	-1.886	CASP2,CASP3,CASP6,CASP7,CHUK,ELANE,IL1B,MAP2K4,MAP3K7,MAPK12,MAPK3,MAPK9,NFKBIE,PIK3C2A,PIK3R4,PRKAG1,RPS6KB1,TRAF6
RORA activates gene expression	1.52	-2	CARM1,MED1,TBL1XR1,TGS1
Intrinsic Pathway for Apoptosis	1.51	-2.828	APIP,AVEN,CARD8,CASP3,CASP7,MAPK3,YWHAE,YWHAZ
Folate Signaling Pathway	1.51	-2.828	CCNA2,JAK1,MAPK3,MAT2A,MTR,PPAT,SHMT1,TYMS
CD27 Signaling in Lymphocytes	1.51	-1.89	CASP3,CHUK,MAP2K4,MAP3K3,MAP3K7,MAPK12,MAPK9,NFKBIE
RHO GTPase cycle	1.49	-6.091	ANKFY1,ANLN,ARHGAP26,ARHGDIA,ARHGDIB,ARHGEF12,ARHGEF18,BAIAP2,BCR,BRK1,CCDC88A,CIT,COPS2,CUL3,DIAPH2,DOCK10,DOCK5,DSG1,FAM91A1,FGD2,FLOT1,FNBP1,GMIP,GOPC,GRB2,MTR,NGEF,NISCH,NSFL1C,OSBPL11,PAK1,RNF20,SCFD1,STAM2,TMEM87A,TRIP10,WASF2,WDR11,WDR6,WIPF1,YKT6
BMAL1:CLOCK,NPAS2 activates circadian gene expression	1.48	-2.236	CARM1,MED1,NAMPT,TBL1XR1,TGS1
Regulation of Actin-based Motility by Rho	1.48	-2.714	ACTA1,ACTR2,ARHGDIA,ARPC4,BAIAP2,FNBP1,ITGAX,ITGB7,PAK1,PIKFYVE,PIP4K2C,RHOT1,WIPF1
Insulin Secretion Signaling Pathway	1.48	-4.707	ADCY7,AGO3,EIF1,EIF2B2,EIF2B5,EIF4E,EIF4EBP1,GNAQ,GPAA1,JAK1,MAPK12,MAPK3,PAIP1,PIK3C2A,PIK3R4,PLCB3,PLCG1,PRKAG1,RPS6KB1,SRP9,STAT2,STAT5B,STAT6,VTI1A,VTI1B,YKT6
mRNA 3 Prime End Processing Signaling Pathway	1.48	-2.121	BRCA1,CIRBP,CLP1,CNOT2,CNOT6,DICER1,DIS3L2,EXOSC2,EXOSC4,EXOSC7,MAPK3,SET
Pancreatic Secretion Signaling Pathway	1.47	-3.545	ADCY7,ARHGDIA,ARHGDIB,ARHGEF12,ARHGEF18,CA2,DAGLB,EIF4EBP1,GNAQ,GNB1L,GPAA1,KCNN4,LIPA,MAPK3,PIK3C2A,PIK3R4,PLCB3,PLCG1,PRKAG1,RPS6KB1,VTI1A,VTI1B,YKT6
TR/RXR Activation	1.46	-1.387	CCNA2,ENO1,GPS2,MBP,ME1,MED1,NCOR1,NRGN,PDE3B,PIK3C2A,PIK3R4,RPS6KB1,STRBP,TBL1XR1
IL-8 Signaling	1.45	-3.771	CCND3,CHUK,CSTB,EIF4EBP1,FNBP1,GNAQ,GNB1L,HMOX1,ITGAX,MAP2K4,MAP4K4,MAPK12,MAPK3,MAPK9,NFKBIE,PIK3C2A,PIK3R4,PLD4,RHOT1,RPS6KB1,TRAF6
Methionine Degradation I (to Homocysteine)	1.44	-2	FTSJ1,MAT1A,MAT2A,MRM2
Apelin Liver Signaling Pathway	1.44	-2	GSK3A,MAP2K4,MAPK12,MAPK9
DNA Double Strand Break Response	1.43	-2.828	BAP1,BRCA1,CHEK2,HERC2,NSD2,PPP5C,UBE2I,UBE2N
IL-3 Signaling	1.42	-3.162	CRKL,GAB2,GRB2,JAK1,MAPK3,PAK1,PIK3C2A,PIK3R4,STAT5B,STAT6
Sulfur amino acid metabolism	1.42	-2.236	ADI1,APIP,GOT1,MAT1A,MTR
Degradation of beta-catenin by the destruction complex	1.42	-3.317	PPP2R5C,PSMA1,PSMA2,PSMA3,PSMA4,PSMA6,PSMA7,PSMB2,PSMB4,PSMB5,PSME1
Integrin Signaling	1.41	-3.71	ACTA1,ACTN4,ACTR2,ARHGAP26,ARPC4,ASAP1,CRKL,FNBP1,GRB2,ITGAX,ITGB7,MAP2K4,MAPK3,MYLK3,PAK1,PIK3C2A,PIK3R4,PIKFYVE,PLCG1,RHOT1,WIPF1
Role of Chondrocytes in Rheumatoid Arthritis Signaling Pathway	1.39	-3.357	CAMKK2,CASP3,CHUK,GNB1L,IL1B,MAP2K4,MAP3K7,MAPK12,MAPK3,MAPK9,PRKAG1,RIPK1,RIPK3,TLR2,TRAF6
ABC-family proteins mediated transport	1.39	-3.464	PEX3,PSMA1,PSMA2,PSMA3,PSMA4,PSMA6,PSMA7,PSMB2,PSMB4,PSMB5,PSME1,RNF185
PPAR Signaling	1.39	2.309	CHUK,GRB2,IL1B,MAP3K7,MAP4K4,MAPK3,MED1,NCOR1,NFKBIE,SRA1,STAT5B,TRAF6
Centrosomal KIAA0586 Signaling Pathway	1.38	-2.673	CEP131,MAPK12,PIK3C2A,PIK3R4,PSMA1,PSMA2,PSMA3,PSMA4,PSMA6,PSMA7,PSMB2,PSMB4,PSMB5,PSME1
Pancreatic Adenocarcinoma Signaling	1.38	-2.53	GRB2,HDAC4,HDAC6,HMOX1,JAK1,MAP2K4,MAPK12,MAPK3,MAPK9,PIK3C2A,PIK3R4,PLD4,RBL2,SMAD4
Pyruvate metabolism	1.38	-2.236	ARMC8,GLO1,HAGH,LDHA,LDHB,ME1,MPC2
Role of BRCA1 in DNA Damage Response	1.36	-1.633	BLM,BRCA1,CHEK1,CHEK2,FANCD2,HLTF,PHF10,RBL2,SMARCA4,SMARCD2
14-3-3-mediated Signaling	1.36	-2.496	EDC3,GRB2,GSK3A,MAP2K4,MAPK12,MAPK3,MAPK9,PIK3C2A,PIK3R4,PLCB3,PLCG1,TSC1,YWHAE,YWHAZ
TP53 Regulates Transcription of Cell Cycle Genes	1.34	-2.646	AURKA,CARM1,CCNA2,CNOT2,CNOT6,RBL2,TNKS1BP1
RHO GTPases Activate Formins	1.32	-3.357	BUB1,CDC20,CENPU,CLASP1,CLIP1,DIAPH2,KNTC1,NDC80,NDE1,NUP37,PPP2R5C,SPC24,SPC25,SPDL1,ZW10
Regulation of TP53 Activity through Acetylation	1.31	-2.236	BRPF1,BRPF3,CHD3,PIP4K2C,PIP4P1
Signaling by CSF3 (G-CSF)	1.31	-2.236	GAB2,GRB2,JAK1,STAT5B,UBE2D1
Phase II - Conjugation of compounds	1.3	-3.317	BPNT1,GCLC,GSS,GSTO1,GSTP1,MAT1A,MAT2A,MTR,NAT1,PAPSS1,UGP2
Cysteine Biosynthesis III (mammalia)	1.3	-2	FTSJ1,MAT1A,MAT2A,MRM2
Senescence-Associated Secretory Phenotype (SASP)	1.3	-3	ANAPC1,ANAPC2,ANAPC5,CCNA2,CDC23,MAPK3,UBE2C,UBE2D1,UBE2E1
NAFLD Signaling Pathway	1.3	-2.837	APOB,CASP3,CASP6,CASP7,CHUK,GNB1L,GPAM,GSK3A,IL1B,JAK1,MAP2K4,MAP3K7,MAPK12,MAPK9,MFF,PIK3C2A,PIK3R4,PPP2R5C,PRKAG1,PTPA,TLR2
ESR-mediated signaling	1.29	-3.464	AGO3,CARM1,CBFB,GPAM,GTF2F2,MAPK3,MED1,POLR2E,POLR2J,POLR2K,POLR2L,PPP5C,ZNF217
Virus Entry via Endocytic Pathways	1.29	-3.051	ACTA1,AP1B1,AP1G1,AP1G2,AP1S2,AP2A2,AP2S1,AP3S1,CLTCL1,ITGB7,PIK3C2A,PIK3R4,PLCG1
Mitophagy	1.29	-2.449	ATG12,MFN2,MTERF3,UBE2L3,UBE2N,UBE2V1
Adrenomedullin signaling pathway	1.27	-3.5	ADCY7,CASP3,GNAQ,GRB2,GSK3A,IL1B,KCNN4,MAP2K4,MAPK12,MAPK3,MAPK9,MAX,MYLK3,NT5C,PIK3C2A,PIK3R4,PLCB3,PLCG1,PRKAG1
IL-1 Signaling	1.27	-2.828	ADCY7,CHUK,GNAQ,GNB1L,MAP2K4,MAP3K7,MAPK12,MAPK9,NFKBIE,PRKAG1,TRAF6
Xenobiotic Metabolism General Signaling Pathway	1.26	-2.496	CUL3,GCLC,GSTO1,GSTP1,HMOX1,MAP2K4,MAP3K3,MAP3K7,MAPK12,MAPK3,MAPK9,NQO1,PIK3C2A,PIK3R4
Senescence Pathway	1.26	-2.985	ACVR1,ANAPC1,ANAPC2,ANAPC5,CCNB2,CCND3,CDC23,CHEK1,CHEK2,CHUK,EIF4E,EIF4EBP1,MAP2K4,MAP3K7,MAPK12,MAPK3,PIK3C2A,PIK3R4,PPP2R5C,PTPA,RBL2,RNF2,SIRT1,SMAD4,STING1,TLR2,TRAF6
Endosomal Sorting Complex Required For Transport (ESCRT)	1.25	-2.236	CHMP5,MVB12B,STAM2,VPS25,VPS37C
MyD88 dependent cascade initiated on endosome	1.25	-2.236	CHUK,MAP3K7,TRAF6,UBE2N,UBE2V1
Small Cell Lung Cancer Signaling	1.25	-2	CCND3,CHUK,CKS1B,HDAC4,HDAC6,MAX,NFKBIE,PIK3C2A,PIK3R4,RBL2,TRAF6
PI Metabolism	1.24	-3.162	INPP4A,MTMR10,MTMR14,PI4KB,PIK3C2A,PIK3R4,PIKFYVE,PIP4K2C,PIP4P1,PITPNB
LPS-stimulated MAPK Signaling	1.24	-3.162	CHUK,MAP2K4,MAP3K7,MAPK12,MAPK3,MAPK9,NFKBIE,PAK1,PIK3C2A,PIK3R4
HGF Signaling	1.24	-3.464	CRKL,GRB2,ITGAX,ITGB7,MAP2K4,MAP3K3,MAP3K7,MAPK12,MAPK3,MAPK9,PAK1,PIK3C2A,PIK3R4,PLCG1
trans-Golgi Network Vesicle Budding	1.21	-3	AP1B1,AP1G1,AP1G2,AP1S2,AP3S1,DTNBP1,GOLGB1,PIK3C2A,SNX5
Leptin Signaling in Obesity	1.21	-2.236	ADCY7,GRB2,MAPK3,PDE3B,PIK3C2A,PIK3R4,PLCB3,PLCG1,PRKAG1
RIPK1-mediated regulated necrosis	1.2	-2.236	BIRC3,FLOT1,RIPK1,RIPK3,UBE2L3
MyD88:MAL(TIRAP) cascade initiated on plasma membrane	1.2	-2.449	CHUK,MAP3K7,TLR2,TRAF6,UBE2N,UBE2V1
April Mediated Signaling	1.2	-1.633	CHUK,MAP2K4,MAPK12,MAPK9,NFKBIE,TRAF6
PDGF Signaling	1.18	-2.53	CRKL,GRB2,INPP5B,JAK1,MAP2K4,MAPK3,PIK3C2A,PIK3R4,PLCG1,RASA1
Tryptophan Degradation III (Eukaryotic)	1.18	-2	GCDH,HAAO,KYNU,PARK7
Signaling by SCF-KIT	1.16	-2.449	CHEK1,FES,GAB2,GRB2,SH2B2,STAT5B
B Cell Activating Factor Signaling	1.16	-2.236	CHUK,MAP2K4,MAPK12,MAPK9,NFKBIE,TRAF6
MAPK targets/ Nuclear events mediated by MAP kinases	1.16	-2.236	MAP2K4,MAPK12,MAPK3,MAPK9,MEF2C
Mitochondrial protein import	1.14	-2.828	BCS1L,CHCHD5,CMC4,COA4,COA6,COX19,FXN,LDHD
Gene Silencing by RNA	1.14	-2.714	AGO3,DICER1,ELAC2,NUP37,NUP42,POLR2E,POLR2J,POLR2K,POLR2L,TARBP2,TSNAX
Glycerophospholipid biosynthesis	1.13	-3.606	AGPAT3,CHKA,CHKB,CPNE3,GPAM,GPAT4,LCLAT1,PCTP,PITPNB,PLA2G15,PLD4,SLC44A1,STARD7
PI3K/AKT Signaling	1.13	-1.291	CHUK,EIF4E,EIF4EBP1,GAB2,GRB2,GSK3A,INPP5B,ITGAX,ITGB7,JAK1,MAPK3,NFKBIE,PPP2R5C,PTPA,RHEB,RPS6KB1,TSC1,YWHAE,YWHAZ
TBC/RABGAPs	1.12	-2.449	GABARAP,GGA2,RAB7B,TBC1D15,TBC1D17,TSC1
TRIM21 Intracellular Antibody Signaling Pathway	1.11	-3.71	CHUK,IGHG1,IL1B,IRF8,JAK1,MAP1LC3B2,MAP3K7,NMI,PSMA1,PSMA2,PSMA3,PSMA4,PSMA6,PSMA7,PSMB2,PSMB4,PSMB5,PSME1,STAT2,STING1,UBE2N
Interleukin-3, Interleukin-5 and GM-CSF signaling	1.11	-2.646	CRKL,GAB2,GRB2,INPP5B,JAK1,STAT5B,YWHAZ
Triacylglycerol Biosynthesis	1.11	-2.236	AGPAT3,CLN5,GPAM,GPAT4,LCLAT1,PLPPR3,SIRT1
Role of JAK1 and JAK3 in Î³c Cytokine Signaling	1.11	-2.828	FES,GRB2,JAK1,MAPK3,PIK3C2A,PIK3R4,STAT5B,STAT6
Pyridoxal 5'-phosphate Salvage Pathway	1.11	-2.646	CDK7,FN3KRP,MAP2K4,MAPK3,MAPK9,PAK1,PNPO,TTK
RAC Signaling	1.11	-3.464	ACTR2,ARPC4,BAIAP2,BRK1,ITGAX,ITGB7,MAP2K4,MAPK3,PAK1,PIK3C2A,PIK3R4,PIKFYVE,PIP4K2C,RPS6KB1
NRF2-mediated Oxidative Stress Response	1.11	-2.714	ACTA1,CDC34,CUL3,DNAJC17,DNAJC8,GCLC,GSR,GSTO1,GSTP1,HMOX1,MAFG,MAP2K4,MAP3K7,MAPK3,MAPK9,NQO1,PIK3C2A,PIK3R4,TXNRD1,UBE2K
Cardiac Hypertrophy Signaling	1.09	-3.838	ADCY7,ADSS2,EIF2B2,EIF2B5,EIF4E,FNBP1,GNAQ,GNB1L,GRB2,MAP2K4,MAP3K3,MAP3K7,MAPK12,MAPK3,MAPK9,MEF2C,PIK3C2A,PIK3R4,PLCB3,PLCG1,PRKAG1,RHOT1,RPS6KB1
tRNA Splicing	1.09	-2.449	MPPE1,PDE3B,PDE6D,PDE7A,TSEN15,TSEN54
Estrogen Receptor Signaling	1.08	-3.772	ADCY7,CARM1,EIF2B2,EIF2B5,EIF4E,EIF4EBP1,GNAQ,GNB1L,GPS2,GRB2,GSK3A,JAK1,MAPK3,MED1,MED12,MED14,MED15,MED16,MED17,MED23,NCOR1,NDUFA11,NDUFB2,NR3C1,PAK1,PIK3C2A,PIK3R4,PLCB3,PLCG1,PRKAG1,RPS6KB1,SRA1,TBL1XR1,TRRAP
Apelin Endothelial Signaling Pathway	1.07	-2.309	ADCY7,GNAQ,GNB1L,HDAC4,MAP2K4,MAPK12,MAPK3,MAPK9,MEF2C,PIK3C2A,PIK3R4,PLCB3,PRKAG1,RPS6KB1
Signaling by Erythropoietin	1.07	-2	CRKL,GRB2,PLCG1,STAT5B
IL-6 Signaling	1.07	-3.606	CHUK,GRB2,IL1B,MAP2K4,MAP3K7,MAP4K4,MAPK12,MAPK3,MAPK9,NFKBIE,PIK3C2A,PIK3R4,TRAF6
Cilium Assembly	1.06	-4.359	ARL3,ASAP1,CCT4,CEP131,CEP43,CLASP1,DCTN3,EXOC2,EXOC4,EXOC6,HAUS1,HAUS3,HAUS8,HDAC6,NDE1,NEDD1,PDE6D,SEPTIN2,YWHAE
IL-17A Signaling in Fibroblasts	1.06	-3	CHUK,IL1B,MAP2K4,MAP3K7,MAPK12,MAPK3,MAPK9,NFKBIE,TRAF6
RHOGDI Signaling	1.06	2.5	ACTA1,ACTR2,ARHGDIA,ARHGDIB,ARHGEF12,ARHGEF18,ARPC4,EZR,FNBP1,GNAQ,GNB1L,ITGAX,ITGB7,MSN,PAK1,PIKFYVE,PIP4K2C,RDX,RHOT1,WASF2
PAK Signaling	1.05	-2.53	CASP3,GRB2,ITGAX,ITGB7,MAP2K4,MAPK12,MAPK3,MAPK9,PAK1,PAK1IP1,PIK3C2A,PIK3R4
ERBB Signaling	1.03	-3.162	GRB2,MAP2K4,MAPK12,MAPK3,MAPK9,PAK1,PIK3C2A,PIK3R4,PLCG1,RPS6KB1
Signaling by FGFR2	1.02	-2.828	GRB2,GTF2F2,MAPK3,PLCG1,POLR2E,POLR2J,POLR2K,POLR2L
Actin Cytoskeleton Signaling	1.02	-3.771	ACTA1,ACTN4,ACTR2,ARHGEF12,ARPC4,BAIAP2,BRK1,CRKL,DIAPH2,EZR,GRB2,ITGAX,ITGB7,MAPK3,MSN,MYLK3,PAK1,PIK3C2A,PIK3R4,RDX,WASF2
IL-17A Signaling in Gastric Cells	1.02	-2	MAP2K4,MAPK12,MAPK3,MAPK9
CDP-diacylglycerol Biosynthesis I	1.02	-2	AGPAT3,GPAM,GPAT4,LCLAT1
JAK/STAT Signaling	1.01	-3	GNAQ,GRB2,JAK1,MAPK3,PIK3C2A,PIK3R4,STAT2,STAT5B,STAT6
Paxillin Signaling	1	-2.333	ACTA1,ACTN4,GRB2,ITGAX,ITGB7,MAP2K4,MAPK12,MAPK9,PAK1,PIK3C2A,PIK3R4
Renin-Angiotensin Signaling	0.983	-3.317	ADCY7,GNAQ,GRB2,MAP2K4,MAPK12,MAPK3,MAPK9,PAK1,PIK3C2A,PIK3R4,PLCG1,PRKAG1
Eukaryotic Translation Elongation	0.982	-3.162	EEF1B2,FAU,RPL26,RPL30,RPL31,RPL32,RPL35,RPL39,RPS23,RPS29
PEDF Signaling	0.962	-2.828	CASP7,CHUK,MAPK12,MAPK3,NFKBIE,PIK3C2A,PIK3R4,TCF12,WASF2
Resolution of Abasic Sites (AP sites)	0.95	-2.236	ADPRS,POLE,RPA3,UNG,XRCC1
BMP signaling pathway	0.938	-2.828	ACVR1,GRB2,MAP2K4,MAP3K7,MAPK12,MAPK3,MAPK9,PRKAG1,SMAD4
Energy dependent regulation of mTOR by LKB1-AMPK	0.927	-2	LAMTOR5,PRKAG1,RHEB,TSC1
Peroxisomal lipid metabolism	0.927	-2	ECI2,MLYCD,PHYH,SLC27A2
Phosphatidylglycerol Biosynthesis II (Non-plastidic)	0.927	-2	AGPAT3,GPAM,GPAT4,LCLAT1
Type II Diabetes Mellitus Signaling	0.92	-2.53	CHUK,MAP2K4,MAP3K7,MAPK12,MAPK3,MAPK9,NFKBIE,NSMAF,PIK3C2A,PIK3R4,PRKAG1,SLC27A2,SMPD1,SMPD2
UVC-Induced MAPK Signaling	0.917	-2.449	MAP2K4,MAPK12,MAPK3,MAPK9,SMPD1,SMPD2
Thrombopoietin Signaling	0.901	-2.646	GAB2,GRB2,MAPK3,PIK3C2A,PIK3R4,PLCG1,STAT5B
Role of Pattern Recognition Receptors in Recognition of Bacteria and Viruses	0.894	-3.464	IFIH1,IL1B,MAP2K4,MAPK12,MAPK3,MAPK9,MAVS,OAS3,PIK3C2A,PIK3R4,RIPK2,TLR2,TRAF6
Asparagine N-linked glycosylation	0.886	-3.464	ALG1,ALG13,ALG2,AMFR,MAN1A2,MAN1B1,MAN2A1,MPDU1,PMM1,RAD23B,RENBP,RNF185
EGR2 and SOX10-mediated initiation of Schwann cell myelination	0.885	-2	DAG1,MBP,NAB2,SMARCA4
GPER1 signaling	0.873	-3.162	ADCY7,CIT,PI4KB,PIK3C2A,PIK3R4,RPS6KB1,STK17B,STK26,STK3,STK32C
Role of Tissue Factor in Cancer	0.871	-2.828	ACVR1,CASP3,CHUK,EIF4E,GNAQ,IL1B,MAP2K4,MAP3K7,MAPK12,MAPK3,MAPK9,PIK3C2A,PIK3R4,PPP2R5C,PTPA,RBL2,RPS6KB1,STAT5B
Toll-like Receptor Signaling	0.87	-2.828	CHUK,IL1B,MAP2K4,MAP3K7,MAP4K4,MAPK12,TLR2,TRAF6
Hedgehog 'off' state	0.86	-3.317	ADCY7,PSMA1,PSMA2,PSMA3,PSMA4,PSMA6,PSMA7,PSMB2,PSMB4,PSMB5,PSME1
HDR through Homologous Recombination (HRR) or Single Strand Annealing (SSA)	0.86	-3.317	BLM,BRCA1,CCNA2,CHEK1,HERC2,NSD2,POLE,PPP4C,RPA3,UBE2I,UBE2N
Spliceosomal Cycle	0.858	-2.236	CASC3,DDX42,PRPF18,SF3A1,SF3A3,ZNF830
COPI-mediated anterograde transport	0.853	-3.162	ACTR10,COG1,COG5,COPZ2,DCTN3,DCTN4,DCTN5,GOLGB1,TMED3,YKT6
Signaling by the B Cell Receptor (BCR)	0.849	-3.873	CHUK,GRB2,MALT1,MAP3K7,NFKBIE,PSMA1,PSMA2,PSMA3,PSMA4,PSMA6,PSMA7,PSMB2,PSMB4,PSMB5,PSME1
NOD1/2 Signaling Pathway	0.834	-3.051	BIRC3,CHUK,HSPA4,IL1B,MAP2K4,MAP3K7,MAP4K4,MAPK12,MAPK3,MAPK9,MAVS,NFKBIE,RIPK2,TLR2,TRAF6
Response of EIF2AK4 (GCN2) to amino acid deficiency	0.833	-3.162	EIF2AK4,FAU,RPL26,RPL30,RPL31,RPL32,RPL35,RPL39,RPS23,RPS29
Signaling by EGFR	0.829	-2.449	EPN1,EPS15,GRB2,PAG1,PLCG1,STAM2
Metabolism of non-coding RNA	0.829	-1.633	GEMIN2,NUP37,NUP42,PHAX,SNUPN,TGS1
Acute Myeloid Leukemia Signaling	0.827	-2.646	EIF4EBP1,GRB2,IDH1,MAP2K4,MAPK3,PIK3C2A,PIK3R4,RPS6KB1,STAT5B
SUMOylation of DNA damage response and repair proteins	0.823	-2.121	BLM,BRCA1,HERC2,NUP37,NUP42,PHC2,RNF2,UBE2I
Cholecystokinin/Gastrin-mediated Signaling	0.822	-3.317	FNBP1,GNAQ,GRB2,IL1B,MAP2K4,MAPK12,MAPK3,MAPK9,MEF2C,PLCB3,RHOT1
Fcgamma receptor (FCGR) dependent phagocytosis	0.821	-2.887	ACTR2,ARPC4,BAIAP2,BRK1,FCGR1A,GRB2,IGHG1,MAPK3,NF2,PAK1,PLCG1,PLD4,WASF2,WIPF1
MIF Regulation of Innate Immunity	0.814	-2.236	MAP2K4,MAPK12,MAPK3,MAPK9,NFKBIE
Oncostatin M Signaling	0.814	-1.342	GRB2,JAK1,MAPK3,STAT5B,TIMP3
Actin Nucleation by ARP-WASP Complex	0.806	-2.236	ACTR2,ARPC4,BAIAP2,FNBP1,GRB2,ITGAX,ITGB7,RHOT1,WIPF1
ILK Signaling	0.802	-2	ACTA1,ACTN4,CASP3,FNBP1,GSK3A,ITGB7,MAP2K4,MAPK12,MAPK3,MAPK9,NACA,PIK3C2A,PIK3R4,PPP1R14B,PPP2R5C,PTPA,RHOT1
Amino acids regulate mTORC1	0.802	-2.449	LAMTOR5,NPRL3,RHEB,SESN2,SZT2,TCIRG1
Lymphotoxin Î² Receptor Signaling	0.802	-2.449	CASP3,CHUK,MAPK3,PIK3C2A,PIK3R4,TRAF6
IGF-1 Signaling	0.795	-2.121	GRB2,JAK1,MAPK3,PIK3C2A,PIK3R4,PRKAG1,RASA1,RPS6KB1,YWHAE,YWHAZ
Aryl Hydrocarbon Receptor Signaling	0.777	-1.897	CCNA2,CCND3,CHEK1,CHEK2,GSTO1,GSTP1,IL1B,MAPK3,MED1,NQO1,POLA1,RBL2,SMARCA4
CNTF Signaling	0.776	-2.449	GRB2,JAK1,MAPK3,PIK3C2A,PIK3R4,RPS6KB1
Agrin Interactions at Neuromuscular Junction	0.775	-1.633	ACTA1,DAG1,MAP2K4,MAPK12,MAPK3,MAPK9,PAK1
Inhibition of Angiogenesis by TSP1	0.772	-2	CASP3,MAP2K4,MAPK12,MAPK9
Regulation of TP53 Activity through Phosphorylation	0.766	-3	AURKA,BLM,BRCA1,CCNA2,CHEK1,CHEK2,PRKAG1,RPA3,TAF7
Costimulation by the CD28 family	0.765	-3.464	CIT,GRB2,PAK1,PI4KB,PIK3C2A,PIK3R4,PPP2R5C,RPS6KB1,STK17B,STK26,STK3,STK32C
Immunogenic Cell Death Signaling Pathway	0.758	-2.828	ANXA1,ATG12,CASP3,HSPA4,IL1B,RIPK1,RIPK3,STING1
BER (Base Excision Repair) Pathway	0.755	-2.236	MAP2K4,MAPK3,POLE,UNG,XRCC1
Tuberculosis Active Signaling Pathway	0.754	1.147	ATP6V0A2,CASP3,CD244,GSK3A,IL1B,ITGAX,JAK1,MALT1,MAP2K4,MAP3K7,MAPK12,MAPK9,PIK3C2A,PIK3R4,RPS6KB1,STING1,TCIRG1,TLR2,TRAF6
Non-Small Cell Lung Cancer Signaling	0.747	-2.236	CCND3,GRB2,HDAC4,HDAC6,MAPK3,PIK3C2A,PIK3R4,PLCG1,RBL2
Signaling by NTRK1 (TRKA)	0.738	-2.828	AP2A2,AP2S1,CRKL,GRB2,MAPK12,MAPK3,MEF2C,PLCG1
Endothelin-1 Signaling	0.734	-3	ADCY7,CASP2,CASP3,CASP6,CASP7,GNAQ,GRB2,HMOX1,MAPK12,MAPK3,MAPK9,PIK3C2A,PIK3R4,PLCB3,PLCG1,PLD4
TREM1 Signaling	0.73	-2.646	GRB2,IL1B,ITGAX,MAPK3,PLCG1,STAT5B,TLR2
TGF-Î² Signaling	0.728	-3	ACVR1,GRB2,MAP2K4,MAP3K7,MAPK12,MAPK3,MAPK9,SMAD4,TRAF6
Chromatin organization	0.715	-4.583	BRPF1,BRPF3,CARM1,CHD3,ELP3,GPS2,JMJD6,KAT8,KDM1B,KDM5C,NCOR1,NSD2,RIOX2,SETD2,SETDB1,SMARCA4,SMARCD2,SMYD3,TADA3,TBL1XR1,TRRAP
Melanocyte Development and Pigmentation Signaling	0.71	-2.828	ADCY7,GRB2,MAPK3,PIK3C2A,PIK3R4,PLCG1,PRKAG1,RPS6KB1,SH2B2
RNA Polymerase I Transcription	0.709	-2.646	CDK7,CHD3,MAPK3,POLR1G,POLR2E,POLR2K,POLR2L
Late endosomal microautophagy	0.706	-2	HDAC6,MVB12B,PARK7,VPS37C
Protein Kinase A Signaling	0.704	-2.2	ADCY7,AKAP17A,ANAPC1,ANAPC2,ANAPC5,CDC23,CHUK,DUSP12,GNAQ,GNB1L,GSK3A,H1-10,MAPK3,MPPE1,MYLK3,NFKBIE,PDE3B,PDE6D,PDE7A,PGP,PHKB,PHKG2,PLCB3,PLCG1,PRKAG1,PYGL,SIRPA,SMAD4,YWHAE,YWHAZ
IL-10 Signaling	0.703	1.387	CHUK,HMOX1,IL1B,JAK1,MAP2K4,MAP3K7,MAP4K4,MAPK12,NFKBIE,PRKAG1,SIRT1,STAT5B,TRAF6
Signaling by PDGF	0.702	-2.449	CRKL,GRB2,PLCG1,RASA1,STAT5B,STAT6
Iron uptake and transport	0.702	-1.633	ALAD,ATP6V0A2,GLRX3,HMOX1,IREB2,TCIRG1
Role of CHK Proteins in Cell Cycle Checkpoint Control	0.702	-1.633	BRCA1,CHEK1,CHEK2,PPP2R5C,PTPA,TLK2
Interleukin-2 family signaling	0.7	-2.236	GAB2,GRB2,INPP5B,JAK1,STAT5B
Interferon gamma signaling	0.692	-3	FCGR1A,GBP2,IRF8,JAK1,MAPK3,OAS3,TRIM22,TRIM46,TRIM5
Salvage Pathways of Pyrimidine Ribonucleotides	0.692	-2.646	APOBEC3B,CDK7,FN3KRP,MAP2K4,MAPK3,MAPK9,PAK1,TTK,UCK2
SUMOylation of chromatin organization proteins	0.688	-1.89	CHD3,HDAC4,NUP37,NUP42,PHC2,RNF2,UBE2I
Hereditary Breast Cancer Signaling	0.687	1.155	BLM,BRCA1,CCND3,CHEK1,CHEK2,FANCD2,PIK3C2A,PIK3R4,POLR2E,POLR2J,POLR2K,POLR2L
TCF dependent signaling in response to WNT	0.683	-4	CUL3,PPP2R5C,PSMA1,PSMA2,PSMA3,PSMA4,PSMA6,PSMA7,PSMB2,PSMB4,PSMB5,PSME1,RNF146,SMARCA4,TRRAP,YWHAZ
RAF/MAP kinase cascade	0.683	-2.53	CUL3,GRB2,JAK1,MAPK12,MAPK3,PEA15,PEBP1,PPP2R5C,PPP5C,PSMA1,PSMA2,PSMA3,PSMA4,PSMA6,PSMA7,PSMB2,PSMB4,PSMB5,PSME1,RASA1,RASAL3
Pyroptosis Signaling Pathway	0.679	-1.633	CASP3,GBP2,IL1B,MAPK12,NAIP,PRKAG1,TLR2,TXNIP
Detoxification of Reactive Oxygen Species	0.675	-2	ATOX1,GSR,GSTP1,TXNRD1
IL-9 Signaling	0.675	-2	JAK1,PIK3C2A,PIK3R4,STAT5B
Relaxin Signaling	0.674	-1.633	ADCY7,GNAQ,GNB1L,MAPK3,MPPE1,NFKBIE,NT5C,PDE3B,PDE6D,PDE7A,PIK3C2A,PIK3R4,PRKAG1
SUMOylation of RNA binding proteins	0.674	-1.342	NUP37,NUP42,PHC2,RNF2,UBE2I
Nonhomologous End-Joining (NHEJ)	0.674	-2.236	BRCA1,HERC2,LIG4,NSD2,UBE2N
iNOS Signaling	0.674	-2.236	CHUK,JAK1,MAPK12,NFKBIE,TRAF6
PFKFB4 Signaling Pathway	0.674	-1.342	GPI,MAP2K4,MAPK3,PRKAG1,TKT
Oxidative Stress Induced Senescence	0.661	-2.121	AGO3,MAP2K4,MAP4K4,MAPK12,MAPK3,MAPK9,PHC2,RNF2
rRNA modification in the nucleus and cytosol	0.657	-2.449	DDX47,DDX49,DIMT1,GAR1,SNU13,THUMPD1
DNA Damage Bypass	0.649	-2.236	PCLAF,POLE,RPA3,UFD1,USP10
COPII-mediated vesicle transport	0.647	-2.646	ANKRD28,ANKRD52,CTSC,SCFD1,SEC24B,TRAPPC9,YKT6
Mitochondrial Fatty Acid Beta-Oxidation	0.646	-2	ACAD10,ACOT7,ECHS1,PCTP
Prostate Cancer Signaling	0.641	-3	CHUK,GRB2,GSTP1,HDAC4,HDAC6,MAPK3,NFKBIE,PIK3C2A,PIK3R4,RBL2
UFMylation Signaling Pathway	0.635	-1.633	EIF4E,IL1B,PAIP1,RPL26,UFC1,UFM1
IL-2 Signaling	0.635	-2.449	GRB2,JAK1,MAPK3,PIK3C2A,PIK3R4,STAT5B
Role of MAPK Signaling in Inhibiting the Pathogenesis of Influenza	0.628	-1.89	CASP3,IL1B,MAP2K4,MAPK12,MAPK3,MAPK9,NFKBIE
SRP-dependent cotranslational protein targeting to membrane	0.626	-3.162	FAU,RPL26,RPL30,RPL31,RPL32,RPL35,RPL39,RPS23,RPS29,SRP9
Transcriptional regulation by RUNX2	0.625	-2	CBFB,HDAC4,HDAC6,MAPK3,SMAD4
MYC Mediated Apoptosis Signaling	0.625	-1.342	CASP2,CASP3,CHUK,MAX,PRKAG1
Neurotransmitter release cycle	0.619	-2	GLS,LIN7C,PPFIA1,SYN3
Gene and protein expression by JAK-STAT signaling after IL-12 stimulation	0.619	2	GSTO1,LCP1,MSN,TALDO1
ERB2-ERBB3 Signaling	0.614	-1.633	GRB2,GSK3A,MAPK3,PIK3C2A,PIK3R4,STAT5B
Macropinocytosis Signaling	0.61	-2.236	ACTN4,ANKFY1,ITGB7,PAK1,PIK3C2A,PIK3R4,PLCG1
Cellular response to heat stress	0.609	-1.633	HDAC6,HIKESHI,HSPA4,MAPK3,NUP37,NUP42,RPA3,SIRT1,YWHAE
RAR Activation	0.604	-4.017	ACVR1,ADCY7,CARM1,CDK7,FNBP1,GNAQ,HLTF,IL1B,MAP2K4,MAPK12,MAPK3,MAPK9,MED1,MPPE1,NCOR1,PDE3B,PDE6D,PDE7A,PHF10,PIK3C2A,PIK3R4,PRKAG1,RDH11,RDH13,RHOT1,SMAD4,SMARCA4,SMARCD2,SRA1,STAT5B
Epithelial Adherens Junction Signaling	0.596	-1.732	ACTR2,ACVR1,ARPC4,BAIAP2,KIF20A,NF2,PAK1,PPP2R5C,PRKAG1,PTPA,STK3,YWHAE,YWHAZ
Transcriptional Regulation by MECP2	0.594	-2.449	AGO3,GPS2,HTT,MEF2C,NCOR1,TBL1XR1
Regulation of TP53 Expression and Degradation	0.592	-2	CCNA2,CHEK2,PPP2R5C,RNF34
Transcriptional activity of SMAD2/SMAD3:SMAD4 heterotrimer	0.58	-2	CCNK,MAPK3,NCOR1,SMAD4,UBE2D1
Macrophage Alternative Activation Signaling Pathway	0.578	-2.673	EIF4EBP1,GNB1L,GRB2,IGHG1,IL1B,JAK1,MAPK12,MAPK3,NFKBIE,NR3C1,PIK3C2A,PIK3R4,RPS6KB1,STAT6
PI3K Cascade	0.567	-2	GAB2,GRB2,PDE3B,PIK3R4
RET signaling	0.567	-2	DOK1,GAB2,GRB2,PLCG1
Î±-Adrenergic Signaling	0.563	-2.449	ADCY7,GNAQ,GNB1L,MAPK3,PHKB,PHKG2,PLCG1,PRKAG1,PYGL
EPH-Ephrin signaling	0.559	-2.828	ACTR2,AP2A2,AP2S1,ARPC4,CLTCL1,NGEF,PAK1,RASA1
Prolactin Signaling	0.559	-2.449	GRB2,MAPK3,NMI,NR3C1,PIK3C2A,PIK3R4,PLCG1,STAT5B
Chronic Myeloid Leukemia Signaling	0.556	-3.578	AURKA,CCND3,CHUK,CRKL,GAB2,GNB1L,GRB2,HDAC4,HDAC6,IRF8,MAPK3,PIK3C2A,PIK3R4,PLCB3,PLCG1,PRKAG1,RBL2,SET,SIRT1,SMAD4,STAT5B
CSDE1 Signaling Pathway	0.538	-2	AGO3,CCND3,CNOT6,EDC3,PAIP1
FGF Signaling	0.524	-2.646	CRKL,GRB2,MAPK12,MAPK3,PIK3C2A,PIK3R4,PLCG1
Melatonin Signaling	0.52	-2.449	GNAQ,MAP2K4,MAPK3,PLCB3,PLCG1,PRKAG1
CXCR4 Signaling	0.514	-2.714	ADCY7,FNBP1,GNAQ,GNB1L,MAP2K4,MAPK12,MAPK3,MAPK9,PAK1,PIK3C2A,PIK3R4,PLCB3,RHOT1
Mitochondrial translation	0.514	-2.828	DAP3,ERAL1,MRPL20,MRPL32,MRPL33,MRPL9,MRPS30,MRPS31
Role of NFAT in Cardiac Hypertrophy	0.507	-3.742	ADCY7,GNAQ,GNB1L,GRB2,HDAC4,HDAC6,MAP2K4,MAP3K7,MAPK12,MAPK3,MAPK9,MEF2C,PIK3C2A,PIK3R4,PLCB3,PLCG1,PRKAG1
Growth Hormone Signaling	0.503	-2.449	MAPK3,PIK3C2A,PIK3R4,PLCG1,RPS6KB1,STAT5B
HSP90 chaperone cycle for steroid hormone receptors in the presence of ligand	0.499	-2.236	ACTR10,DCTN3,DCTN4,DCTN5,NR3C1
Aggrephagy	0.498	-2	HDAC6,PARK7,UBE2N,UBE2V1
Formation of WDR5-containing histone-modifying complexes	0.498	-2	BOD1L1,KAT8,PHF20L1,TADA3
GÎ±q Signaling	0.493	-2.714	CHUK,FNBP1,GNAQ,GNB1L,HMOX1,MAPK3,NFKBIE,PIK3C2A,PIK3R4,PLCB3,PLCG1,PLD4,RHOT1
Glioma Signaling	0.49	-2.236	CCND3,GRB2,HDAC4,HDAC6,IDH1,MAPK3,PIK3C2A,PIK3R4,PLCG1,RBL2
Translocation of SLC2A4 (GLUT4) to the plasma membrane	0.486	-2.449	EXOC2,EXOC4,EXOC6,PRKAG1,YWHAE,YWHAZ
Acute Phase Response Signaling	0.481	-2.887	CHUK,GRB2,HMOX1,IL1B,MAP2K4,MAP3K7,MAPK12,MAPK3,MAPK9,NFKBIE,NOLC1,NR3C1,RIPK1,TRAF6
Endocannabinoid Developing Neuron Pathway	0.478	-2.333	ADCY7,BRCA1,GNB1L,MAP2K4,MAPK12,MAPK3,MAPK9,PIK3C2A,PIK3R4,PRKAG1
Reelin Signaling in Neurons	0.475	-3.162	ACTR2,ARHGEF12,ARHGEF18,ARPC4,CRKL,MAP2K4,MAPK12,MAPK3,MAPK9,PIK3C2A,PIK3R4
Orexin Signaling Pathway	0.471	-3.153	ADCY7,ATP6V0A2,CASP3,GNAQ,GNB1L,IL1B,MAPK12,MAPK3,PIK3C2A,PIK3R4,PIKFYVE,PIP4K2C,PLCB3,PLCG1,PRKAG1,SMAD4,TCIRG1
ERK/MAPK Signaling	0.471	-1.387	CRKL,EIF4E,EIF4EBP1,GRB2,ITGAX,ITGB7,MAPK3,PAK1,PIK3C2A,PIK3R4,PLCG1,PPP1R14B,PPP2R5C,PRKAG1,PTPA,YWHAZ
Glioma Invasiveness Signaling	0.47	-2.449	FNBP1,MAPK3,PIK3C2A,PIK3R4,RHOT1,TIMP3
Factors involved in megakaryocyte development and platelet production	0.464	-2.646	DOCK10,DOCK5,ITPK1,JMJD1C,MAFG,MFN2,SH2B2
Netrin Signaling	0.462	-3.606	ACTR2,ARPC4,GPAA1,MAPK3,PAK1,PGK1,PIK3C2A,PIK3R4,PLCG1,PRKAG1,VTI1A,VTI1B,YKT6
Signaling by Insulin receptor	0.457	-2	ATP6V0A2,GRB2,MAPK3,TCIRG1
SUMOylation of transcription cofactors	0.457	-2	PARK7,PHC2,RNF2,UBE2I
Glutaminergic Receptor Signaling Pathway (Enhanced)	0.438	-4.379	ADCY7,CHUK,EIF4E,FMR1,GLS,GNAQ,GNB1L,GOT1,GPAA1,HMOX1,MAPK12,MAPK3,NR3C1,PIK3C2A,PIK3R4,PLCB3,PLCG1,PLD4,PRKAG1,RPS6KB1,VTI1A,VTI1B,YKT6
Ephrin Receptor Signaling	0.435	-2.714	ACTR2,ARPC4,CRKL,DOK1,GNAQ,GNB1L,GRB2,ITGAX,ITGB7,MAP4K4,MAPK3,NGEF,PAK1,RASA1,WIPF1
Mouse Embryonic Stem Cell Pluripotency	0.434	-1.414	GRB2,JAK1,MAP3K7,MAPK12,MAPK3,PIK3C2A,PIK3R4,SMAD4
Fc Epsilon RI Signaling	0.433	-2.333	GRB2,INPP5B,MAP2K4,MAPK12,MAPK3,MAPK9,PIK3C2A,PIK3R4,PLCG1
Polyamine Regulation in Colon Cancer	0.43	-2.236	DHPS,EIF5A,GNB1L,MAP2K4,MAPK3
ERK5 Signaling	0.425	-2.449	GNAQ,MAP3K3,MEF2C,RPS6KB1,YWHAE,YWHAZ
TEC Kinase Signaling	0.423	-3.207	ACTA1,FNBP1,GNAQ,GNB1L,ITGAX,ITGB7,JAK1,MAP2K4,MAPK12,MAPK9,PAK1,PIK3C2A,PIK3R4,PLCG1,RHOT1,STAT2,STAT5B,STAT6
Mitotic Prophase	0.422	-2.121	CCNB2,GORASP2,MAPK3,NCAPG2,NEK6,NUP37,NUP42,SET
Leukocyte Extravasation Signaling	0.416	-3.207	ACTA1,ACTN4,CRKL,EZR,MAP2K4,MAPK12,MAPK9,MSN,PIK3C2A,PIK3R4,PLCG1,RDX,TIMP3,WIPF1
Regulation of endogenous retroelements	0.41	-2.828	BCL7B,BCL7C,CHD3,SETDB1,SMARCA4,SMARCD2,UBE2I,ZNF324
Signaling by TGFBR3	0.402	-2	AGO3,HELLS,SMAD4,TCF12
GÎ±12/13 Signaling	0.401	-2.333	CHUK,MAP2K4,MAPK12,MAPK3,MAPK9,MEF2C,NFKBIE,PIK3C2A,PIK3R4,RASA1
Role of JAK family kinases in IL-6-type Cytokine Signaling	0.398	-2.449	JAK1,MAP2K4,MAPK12,MAPK3,MAPK9,STAT5B
Neurotrophin/TRK Signaling	0.398	-2.449	GRB2,MAP2K4,MAPK3,PIK3C2A,PIK3R4,PLCG1
Nuclear Cytoskeleton Signaling Pathway	0.388	-2.324	ACTA1,ACTR10,DCTN3,DCTN4,DCTN5,ITGAX,ITGB7,KIF15,KIF16B,KIF20A,KLC4,NUP37,NUP42,TMX4,TOR1A,ZIC2
RAB GEFs exchange GTP for GDP on RABs	0.386	-2.646	CCZ1B,DENND4B,GDI2,RAB32,RAB7B,TRAPPC9,YWHAE
Complex IV assembly	0.385	-2	COQ10B,COX19,COX6B1,COX7A2L
NF-ÎºB Activation by Viruses	0.372	-2.449	CHUK,MAPK3,NFKBIE,PIK3C2A,PIK3R4,RIPK1
CDC42 Signaling	0.37	-2.333	ACTR2,ARPC4,BAIAP2,CLIP1,EXOC2,EXOC4,EXOC6,ITGAX,ITGB7,MAP2K4,MAPK12,MAPK9,PAK1,RASA1,WIPF1
Role of MAPK Signaling in Promoting the Pathogenesis of Influenza	0.366	-2.121	ATP6V0A2,CASP3,MAP2K4,MAPK12,MAPK3,MAPK9,NFKBIE,TCIRG1
Osteoarthritis Pathway	0.365	-2.138	CASP2,CASP3,CASP6,CASP7,CHUK,HDAC4,IL1B,ITGAX,ITGB7,MEF2C,NAMPT,PRKAG1,SIRT1,SMAD4,TIMP3,TLR2
Adipogenesis pathway	0.362	1.265	ACVR1,CDK7,HDAC4,HDAC6,RPS6KB1,SETDB1,SIRT1,STAT5B,TBL1XR1,TXNIP
Activin Inhibin Signaling Pathway	0.359	-3.207	ACVR1,CHUK,IGHG1,IL1B,MAP2K4,MAP3K7,MAPK12,MAPK3,MAPK9,MAX,PIK3C2A,PIK3R4,SMAD4,TLR2
Docosahexaenoic Acid (DHA) Signaling	0.354	-1.5	ADCY7,BIRC3,CASP3,CASP7,GNAQ,GNB1L,GSK3A,HMOX1,IL1B,MAPK3,PIK3C2A,PIK3R4,PLCB3,PLCG1,PRKAG1,RPS6KB1,TNFAIP2
B-WICH complex positively regulates rRNA expression	0.353	-2	POLR1G,POLR2E,POLR2K,POLR2L
IL-13 Signaling Pathway	0.351	-2.646	JAK1,MAPK12,MAPK3,PIK3C2A,PIK3R4,STAT6,TRAF6
ER-Mitochondrial Communication Signaling Pathway	0.347	-2.449	IL1B,MFF,MFN2,NR3C1,RHOT1,SYNJ2BP
Sertoli Cell-Germ Cell Junction Signaling Pathway (Enhanced)	0.344	-3	ACTA1,ACTR2,ARPC4,CD2AP,GSK3A,MAP2K4,MAP3K3,MAP3K7,MAPK12,MAPK3,MAPK9,PIK3C2A,PIK3R4,PPP2R5C,PRKAG1,PTPA
NoRC negatively regulates rRNA expression	0.343	-2.236	CDK7,POLR1G,POLR2E,POLR2K,POLR2L
ERBB4 Signaling	0.343	-2.236	GRB2,MAPK3,PIK3C2A,PIK3R4,PLCG1
MITF-M-dependent gene expression	0.341	-1.89	AGO3,BCL7B,BCL7C,DICER1,SIRT1,SMARCA4,SMARCD2
CD28 Signaling in T Helper Cells	0.34	-3.464	ACTR2,ARPC4,CHUK,GRB2,MALT1,MAP2K4,MAPK12,MAPK9,NFKBIE,PAK1,PIK3C2A,PIK3R4,PLCG1
Apelin Adipocyte Signaling Pathway	0.336	-1.342	ADCY7,GSTP1,MAPK12,MAPK3,MAPK9,PRKAG1
FXR/RXR Activation	0.336	-2.111	APOB,GSTO1,GSTP1,HMOX1,IL1B,MAFG,MAP2K4,MAPK12,MAPK9,NQO1,PRKAG1,TXNIP
Glioblastoma Multiforme Signaling	0.336	-2.111	CCND3,FNBP1,GRB2,MAPK3,NF2,PIK3C2A,PIK3R4,PLCB3,PLCG1,RHOT1,RPS6KB1,TSC1
GNRH Signaling	0.332	-3.464	ADCY7,GNAQ,GNB1L,GRB2,MAP2K4,MAP3K3,MAP3K7,MAPK12,MAPK3,MAPK9,PAK1,PLCB3,PRKAG1
SAPK/JNK Signaling	0.328	-3.317	CRKL,GNB1L,GRB2,MAP2K4,MAP3K3,MAP3K7,MAP4K4,MAPK12,MAPK9,PIK3C2A,PIK3R4,RIPK1
Protein folding	0.32	-2.646	CCT4,FBXW9,GNAQ,PFDN5,PFDN6,TBCA,VBP1
Interferon alpha/beta signaling	0.318	-2.236	GBP2,IRF8,JAK1,OAS3,STAT2
Activation of anterior HOX genes in hindbrain during early embryogenesis	0.314	-2.449	CNOT6,NCOR1,POLR2E,POLR2J,POLR2K,POLR2L
Colorectal Cancer Metastasis Signaling	0.313	-3.207	ADCY7,CASP3,FNBP1,GNAQ,GNB1L,GRB2,JAK1,MAP2K4,MAPK12,MAPK3,MAPK9,MSH3,PIK3C2A,PIK3R4,PRKAG1,RHOT1,SMAD4,TLR2
Apelin Cardiomyocyte Signaling Pathway	0.31	-2.646	MAPK12,MAPK3,MAPK9,PIK3C2A,PIK3R4,PLCB3,PLCG1
Systemic Lupus Erythematosus in T Cell Signaling Pathway	0.305	-1.606	CASP2,CASP3,CASP6,CASP7,EZR,FNBP1,GNB1L,GRB2,MAP2K4,MAPK3,MSN,PIK3C2A,PIK3R4,PLCG1,PPP2R5C,PTPA,RDX,RHOT1,RPS6KB1
Dendritic Cell Maturation	0.303	-3.153	CHUK,FCGR1A,IGHG1,IL1B,IRF8,MAP2K4,MAPK12,MAPK3,MAPK9,NFKBIE,PIK3C2A,PIK3R4,PLCB3,PLCG1,STAT2,TLR2,TRAF6
Neuropathic Pain Signaling in Dorsal Horn Neurons	0.3	-2.646	KCNN4,MAPK3,PIK3C2A,PIK3R4,PLCB3,PLCG1,PRKAG1
Thrombin Signaling	0.3	-3.051	ADCY7,ARHGEF12,ARHGEF18,FNBP1,GNAQ,GNB1L,GRB2,MAPK12,MAPK3,PIK3C2A,PIK3R4,PLCB3,PLCG1,RHOT1,RPS6KB1
Regulation of the Epithelial Mesenchymal Transition by Growth Factors Pathway	0.296	-3.606	CHUK,DOCK10,GRB2,JAK1,MAP2K4,MAP3K7,MAPK12,MAPK3,MAPK9,PARD6G,PIK3C2A,PIK3R4,SMAD4
fMLP Signaling in Neutrophils	0.296	-1.89	ACTR2,ARPC4,GNAQ,GNB1L,MAPK3,NFKBIE,PIK3C2A,PIK3R4,PLCB3
GM-CSF Signaling	0.295	-2.236	GRB2,MAPK3,PIK3C2A,PIK3R4,STAT5B
Natural Killer Cell Signaling	0.29	-3.464	CD244,GRB2,HSPA4,MAP3K3,MAP3K7,MAPK12,MAPK3,PAK1,PIK3C2A,PIK3R4,PLCG1,TRAF6,WIPF1
Neuregulin Signaling	0.289	-2.236	CRKL,GRB2,ITGAX,ITGB7,MAPK3,PLCG1,RPS6KB1,STAT5B
HIF1Î± Signaling	0.288	-1.604	EIF4E,EIF4EBP1,GPI,HIF1AN,HMOX1,HSPA4,LDHA,LDHB,MAP2K4,MAPK3,PIK3C2A,PIK3R4,PLCG1,RPS6KB1
P2Y Purinergic Receptor Signaling Pathway	0.288	-2.828	ADCY7,GNAQ,GNB1L,MAPK3,PIK3C2A,PIK3R4,PLCB3,PLCG1,PRKAG1
White Adipose Tissue Browning Pathway	0.288	-2.333	ADCY7,CAMKK2,HIF1AN,LDHA,LDHB,LDHD,MAPK12,PRKAG1,SIRT1
Glycation Signaling Pathway	0.287	-2.84	CASP3,CHUK,FN3K,GLO1,GPI,HAGH,IL1B,JAK1,MAP2K4,MAPK12,MAPK3,MAPK9,PIK3C2A,PIK3R4,TXNIP
Synaptogenesis Signaling Pathway	0.286	-4.025	ACTR2,ADCY7,AP2A2,AP2S1,ARPC4,CRKL,EIF4EBP1,GPAA1,GRB2,MAPK3,NAP1L1,PAK1,PIK3C2A,PIK3R4,PLCG1,PRKAG1,RPS6KB1,SYN3,VTI1A,VTI1B,YKT6
p38 MAPK Signaling	0.281	-2.646	IL1B,MAP2K4,MAP3K7,MAPK12,MAX,MEF2C,RPS6KB1,TRAF6
WNT/SHH Axonal Guidance Signaling Pathway	0.279	-1.897	ADCY7,MAP2K4,MAPK12,MAPK9,PARD6G,PIK3C2A,PIK3R4,PRKAG1,YWHAE,YWHAZ
Regulation of IL-2 Expression in Activated and Anergic T Lymphocytes	0.279	-2.53	CHUK,GRB2,MALT1,MAP2K4,MAPK12,MAPK3,MAPK9,NFKBIE,PLCG1,SMAD4
Mitochondrial Division Signaling Pathway	0.271	-2.714	AURKA,CCNB2,GNAQ,HTT,MAPK3,MFF,PPP2R5C,PRKAG1,PTPA,RIPK1,RIPK3
Neurexins and neuroligins	0.262	-2	DLGAP4,EPB41,LIN7C,PDLIM5
PD-1, PD-L1 cancer immunotherapy pathway	0.256	1.89	CIP2A,FBXO38,JAK1,PIK3C2A,PIK3R4,PLCG1,STAT5B
Dilated Cardiomyopathy Signaling Pathway	0	-1.342	ACTA1,ADCY7,DAG1,MAP3K3,MAPK12,MAPK3,PRKAG1
Neurovascular Coupling Signaling Pathway	0	-2.236	GNAQ,KCNN4,NT5C,PLCB3,PRKAG1
Oxytocin in Brain Signaling Pathway	0	-2.333	CAMKK2,GNAQ,GNB1L,IL1B,MAPK3,MEF2C,PIK3C2A,PIK3R4,PLCB3
Oxytocin Signaling Pathway	0	-3.873	CAMKK2,GNAQ,GNB1L,GRB2,MAP2K4,MAPK12,MAPK3,MAPK9,MEF2C,MFN2,NT5C,PIK3C2A,PIK3R4,PLCB3,PRKAG1
Pulmonary Fibrosis Idiopathic Signaling Pathway	0	-3.742	ACTA1,ACVR1,EIF4EBP1,GRB2,IL1B,MAP2K4,MAP3K7,MAPK12,MAPK3,MAPK9,PIK3C2A,PIK3R4,RPS6KB1,SMAD4,STAT6
Pulmonary Healing Signaling Pathway	0	-2.333	ELANE,GRB2,MAP2K4,MAPK12,MAPK3,MAPK9,PRKAG1,STAT5B,TLR2
Wound Healing Signaling Pathway	0	-2.887	ACVR1,CHUK,GRB2,IL1B,JAK1,MAP2K4,MAP3K7,MAPK12,MAPK3,MAPK9,NFKBIE,TRAF6
ID1 Signaling Pathway	0	-1.508	ACVR1,AURKA,CDC20,CUL3,MAPK12,MAPK3,PARK7,PIK3C2A,PIK3R4,SMAD4,TYMS
SNARE Signaling Pathway	0	-1.89	ADCY7,GPAA1,PRKAG1,SYN3,VTI1A,VTI1B,YKT6
Macrophage Classical Activation Signaling Pathway	0	-1.667	CHUK,GBP2,IL1B,IRF8,JAK1,MAP3K7,NFKBIE,STAT2,STAT6,TRAF6
Multiple Sclerosis Signaling Pathway	0	-1.89	C8B,IL1B,MAPK12,MAPK3,MBP,PARP4,TLR2
Pathogen Induced Cytokine Storm Signaling Pathway	0	-2.673	CASP3,CASP7,IFIH1,IL1B,JAK1,LYST,MAPK12,MAPK3,MAPK9,RIPK1,RIPK3,STAT5B,STING1,TLR2
Role of Osteoblasts in Rheumatoid Arthritis Signaling Pathway	0	-1.155	ACVR1,CSNK1G1,CTSA,CTSC,IL1B,JAK1,MAPK3,PIK3C2A,PIK3R4,SMAD4,STAT2,STAT5B,STAT6
Role of Osteoclasts in Rheumatoid Arthritis Signaling Pathway	0	-4	BIRC3,CHUK,FCGR1A,FNBP1,GRB2,IL1B,MAP2K4,MAP3K7,MAPK12,MAPK3,MAPK9,NAIP,NFKBIE,PIK3C2A,PIK3R4,PLCG1,RHOT1,TRAF6
Neutrophil Extracellular Trap Signaling Pathway	0	-2.236	CASP2,CASP3,CASP6,CASP7,ELANE,IGHG1,IL1B,MAP2K4,MAP3K7,MAPK12,MAPK3,MAPK9,NDUFA11,NDUFB2,PIK3C2A,PIK3R4,PLCB3,PLCG1,RIPK1,RIPK3,TLR2
S100 Family Signaling Pathway	0	-3.411	ANXA1,CASP3,CASP7,CHUK,EZR,FCGR1A,IGHG1,IL1B,JAK1,MAP2K4,MAP3K7,MAPK12,MAPK3,MAPK9,NR3C1,PIK3C2A,PIK3R4,PLCB3,PLCG1,PRKAG1,SMAD4,TRAF6
Synaptic Long Term Potentiation	0	-2.236	GNAQ,MAPK3,PLCB3,PLCG1,PRKAG1
Amyotrophic Lateral Sclerosis Signaling	0	-2.236	BIRC3,CASP3,CASP7,NAIP,PAK1,PIK3C2A,PIK3R4
Myelination Signaling Pathway	0	-2.837	ACVR1,DAG1,EIF4E,EIF4EBP1,GNB1L,GRB2,HDAC4,HDAC6,ITGB7,MAPK3,MBP,PIK3C2A,PIK3R4,PLCG1,PRKAG1,RHEB,RPS6KB1,SMAD4,SMARCA4,TRAF6,TSC1
ABRA Signaling Pathway	0	-2.236	ACTA1,MAP2K4,MAPK12,MAPK9,MEF2C
Adrenergic Receptor Signaling Pathway (Enhanced)	0	-2.121	ADCY7,ATP6V0A2,GNAQ,IL1B,PLCB3,PLCG1,PRKAG1,TCIRG1
LPS/IL-1 Mediated Inhibition of RXR Function	0	-2.236	GSTO1,GSTP1,IL1B,MAP2K4,MAP3K7,MAPK9,SLC27A2,TRAF6
G alpha (i) signalling events	0	-2	ADCY7,ANXA1,GPSM3,RGS14
PIP3 activates AKT signaling	0	-2.828	CHUK,GAB2,GRB2,GSK3A,MAPK3,PIP4K2C,PPP2R5C,TRAF6
Glycosaminoglycan metabolism	0	-2.236	ARSB,B3GNT2,CHSY1,IDUA,PAPSS1
Integration of energy metabolism	0	-2.236	ADCY7,GNAQ,PLCB3,TALDO1,TKT
Signaling by VEGF	0	-2.646	BAIAP2,BRK1,MAPK12,PAK1,PLCG1,RASA1,WASF2
Metabolism of water-soluble vitamins and cofactors	0	-2.236	GPHN,GSTO1,MTR,PNPO,PPCS
Signaling by NOTCH1	0	-2	HDAC4,HDAC6,NCOR1,TBL1XR1
Cell surface interactions at the vascular wall	0	-2.121	APOB,CD244,CD99L2,GRB2,ITGAX,PLCG1,PPIL2,SIRPA
Generic Transcription Pathway	0	-4	HDAC4,HDAC6,MED1,MED12,MED14,MED15,MED16,MED17,MED23,MED7,NCOR1,NR3C1,NRBF2,TBL1XR1,ZKSCAN1,ZNF324
L1CAM interactions	0	-2.828	AP2A2,AP2S1,EZR,MAPK3,MSN,PAK1,RDX,SHTN1
G alpha (12/13) signalling events	0	-2	ARHGEF12,ARHGEF18,FGD2,NGEF
Activation of NMDA receptors and postsynaptic events	0	-2.236	CAMKK2,MAPK3,NRGN,PPM1F,PRKAG1
Signaling by MET	0	-2.236	CRKL,EPS15,GRB2,STAM2,TNS3
Response to elevated platelet cytosolic Ca2+	0	-1.633	ACTN4,ALDOA,BRPF3,CDC37L1,TIMP3,VTI1B
Kinesins	0	-2	KIF15,KIF16B,KIF20A,KLC4
Ion channel transport	0	-2	ATP6V0A2,RIPK1,RIPK3,TCIRG1
Hepatic Cholestasis	0	-2.887	ADCY7,CHUK,IL1B,MAP2K4,MAP3K7,MAPK12,MAPK3,MAPK9,NFKBIE,PRKAG1,SIRT1,TRAF6
Autism Signaling Pathway	0	-1.941	CAMKK2,EIF4E,EIF4EBP1,FMR1,GNB1L,IL1B,MAPK3,PIK3C2A,PIK3R4,PRKAG1,RHEB,RPS6KB1,TSC1
CGAS-STING Signaling Pathway	0	-2.828	ATP6V0A2,CHUK,IL1B,MAP1LC3B2,MAP3K7,STAT6,STING1,TCIRG1
HEY1 Signaling Pathway	0	-2.333	ACVR1,GRB2,MEF2C,NCOR1,PIK3C2A,PIK3R4,PRKAG1,SIRT1,SMAD4
IL-27 Signaling Pathway	0	-2.449	IRF8,JAK1,MAPK12,PIK3C2A,PIK3R4,TLR2
Sleep NREM Signaling Pathway	0	2.646	ADCY7,HDAC4,MAP2K4,MAPK3,PRKAG1,YWHAE,YWHAZ
Sleep REM Signaling Pathway	0	-1.342	EIF4E,IL1B,MAPK3,PRKAG1,RPS6KB1
Sheddase Signaling Pathway	0	-3	IL1B,ITGB7,MAP2K4,MAPK12,MAPK3,MAPK9,PIK3C2A,PIK3R4,TIMP3
PKR-mediated signaling	0	-2.236	ARIH1,CHUK,MAVS,TARBP2,UBE2I
Mitochondrial protein degradation	0	-2	LDHD,MRPL32,STARD7,TRIAP1
Respiratory electron transport	0	-2.236	COQ10B,COX6B1,COX7A2L,NDUFA11,NDUFB2
Cyclophilin Signaling Pathway	0	-2.84	CASP3,DDX42,IL1B,JAK1,MAP2K4,MAPK12,MAPK3,MAPK9,NFKBIE,PIK3C2A,PIK3R4,PPIL2,SF3A1,SF3A3,STAT5B
Irritable Bowel Syndrome Signaling Pathway	0	-3.606	BIRC3,CHUK,ELANE,FNBP1,HERC2,IL1B,MAP3K7,PIK3C2A,PIK3R4,RHOT1,RIPK1,RIPK3,TLR2
NAP1L1 Transcription Regulation Signaling Pathway	0	-2.236	MAPK3,NAP1L1,PIK3C2A,PIK3R4,TUBE1
Proteasomal PSMD10 Signaling Pathway	0	-1.342	MAPK3,PIK3C2A,PIK3R4,RBL2,SIRT1
Erythropoietin Signaling Pathway	0	-1.667	BIRC3,GRB2,IL1B,MAPK3,NFKBIE,PIK3C2A,PIK3R4,PLCG1,RPS6KB1,STAT5B
Role of NFAT in Regulation of the Immune Response	0	-2.887	CHUK,CSNK1G1,FCGR1A,GNAQ,GNB1L,GRB2,GSK3A,IGHG1,IPO5,MAPK3,MEF2C,NFKBIE,PIK3C2A,PIK3R4,PLCB3,PLCG1
FcÎ³RIIB Signaling in B Lymphocytes	0	-1.89	DOK1,GRB2,IGHG1,MAP2K4,MAPK12,MAPK9,PIK3C2A,PIK3R4
CCR5 Signaling in Macrophages	0	-2	GNAQ,GNB1L,MAP2K4,MAPK12,MAPK9,PLCG1
IL-17 Signaling	0	-3.162	IL1B,JAK1,MAP2K4,MAP3K7,MAPK12,MAPK3,MAPK9,PIK3C2A,PIK3R4,TRAF6
IL-15 Production	0	-2	CLK2,FES,JAK1,MAP2K4
CCR3 Signaling in Eosinophils	0	-2.449	GNAQ,GNB1L,MAPK12,MAPK3,PAK1,PIK3C2A,PIK3R4,PLCB3
IL-15 Signaling	0	-3	GNB1L,IGHG1,JAK1,MAPK12,MAPK3,PIK3C2A,PIK3R4,RPS6KB1,STAT5B,STAT6
Factors Promoting Cardiogenesis in Vertebrates	0	-3	ACVR1,MAP2K4,MAP3K7,MAPK12,MAPK9,MEF2C,PLCB3,PLCG1,SMAD4
ICOS-ICOSL Signaling in T Helper Cells	0	-2.449	CHUK,GAB2,GRB2,NFKBIE,PIK3C2A,PIK3R4,PLCG1
Molecular Mechanisms of Cancer	0	-3.592	ACVR1,ADCY7,ARHGEF12,ARHGEF18,AURKA,BIRC3,BRCA1,CASP3,CASP6,CASP7,CCND3,CHEK1,CHEK2,FANCD2,FNBP1,GAB2,GNAQ,GNB1L,GRB2,GSK3A,HDAC4,HDAC6,IL1B,ITGAX,ITGB7,JAK1,MAP2K4,MAP3K7,MAPK12,MAPK3,MAPK9,MAX,NAIP,NFKBIE,PAK1,PIK3C2A,PIK3R4,PLCB3,PRKAG1,RASA1,RBL2,RHOT1,SMAD4
Corticotropin Releasing Hormone Signaling	0	-2.646	ADCY7,GNAQ,MAPK12,MAPK3,MEF2C,NT5C,PLCG1,PRKAG1
HMGB1 Signaling	0	-3	FNBP1,IL1B,MAP2K4,MAPK12,MAPK3,MAPK9,PIK3C2A,PIK3R4,RHOT1
Human Embryonic Stem Cell Pluripotency	0	-3	ACVR1,GRB2,JAK1,MAP2K4,NFYA,NFYC,PIK3C2A,PIK3R4,SMAD4
Aldosterone Signaling in Epithelial Cells	0	-2.646	DNAJC17,DNAJC8,HSPA4,MAPK3,PIK3C2A,PIK3R4,PIKFYVE,PIP4K2C,PLCB3,PLCG1
Role of NANOG in Mammalian Embryonic Stem Cell Pluripotency	0	-2.236	ACVR1,GRB2,JAK1,MAPK3,PIK3C2A,PIK3R4,SMAD4
CREB Signaling in Neurons	0	-2.828	ADCY7,GNAQ,GNB1L,GRB2,MAPK3,PIK3C2A,PIK3R4,PLCB3,PLCG1,POLR2E,POLR2J,POLR2K,POLR2L,PRKAG1
Renal Cell Carcinoma Signaling	0	-2.236	GRB2,MAPK3,PAK1,PIK3C2A,PIK3R4
Type I Diabetes Mellitus Signaling	0	-3.317	CASP3,CHUK,IL1B,JAK1,MAP2K4,MAP3K7,MAPK12,MAPK9,NFKBIE,RIPK1,TRAF6
Endometrial Cancer Signaling	0	-2	GRB2,MAPK3,PIK3C2A,PIK3R4
p70S6K Signaling	0	-2.111	GNAQ,GRB2,IGHG1,JAK1,MAPK3,PIK3C2A,PIK3R4,PLCB3,PLCG1,PPP2R5C,PTPA,RPS6KB1,YWHAE,YWHAZ
G Beta Gamma Signaling	0	-2.449	GNAQ,GNB1L,GRB2,MAPK3,PAK1,PLCG1,PRKAG1
G Protein Signaling Mediated by Tubby	0	-2.449	GNAQ,GNB1L,GRB2,NAMPT,PLCB3,PLCG1
FAK Signaling	0	-3.578	ACTR2,ACVR1,ARPC4,ASAP1,CRKL,GRB2,GSK3A,ITGAX,ITGB7,MAP2K4,MAPK12,MAPK3,MAPK9,PAK1,PIK3C2A,PIK3R4,PLCG1,RASA1,RB1CC1,WIPF1
Phospholipase C Signaling	0	-3.051	ADCY7,ARHGEF12,ARHGEF18,FNBP1,GNAQ,GNB1L,GRB2,HDAC4,HDAC6,HMOX1,IGHG1,ITGAX,ITGB7,MAPK3,MEF2C,PEBP1,PLCB3,PLCG1,PLD4,RHOT1
Ovarian Cancer Signaling	0	-2.236	BRCA1,HDAC4,HDAC6,MAPK3,PIK3C2A,PIK3R4,PRKAG1,RBL2,RPS6KB1
Role of Macrophages, Fibroblasts and Endothelial Cells in Rheumatoid Arthritis	0	-3.3	CHUK,CSNK1G1,FCGR1A,GNAQ,IGHG1,IL1B,MAP2K4,MAP3K7,MAPK3,MAPK9,NFKBIE,PIK3C2A,PIK3R4,PLCB3,PLCG1,RIPK1,TLR2,TRAF6
Estrogen-Dependent Breast Cancer Signaling	0	-2	HSD17B7,MAPK3,PIK3C2A,PIK3R4,STAT5B
Breast Cancer Regulation by Stathmin1	0	-2.183	ARHGEF12,ARHGEF18,AURKA,CCND3,GNAQ,GNB1L,GRB2,MAPK3,PAK1,PIK3C2A,PIK3R4,PLCB3,PPP1R14B,PPP2R5C,PPP4C,PRKAG1,PTPA,RB1CC1,RPS6KB1
PKCÎ¸ Signaling in T Lymphocytes	0	-3.317	CHUK,GRB2,MALT1,MAP2K4,MAP3K3,MAP3K7,MAPK3,NFKBIE,PIK3C2A,PIK3R4,PLCG1
Role of Hypercytokinemia/hyperchemokinemia in the Pathogenesis of Influenza	0	-2	IL1B,JAK1,OAS3,STAT2
PI3K Signaling in B Lymphocytes	0	-2.449	CHUK,IGHG1,MALT1,MAPK3,NFKBIE,PLCB3,PLCG1
Dopamine-DARPP32 Feedback in cAMP Signaling	0	-3	ADCY7,CAMKK2,CSNK1G1,GNAQ,PLCB3,PLCG1,PPP2R5C,PRKAG1,PTPA
Sertoli Cell-Sertoli Cell Junction Signaling	0	-3.357	ACTA1,ACTN4,EPB41,EPN1,GRB2,MAP2K4,MAP3K3,MAP3K7,MAPK12,MAPK3,MAPK9,PAK1,PALS2,PIK3C2A,PIK3R4
Transcriptional Regulatory Network in Embryonic Stem Cells	0	-2.646	ACVR1,JAK1,MAPK3,PIK3C2A,PIK3R4,SET,SETDB1,SMAD4
eNOS Signaling	0	-2.121	ADCY7,CASP3,CCNA2,GNAQ,HSPA4,PIK3C2A,PIK3R4,PLCG1,PRKAG1
VEGF Family Ligand-Receptor Interactions	0	-2.236	GRB2,MAPK3,PIK3C2A,PIK3R4,PLCG1
STAT3 Pathway	0	-2.236	IL1B,MAP2K4,MAPK12,MAPK3,MAPK9
Oxidative Phosphorylation	0	-2	COX6B1,COX7A2L,DMAC2L,NDUFA11,NDUFB2
Nitric Oxide Signaling in the Cardiovascular System	0	-2.236	MAPK3,PDE3B,PIK3C2A,PIK3R4,PRKAG1
Cardiac Î²-adrenergic Signaling	0	-1.414	ADCY7,AKAP17A,GNAQ,GNB1L,MPPE1,PDE3B,PDE6D,PDE7A,PPP2R5C,PRKAG1,PTPA
IL-4 Signaling	0	-1.732	EIF4EBP1,GNB1L,GRB2,JAK1,MAPK12,MAPK3,NR3C1,PIK3C2A,PIK3R4,RPS6KB1,STAT6,TIMP3
B Cell Receptor Signaling	0	-3.3	CHUK,GAB2,GRB2,GSK3A,IGHG1,INPP5B,MALT1,MAP2K4,MAP3K3,MAP3K7,MAPK12,MAPK3,MAPK9,MEF2C,NFKBIE,PAG1,PIK3C2A,PIK3R4,RPS6KB1
WNT/Î²-catenin Signaling	0	1.633	ACVR1,CSNK1G1,GNAQ,GSK3A,MAP3K7,PPP2R5C,PTPA
Serotonin Receptor Signaling	0	-2.858	ADCY7,CASP3,EIF4EBP1,F13B,FNBP1,GNAQ,GNB1L,HMOX1,IL1B,KCNN4,MAP2K4,MAPK12,MAPK3,MYLK3,PAK1,PIK3C2A,PIK3R4,PLCB3,PLCG1,PLD4,PRKAG1,RBL2,RHOT1,RPS6KB1
Chemokine Signaling	0	-2.236	GNAQ,MAPK12,MAPK3,PLCB3,PLCG1
cAMP-mediated signaling	0	-1.89	ADCY7,AKAP17A,MAPK3,MPPE1,PDE3B,PDE6D,PDE7A,RGS14
NF-ÎºB Signaling	0	-3.051	CHUK,IL1B,MALT1,MAP3K3,MAP3K7,MAP4K4,NFKBIE,PIK3C2A,PIK3R4,RIPK1,TANK,TLR2,TRAF6,UBE2N,UBE2V1
T Cell Receptor Signaling	0	-2.138	CHUK,GNB1L,GRB2,GSK3A,MALT1,MAP2K4,MAPK12,MAPK3,NFKBIE,PAG1,PIK3C2A,PIK3R4,PLCG1,RASA1
G-Protein Coupled Receptor Signaling	0	-2.887	ADCY7,CHUK,GNAQ,GNB1L,GRB2,KCNN4,MAP2K4,MAP3K3,MAP3K7,MAPK12,MAPK3,MAPK9,MEF2C,MPPE1,MYLK3,NFKBIE,PAK1,PDE3B,PDE6D,PDE7A,PIK3C2A,PIK3R4,PLCB3,PLCG1,PRKAG1,RASA1,RGS14
GPCR-Mediated Nutrient Sensing in Enteroendocrine Cells	0	-2.236	ADCY7,GNAQ,PLCB3,PLCG1,PRKAG1
Gustation Pathway	0	-1.89	ADCY7,DAGLB,KCNN4,LIPA,LRRC8D,PDE3B,PRKAG1
Phagosome Formation	0	-4.849	ACTR2,AP1B1,AP1G1,AP1G2,AP1S2,ARPC4,CLIP1,CRKL,FCGR1A,GAB2,GRB2,HMOX1,IGHG1,ITGAX,ITGB7,MALT1,MAP2K4,MAPK12,MAPK3,MYLK3,PAK1,PIK3C2A,PIK3R4,PIKFYVE,PIP4K2C,PLCG1,PLD4,RPS6KB1,TLR2,WASF2,WIPF1
Th1 Pathway	0	-2	GRB2,JAK1,PIK3C2A,PIK3R4
Th2 Pathway	0	-1.89	ACVR1,GRB2,JAK1,PIK3C2A,PIK3R4,STAT5B,STAT6
Neuroinflammation Signaling Pathway	0	-3.638	ACVR1,BIRC3,CASP3,CHUK,GLS,HMOX1,IL1B,JAK1,MAP2K4,MAPK12,MAPK3,MAPK9,NAIP,PIK3C2A,PIK3R4,PLCG1,RIPK1,TLR2,TRAF6
Opioid Signaling Pathway	0	-2.111	ADCY7,AP2A2,AP2S1,CLTCL1,GNAQ,GNB1L,MAP2K4,MAPK12,MAPK3,PRKAG1,RGS14,RPS6KB1,SIGMAR1
SPINK1 General Cancer Pathway	0	-2	JAK1,MAPK3,PIK3C2A,PIK3R4
Endocannabinoid Neuronal Synapse Pathway	0	-1.414	ADCY7,GNAQ,GNB1L,MAPK12,MAPK3,MAPK9,PLCB3,PLCG1,PRKAG1
Cardiac Hypertrophy Signaling (Enhanced)	0	-4.017	ACVR1,ADCY7,CHUK,DIAPH2,EIF2B2,EIF2B5,EIF4E,EIF4EBP1,GNAQ,GNB1L,GSK3A,HDAC4,HDAC6,IL1B,ITGAX,ITGB7,MAP2K4,MAP3K3,MAP3K7,MAPK12,MAPK3,MAPK9,MEF2C,MPPE1,PDE3B,PDE6D,PDE7A,PIK3C2A,PIK3R4,PLCB3,PLCG1,PRKAG1,RPS6KB1
Systemic Lupus Erythematosus in B Cell Signaling Pathway	0	-2.828	CCND3,GRB2,IFIH1,IGHG1,IL1B,INPP5B,JAK1,MALT1,MAP3K7,MAP4K4,MAPK3,MAVS,PAG1,PIK3C2A,PIK3R4,STAT2,STING1,TRAF6
Hepatic Fibrosis Signaling Pathway	0	-3.545	ACVR1,CASP3,CCDC88A,CHUK,CSNK1G1,FNBP1,IL1B,ITGAX,ITGB7,JAK1,MAP2K4,MAP3K7,MAPK12,MAPK3,MAPK9,MYLK3,NFKBIE,PIK3C2A,PIK3R4,PLCG1,PRKAG1,RHOT1,RIPK1,RPS6KB1,SMAD4,TRAF6
Necroptosis Signaling Pathway	0	-2.828	BIRC3,CHUK,JAK1,MAP3K7,PYGL,RBL2,RIPK1,RIPK3,STAT2
Xenobiotic Metabolism CAR Signaling Pathway	0	-1.134	GSTO1,GSTP1,MAP2K4,MAPK3,MED1,PPP2R5C,PTPA,SRA1
Xenobiotic Metabolism PXR Signaling Pathway	0	-1.342	GSTO1,GSTP1,MED1,NCOR1,PRKAG1,SRA1
Tumor Microenvironment Pathway	0	-2	IL1B,MAPK3,PIK3C2A,PIK3R4
MSP-RON Signaling in Cancer Cells Pathway	0	-2.449	GRB2,MAPK3,PIK3C2A,PIK3R4,YWHAE,YWHAZ
MSP-RON Signaling in Macrophages Pathway	0	-1.633	CHUK,GAB2,GRB2,MAPK3,PIK3C2A,PIK3R4
Calcium Signaling	0	-2	ACTA1,CAMKK2,HDAC4,HDAC6,MAPK3,MEF2C,PRKAG1
Eicosanoid Signaling	0	-3.357	ADCY7,AP1B1,AP1G1,AP1G2,AP1S2,GNAQ,GSK3A,LTA4H,MAPK12,MAPK3,PIK3C2A,PIK3R4,PLCB3,PLCG1,PRKAG1
