# Supplementary material for: Acute Myeloid Leukemia: A Key Role of DGKα and DGKζ in Cell Viability
Source: Cells. 2025 Nov 1;14(21):1721. doi: 10.3390/cells14211721 (PMC12609579; doi:10.3390/cells14211721)
Supplement: Supplementary file 1 [file cells-14-01721-s001.zip › Supplementary Data S2.xlsx]

## Sheet: complete_dataset_with_normalize
Gene_symbol	Protein_ID	BAY_75_1	BAY_75_2	BAY_75_3	DMSO_1	DMSO_2	DMSO_3	log2FC	P_value_adj
A2M	P01023	0.624096	0.244366	0.393591	0.0686272	0.0950754	0.0327335	2.68364	0.202079
AAAS	Q9NRG9	0.0359862	0.0416896	0.0361249	0.579453	0.270217	0.491008	-3.55838	0.147
AACS	Q86V21	0.00556795	0.00645041	0.00558941	0.0445888	0.0418092	0.0419844	-2.86616	0.0313562
AAGAB	Q6PD74	0.0134328	0.0155617	0.0134846	0.120081	0.100865	0.104916	-2.93944	0.0764237
AAK1	Q2M2I8	0.00376819	0.0043654	0.00378271	0.0356592	0.0461927	0.0282444	-3.20776	0.110525
AAMDC	Q9H7C9	0.000980186	0.00113553	0.000983964	0.00762907	0.00147202	0.00146939	-1.76985	0.393579
AAMP	Q13685	0.0412665	0.00776121	0.00672525	0.0521435	0.0831289	0.0637743	-1.83599	0.123572
AAR2	Q9Y312	0.0062455	0.00723534	0.00626957	0.0486105	0.213389	0.0767834	-4.1004	0.289017
AARS1	P49588	0.349795	0.423693	0.422118	0.380872	0.364399	0.400063	0.0619738	0.614325
AARS2	Q5JTZ9	0.0472051	0.048068	0.00746823	0.0579041	0.069584	0.0682778	-0.930112	0.289017
AARSD1	Q9BTE6	0.00573482	0.00664372	0.00575692	0.0478848	0.0654666	0.0429853	-3.10777	0.104315
AASDHPPT	Q9NRN7	0.00727407	0.00842693	0.0073021	0.0566161	0.0756635	0.0805717	-3.20995	0.092711
AATF	Q9NY61	0.0029726	0.00344373	0.00298406	0.0403759	0.16474	0.0222811	-4.59635	0.349404
ABCB10	Q9NRK6	0.00223234	0.00258615	0.00224095	0.017375	0.0316243	0.0172211	-3.22965	0.157547
ABCB6	Q9NP58	0.486394	0.488915	0.0265276	0.274717	0.251608	0.198074	0.467792	0.646503
ABCB7	O75027	0.00357806	0.00414514	0.00359185	0.0346161	0.0280033	0.0268193	-2.98266	0.0824856
ABCC1	P33527	0.00374886	0.00434301	0.00376331	0.0391472	0.00562996	0.0280995	-2.61994	0.289017
ABCC4	O15439	0.00149933	0.00173695	0.0015051	0.0116697	0.00225166	0.00224764	-1.76985	0.393579
ABCD1	P33897	0.00648184	0.00750914	0.00650682	0.05045	0.0752472	0.0544513	-3.13565	0.103192
ABCD3	P28288	0.0379578	0.00838499	0.00726576	0.0566299	0.094619	0.0542513	-1.9386	0.137565
ABCE1	P61221	0.0791227	0.143184	0.0939134	0.170575	0.158457	0.160857	-0.631529	0.219804
ABCF1	Q8NE71	0.0164238	0.0190268	0.0164871	0.127831	0.153403	0.124718	-2.96645	0.0801843
ABCF2	Q9UG63	0.0768521	0.0178065	0.0154297	0.171797	0.260472	0.142878	-2.38527	0.118117
ABCF3	Q9NUQ8	0.00700597	0.00811634	0.00703297	0.0545295	0.0751793	0.0573474	-3.07775	0.0935161
ABHD10	Q9NUJ1	0.014315	0.335788	0.440319	0.194683	0.10749	0.1341	0.85739	0.499299
ABHD11	Q8NFV4	0.00273428	0.00316763	0.00274481	0.0212816	0.0564294	0.0213813	-3.51855	0.273588
ABHD12	Q8N2K0	0.00189485	0.00219516	0.00190215	0.0147481	0.0206387	0.0253064	-3.34039	0.115227
ABHD14B	Q96IU4	0.0619866	0.0605411	0.0412665	0.222579	0.250731	0.231847	-2.10606	0.0206815
ABHD16A	O95870	0.00409927	0.00474896	0.00411507	0.0319058	0.0538197	0.0352791	-3.22256	0.125411
ABHD5	Q8WTS1	0.00233767	0.00270817	0.00234668	0.0181948	0.00351067	0.0035044	-1.76985	0.393579
ABI1	Q8IZP0	0.00706709	0.00818715	0.00709433	0.0550052	0.0671408	0.0555169	-2.99089	0.0801843
ABI2	Q9NYB9	0.00448241	0.00519282	0.00449969	0.0348879	0.0613939	0.00671957	-2.86125	0.30516
ABL1	P00519	0.000583422	0.000675888	0.000585671	0.00454094	0.000876172	0.000874607	-1.76985	0.393579
ABR	Q12979	0.00318617	0.00369115	0.00319845	0.0247989	0.0406756	0.0271966	-3.20123	0.120584
ABRACL	Q9P1F3	0.00118688	0.0518749	0.00119146	0.00923784	0.00178244	0.00177925	2.08362	0.54256
ABRAXAS2	Q15018	0.00387497	0.00448911	0.00388991	0.03016	0.0357167	0.0364524	-3.06189	0.0767754
ACAA1	P09110	0.0106483	0.0123359	0.0106893	0.100779	0.121763	0.0798141	-3.16657	0.0986898
ACAA2	P42765	0.0395518	0.070015	0.00481307	0.0423997	0.0688689	0.0359378	-0.364007	0.678347
ACACA	Q13085	0.0267605	0.0310017	0.0268636	0.275363	0.247195	0.200583	-3.09511	0.0873322
ACAD10	Q6JQN1	0.00252261	0.00292242	0.00253233	0.0196342	0.0345753	0.0300749	-3.40128	0.118117
ACAD8	Q9UKU7	0.00276901	0.00320787	0.00277968	0.024852	0.00415844	0.0207551	-2.50671	0.289017
ACAD9	Q9H845	0.0754723	0.0174868	0.0151526	0.13801	0.160212	0.150037	-2.05181	0.103723
ACADM	P11310	0.0415262	0.192482	0.125235	0.0912228	0.067722	0.0971905	0.488055	0.556991
ACADS	P16219	0.00760462	0.0455956	0.00763393	0.0625	0.0844988	0.0570003	-1.74561	0.14006
ACADSB	P45954	0.00242637	0.00281093	0.00243573	0.0289411	0.00364388	0.0181869	-2.72616	0.294792
ACADVL	P49748	0.252077	0.254469	0.19185	0.157187	0.0771785	0.139739	0.900603	0.117293
ACAP2	Q15057	0.00435989	0.00505088	0.00437669	0.0638002	0.032738	0.0471501	-3.38151	0.136756
ACAT1	P24752	0.770139	0.816456	0.569318	1.02844	0.927405	0.942534	-0.426948	0.177075
ACAT2	Q9BWD1	0.0101704	0.0589114	0.0102096	0.0814337	0.123551	0.114351	-2.00984	0.103153
ACBD3	Q9H3P7	0.0773825	0.025928	0.00449342	0.0437047	0.059545	0.067759	-0.66566	0.481102
ACBD6	Q9BR61	0.0014638	0.00169579	0.00146944	0.0113931	0.0021983	0.00219437	-1.76985	0.393579
ACCS	Q96QU6	0.000189711	0.000219778	0.000190442	0.00147657	0.000284904	0.000284395	-1.76985	0.393579
ACIN1	Q9UKV3	0.145906	0.169541	0.0765853	0.304951	0.22999	0.310491	-1.10872	0.0974824
ACLY	P53396	0.714204	0.699096	0.428939	1.14404	1.20576	0.993386	-0.859765	0.09534
ACO1	P21399	0.0115818	0.0134174	0.0116265	0.125436	0.0869669	0.0873769	-3.03297	0.103192
ACO2	Q99798	0.449593	0.345436	0.296061	0.448195	0.39044	0.418447	-0.204307	0.393579
ACOT1	Q86TX2	0.0201646	0.0233605	0.0202423	0.162274	0.236286	0.151144	-3.10776	0.113451
ACOT13	Q9NPJ3	0.0024384	0.00282486	0.0024478	0.0189788	0.00366194	0.0368739	-2.94824	0.316537
ACOT4	Q8N9L9	0.00294228	0.0034086	0.00295362	0.00458012	0.0220933	0.00441076	-1.74018	0.393579
ACOT7	O00154	0.0506442	0.0915233	0.0101679	0.153842	0.148702	0.141267	-1.54269	0.152562
ACOT8	O14734	0.00566078	0.00655795	0.0056826	0.0750699	0.0676457	0.0424303	-3.37052	0.119896
ACOT9	Q9Y305	0.00350416	0.00405953	0.00351767	0.0272739	0.0686535	0.0284192	-3.48816	0.250311
ACOX1	Q15067	0.0113582	0.0891708	0.011402	0.134576	0.0852875	0.119218	-1.59902	0.200958
ACOX3	O15254	0.00397433	0.00460422	0.00398965	0.0358578	0.0525344	0.0297896	-3.23316	0.127698
ACP1	P24666	0.339312	0.281232	0.163141	0.148377	0.117427	0.174406	0.832084	0.289017
ACP3	P15309	0.000761053	0.000881672	0.000763987	0.00592349	0.0262721	0.0110094	-4.16606	0.289017
ACSF2	Q96CM8	0.0100584	0.0116526	0.0100972	0.081661	0.140819	0.0753928	-3.22723	0.152814
ACSF3	Q4G176	0.00294492	0.00341166	0.00295627	0.0310292	0.0221131	0.0283522	-3.12941	0.089928
ACSL1	P33121	0.0975017	0.142631	0.0162635	0.138023	0.139917	0.121435	-0.639371	0.393579
ACSL3	O95573	0.175634	0.100136	0.0169062	0.131081	0.135655	0.128811	-0.434542	0.57298
ACSL4	O60488	0.137499	0.0816735	0.136431	0.191073	0.135361	0.191816	-0.543384	0.249028
ACSL5	Q9ULC5	0.00241575	0.00279862	0.00242506	0.0188025	0.0622361	0.0259627	-3.80802	0.289017
ACSM5	Q6NUN0	0.006367	0.0073761	0.00639154	0.0495562	0.00956183	0.00954475	-1.76985	0.393579
ACSS1	Q9NUB1	0.000809467	0.000937758	0.000812586	0.0119014	0.00121564	0.00606735	-2.90583	0.317458
ACSS2	Q9NR19	0.00469381	0.00543772	0.0047119	0.0365332	0.0438966	0.039583	-3.01529	0.076111
ACTA1	P68133	30.6968	22.7661	28.0228	10.8797	34.7135	10.8156	0.530628	0.450288
ACTB	P60709	29.7824	30.7996	39.1239	39.2099	32.8654	28.2941	-0.00957061	0.966567
ACTBL2	Q562R1	6.03574	4.05181	0.0791517	0.613695	1.33071	1.21241	1.68731	0.393579
ACTG2	P63267	0.00434112	0.00502914	0.00435785	0.0337881	0.0515236	0.00650776	-2.74167	0.29239
ACTL6A	O96019	0.077567	0.17047	0.0155732	0.225103	0.189417	0.152127	-1.10405	0.289017
ACTN1	P12814	0.861449	0.994641	0.64747	1.7295	1.54289	1.67545	-0.982819	0.0801843
ACTN4	O43707	0.43763	0.41972	0.294991	0.993084	0.868303	0.82588	-1.22157	0.0693487
ACTR10	Q9NZ32	0.00565668	0.0065532	0.00567848	0.0475396	0.0832908	0.0423996	-3.2756	0.161425
ACTR1A	P61163	0.111413	0.110801	0.0192022	0.182843	0.257192	0.194978	-1.39527	0.119896
ACTR1B	P42025	0.0146566	0.0169795	0.0147131	0.114076	0.213686	0.147405	-3.35782	0.135104
ACTR2	P61160	0.881265	0.570337	0.570569	0.784707	0.35628	0.853676	0.0197597	0.967892
ACTR3	P61158	0.883246	0.942436	0.646302	1.67593	1.88981	1.74401	-1.10298	0.0693487
ACTR6	Q9GZN1	0.00297515	0.00344668	0.00298662	0.0251823	0.00446802	0.0223002	-2.46511	0.289017
ACTR8	Q9H981	0.000662482	0.000767478	0.000665036	0.00515629	0.000994903	0.000993125	-1.76985	0.393579
ACY1	Q03154	0.00633927	0.0645654	0.00636371	0.064209	0.0545774	0.0475159	-1.10586	0.36582
ADA	P00813	0.00785553	0.00910054	0.0078858	0.090019	0.0873415	0.058881	-3.24942	0.101421
ADAM10	O14672	0.00833598	0.00965714	0.0083681	0.0829517	0.0689594	0.0624822	-3.02377	0.0844631
ADAM17	P78536	0.0013927	0.00161343	0.00139807	0.0146679	0.00209153	0.010439	-2.62657	0.289017
ADAP1	O75689	0.00264528	0.00306453	0.00265547	0.0232367	0.0459788	0.0198277	-3.41202	0.203752
ADAR	P55265	0.111921	0.11443	0.0988288	0.217398	0.278155	0.229282	-1.15642	0.0945437
ADAT2	Q7Z6V5	0.00235173	0.00272445	0.00236079	0.00366084	0.00353178	0.0176274	-1.73871	0.393579
ADAT3	Q96EY9	0.000435051	0.000504001	0.000436727	0.00338612	0.00065335	0.000652183	-1.76985	0.393579
ADCK1	Q86TW2	0.00110473	0.00127982	0.00110899	0.00859842	0.00165906	0.0016561	-1.76985	0.393579
ADCK5	Q3MIX3	0.000423868	0.000491046	0.000425501	0.00329908	0.000636556	0.00634077	-2.93858	0.315299
ADCY9	O60503	0.00142883	0.00165529	0.00143434	0.011121	0.00214579	0.00214196	-1.76985	0.393579
ADD1	P35611	0.00765059	0.00886313	0.00768008	0.0675436	0.106488	0.0573449	-3.25753	0.142496
ADD3	Q9UEY8	0.00640831	0.00742396	0.00643301	0.0595407	0.00962388	0.0480334	-2.53187	0.289017
ADGRE2	Q9UHX3	0.00277081	0.00320996	0.00278149	0.0254901	0.0290299	0.0207686	-3.10306	0.0898741
ADGRE5	P48960	0.00887761	0.0938418	0.104517	0.0764178	0.0787343	0.066542	-0.0972904	0.901427
ADGRL2	O95490	0.00259848	0.00301031	0.00260849	0.03119	0.0195117	0.0249602	-3.20283	0.105059
ADH5	P11766	0.267895	0.32234	0.032722	0.402015	0.244763	0.37717	-0.716938	0.380694
ADI1	Q9BV57	0.0108198	0.0125347	0.0108615	0.100018	0.081245	0.114514	-3.11176	0.0907208
ADIPOR1	Q96A54	0.00164579	0.00190663	0.00165213	0.0128097	0.00247162	0.0024672	-1.76985	0.393579
ADISSP	Q9GZN8	0.00439196	0.00508804	0.00440889	0.0341839	0.00659577	0.0372688	-2.49044	0.289017
ADK	P55263	0.173071	0.0401002	0.0347477	0.401954	0.383345	0.346694	-2.19092	0.0945759
ADNP	Q9H2P0	0.00356715	0.0041325	0.0035809	0.0277641	0.0400001	0.0287312	-3.09662	0.0997087
ADNP2	Q6IQ32	0.000395324	0.000457979	0.000396848	0.00340282	0.00059369	0.00296315	-2.47691	0.289017
ADO	Q96SZ5	0.000590434	0.000684011	0.000592709	0.00459551	0.000886701	0.00553936	-2.56142	0.289017
ADPGK	Q9BRR6	0.0602812	0.0662359	0.00908085	0.088217	0.15759	0.067804	-1.20964	0.289017
ADPRS	Q9NX46	0.00844526	0.00978374	0.00847781	0.0820993	0.0862933	0.0633013	-3.11694	0.0873322
ADRM1	Q16186	0.198881	0.180475	0.00744465	0.0645856	0.0777848	0.0555871	0.9664	0.454605
ADSL	P30566	0.0601389	0.0139341	0.0120741	0.208914	0.186541	0.266635	-2.94215	0.0772169
ADSS1	Q8N142	0.0017147	0.00198646	0.00172131	0.013346	0.0025751	0.0025705	-1.76985	0.393579
ADSS2	P30520	0.0168356	0.0975192	0.0169005	0.195336	0.192781	0.202828	-2.17065	0.116941
AFG1L	Q8WV93	0.00176134	0.00204049	0.00176813	0.013709	0.00264515	0.0142187	-2.45651	0.289017
AFG2A	Q8NB90	0.00327565	0.00379481	0.00328828	0.0436256	0.0245966	0.0327385	-3.28487	0.122353
AFG2B	Q9BVQ7	0.00309337	0.00358363	0.00310529	0.0240766	0.0425337	0.0298682	-3.30196	0.125331
AFG3L2	Q9Y4W6	0.0674525	0.0631539	0.00669321	0.0648324	0.0690082	0.0499762	-0.420942	0.5574
AFP	P02771	0.786806	0.601974	0.558827	0.0303842	0.036512	0.00585213	4.74264	0.0898741
AFTPH	Q6ULP2	0.00409957	0.00474931	0.00411537	0.0319081	0.039683	0.0451543	-3.17076	0.0911929
AGA	P20933	0.0700663	0.119921	0.0820676	0.0498861	0.00962548	0.0522614	1.28333	0.165435
AGAP2	Q99490	0.00313704	0.00363422	0.00314913	0.0280296	0.0279953	0.0235136	-3.00319	0.0766918
AGAP3	Q96P47	0.00136771	0.00158447	0.00137298	0.0106452	0.00205399	0.00205032	-1.76985	0.393579
AGFG1	P52594	0.00571777	0.00662397	0.00573981	0.044503	0.0584395	0.0543009	-3.12041	0.0822788
AGFG2	O95081	0.000854756	0.000990225	0.00085805	0.00945347	0.00641828	0.00128136	-2.66582	0.29018
AGK	Q53H12	0.00320333	0.00371102	0.00321568	0.0400791	0.0240535	0.0394504	-3.35408	0.115496
AGL	P35573	0.0131368	0.0152188	0.0131874	0.102247	0.102014	0.103048	-2.88702	0.0028041
AGO2	Q9UKV8	0.00421874	0.00488737	0.00423501	0.0328357	0.0685632	0.039508	-3.40079	0.16753
AGPAT2	O15120	0.00541499	0.00627321	0.00543587	0.0421465	0.00813213	0.0476244	-2.51533	0.289017
AGPAT3	Q9NRZ7	0.000682688	0.000790886	0.000685319	0.00531355	0.00102525	0.00102342	-1.76985	0.393579
AGPAT5	Q9NUQ2	0.00436528	0.00505713	0.0043821	0.0339762	0.0692154	0.051652	-3.4876	0.142496
AGPS	O00116	0.218029	0.234315	0.0927042	0.129682	0.0950405	0.11304	0.690376	0.362388
AGT	P01019	0.00108078	0.00125207	0.00108495	0.00841203	0.0016231	0.0016202	-1.76985	0.393579
AGTPBP1	Q9UPW5	0.00140854	0.00163178	0.00141397	0.0109631	0.00211531	0.00211154	-1.76985	0.393579
AGTRAP	Q6RW13	0.00453561	0.00525445	0.00455309	0.0353019	0.00681149	0.00679932	-1.76985	0.393579
AHCTF1	Q8WYP5	0.00902187	0.0861864	0.00905664	0.0853456	0.090598	0.0676233	-1.22407	0.310222
AHCY	P23526	0.493715	0.555375	0.37649	1.46965	0.707048	1.12758	-1.21279	0.231549
AHCYL1	O43865	0.0149226	0.0864382	0.0149801	0.194686	0.204568	0.228798	-2.43253	0.0871323
AHCYL2	Q96HN2	0.00142029	0.00164539	0.00142577	0.013056	0.00213297	0.0106458	-2.52406	0.289017
AHNAK	Q09666	0.903176	0.92188	0.626108	1.6673	1.35069	1.50704	-0.884461	0.0801843
AHSA1	O95433	0.877766	0.732398	0.626816	0.725782	0.377695	0.643829	0.35642	0.383032
AHSG	P02765	83.4032	34.183	0.0578586	0.528854	0.0865573	0.432013	6.81144	0.352622
AIDA	Q96BJ3	0.00460067	0.00532982	0.0046184	0.0358083	0.00690919	0.0574018	-2.78274	0.295954
AIF1	P55008	0.00421467	0.00488265	0.00423092	0.032804	0.201601	0.0647796	-4.48848	0.310182
AIFM1	O95831	0.36804	0.576721	0.401702	0.473369	0.363348	0.381735	0.144125	0.636955
AIFM2	Q9BRQ8	0.00189419	0.0021944	0.00190149	0.0213115	0.00284466	0.0141979	-2.67873	0.291192
AIMP1	Q12904	0.0264441	0.209779	0.332316	0.252631	0.264546	0.198211	-0.331467	0.675861
AIMP2	Q13155	0.120951	0.112858	0.106267	0.30889	0.418152	0.25256	-1.52634	0.147308
AIP	O00170	0.0242824	0.248999	0.024376	0.201829	0.182334	0.182928	-0.929928	0.397856
AK1	P00568	0.0146343	0.252124	0.0734535	0.250364	0.243809	0.284987	-1.19549	0.289017
AK2	P54819	0.975191	1.47453	0.873616	0.978586	1.04667	1.07324	0.101063	0.757617
AK3	Q9UIJ7	0.00717243	0.0723193	0.00720007	0.0574643	0.0825259	0.0537609	-1.16024	0.341018
AK6	Q9Y3D8	0.00839745	0.00972835	0.00842981	0.0653597	0.106252	0.076702	-3.22508	0.113451
AKAP1	Q92667	0.0026108	0.00302459	0.00262087	0.00406412	0.00392085	0.0195692	-1.73871	0.393579
AKAP17A	Q02040	0.00469713	0.00544158	0.00471524	0.038463	0.0579203	0.0352073	-3.14714	0.122046
AKAP8	O43823	0.00412018	0.00477319	0.00413606	0.0320686	0.0554781	0.0324644	-3.20332	0.142496
AKAP8L	Q9ULX6	0.00374987	0.00434418	0.00376432	0.0583955	0.0281574	0.0497203	-3.52253	0.142496
AKAP9	Q99996	0.00193401	0.00224052	0.00194146	0.0196583	0.0213786	0.0144963	-3.18269	0.0960847
AKR1A1	P14550	0.135346	0.185031	0.113096	0.515058	0.360294	0.366017	-1.51792	0.104203
AKR1B1	P15121	0.256899	0.331606	0.0515778	0.925106	0.601734	0.671951	-1.78038	0.0974824
AKR1B10	O60218	0.0018246	0.00211378	0.00183163	0.0142014	0.00274015	0.00273525	-1.76985	0.393579
AKR1E2	Q96JD6	0.00258524	0.00299498	0.00259521	0.0201217	0.00388247	0.0254856	-2.59776	0.289017
AKR7A2	O43488	0.00901133	0.16964	0.0452303	0.324492	0.272296	0.235798	-1.89486	0.125411
AKT1	P31749	0.00249426	0.00288957	0.00250387	0.0194135	0.0353032	0.019876	-3.24136	0.152771
AKT2	P31751	0.00322962	0.00374148	0.00324207	0.0251371	0.125895	0.0416952	-4.23805	0.295954
ALAD	P13716	0.0184944	0.108999	0.0185657	0.156233	0.181336	0.138624	-1.70499	0.154057
ALAS1	P13196	0.00030306	0.000351092	0.000304228	0.0023588	0.00045513	0.000454317	-1.76985	0.393579
ALB	P02768	58.1729	53.0405	142.76	3.0063	6.40664	3.53994	4.29333	0.251472
ALCAM	Q13740	0.00372391	0.0043141	0.00373826	0.0289842	0.0840168	0.0343886	-3.64568	0.273379
ALDH16A1	Q8IZ83	0.0868269	0.0582061	0.0100874	0.0803444	0.146084	0.166903	-1.34236	0.206802
ALDH18A1	P54886	0.191921	0.153269	0.0199255	0.178799	0.197496	0.148778	-0.524164	0.459954
ALDH1B1	P30837	0.00891864	0.0103321	0.00895302	0.0750231	0.13533	0.0668496	-3.29698	0.169715
ALDH1L1	O75891	0.0471705	0.0546466	0.0473524	0.0734284	0.0708398	0.353566	-1.73871	0.393579
ALDH1L2	Q3SY69	0.0500289	0.0819139	0.00785816	0.0609274	0.0981271	0.060629	-0.652053	0.4013
ALDH2	P05091	0.0985585	0.0926229	0.063292	0.113708	0.128062	0.154335	-0.638369	0.141996
ALDH3A2	P51648	0.0171409	0.0198575	0.017207	0.287655	0.128709	0.222543	-3.5591	0.153919
ALDH3B1	P43353	0.00200373	0.0023213	0.00201145	0.00311912	0.00300916	0.0150189	-1.73871	0.393579
ALDH5A1	P51649	0.00321641	0.00372618	0.00322881	0.049689	0.0241517	0.0436655	-3.53015	0.141996
ALDH6A1	Q02252	0.0127918	0.0148191	0.0128411	0.118389	0.0960522	0.105506	-2.98355	0.0779011
ALDH9A1	P49189	0.0757502	0.100345	0.0782923	0.0794954	0.12709	0.10453	-0.290423	0.393579
ALDOA	P04075	2.68011	2.56536	2.20162	3.32404	3.46642	3.4218	-0.455555	0.0979145
ALDOC	P09972	0.452111	0.703967	0.523227	0.53045	0.389238	0.516751	0.225368	0.461502
ALG1	Q9BT22	0.0547709	0.00353331	0.00306168	0.0237385	0.00458032	0.037352	-0.0978151	0.952517
ALG11	Q2TAA5	0.00378125	0.00438053	0.00379582	0.0294305	0.0056786	0.00566846	-1.76985	0.393579
ALG13	Q9NP73	0.0100165	0.011604	0.0100551	0.12422	0.101141	0.0750782	-3.24563	0.110431
ALG2	Q9H553	0.00311105	0.00360412	0.00312304	0.0413175	0.0233606	0.0647185	-3.71726	0.200004
ALG3	Q92685	0.00104407	0.00120954	0.00104809	0.0253384	0.00156796	0.00782579	-3.39499	0.383076
ALG5	Q9Y673	0.0118532	0.0137318	0.0118989	0.0922569	0.142007	0.125299	-3.2619	0.0990337
ALKBH1	Q13686	0.000488932	0.000566422	0.000490817	0.00960612	0.000734268	0.00366478	-3.17919	0.355246
ALKBH3	Q96Q83	0.00170614	0.00197654	0.00171271	0.0132794	0.00256224	0.0238681	-2.87969	0.307466
ALKBH4	Q9NXW9	0.00239373	0.00277311	0.00240296	0.022413	0.00359486	0.0179422	-2.53754	0.289017
ALOX5	P09917	0.000535995	0.000620944	0.00053806	0.0041718	0.000804946	0.000803508	-1.76985	0.393579
ALOX5AP	P20292	0.0058741	0.00680508	0.00589674	0.0457198	0.00882161	0.0459703	-2.43586	0.289017
ALPK1	Q96QP1	0.000234708	0.000271907	0.000235613	0.0018268	0.00035248	0.00035185	-1.76985	0.393579
ALYREF	Q86V81	0.0479793	0.0555835	0.0481643	0.620514	0.687046	0.359629	-3.45787	0.130844
AMBRA1	Q9C0C7	0.00351599	0.00407323	0.00352954	0.0314008	0.0455512	0.026354	-3.21586	0.124633
AMPD2	Q01433	0.00887448	0.010281	0.00890869	0.0690726	0.174585	0.0747115	-3.5039	0.245517
ANAPC1	Q9H1A4	0.00675431	0.00782479	0.00678034	0.0618009	0.075331	0.0506268	-3.13593	0.0963956
ANAPC10	Q9UM13	0.00199511	0.00231132	0.0020028	0.0155285	0.00299622	0.00299087	-1.76985	0.393579
ANAPC13	Q9BS18	0.000725632	0.000840637	0.000728429	0.0257702	0.00108974	0.00543896	-3.81511	0.393579
ANAPC16	Q96DE5	0.00335621	0.00388813	0.00336915	0.0261223	0.0404622	0.0323118	-3.22002	0.101175
ANAPC2	Q9UJX6	0.00225778	0.00261561	0.00226648	0.0175729	0.0363972	0.0230559	-3.43138	0.155977
ANAPC4	Q9UJX5	0.00160292	0.00185696	0.0016091	0.012476	0.0158195	0.0140252	-3.0616	0.0801843
ANAPC5	Q9UJX4	0.00242967	0.00281474	0.00243903	0.0192584	0.0206046	0.0182116	-2.91808	0.0678555
ANAPC7	Q9UJX3	0.00608434	0.00704864	0.00610779	0.0641986	0.0657489	0.0456051	-3.18966	0.0953679
ANKFY1	Q9P2R3	0.00431496	0.00499884	0.0043316	0.0455522	0.0389076	0.0323428	-3.09759	0.0911733
ANKHD1	Q8IWZ3	0.0112125	0.0129896	0.0112558	0.109176	0.104802	0.0840435	-3.07124	0.0822788
ANKLE2	Q86XL3	0.00260617	0.00301922	0.00261621	0.0202846	0.00391389	0.0210363	-2.45644	0.289017
ANKMY2	Q8IV38	0.000436675	0.000505883	0.000438358	0.00663488	0.00065579	0.00327309	-2.93543	0.321794
ANKRD10	Q9NXR5	0.000526744	0.000610227	0.000528774	0.0040998	0.0115875	0.00078964	-3.30621	0.365318
ANKRD13A	Q8IZ07	0.00583854	0.00676388	0.00586104	0.045443	0.0087682	0.0441125	-2.41287	0.289017
ANKRD17	O75179	0.00299675	0.00347171	0.0030083	0.0342473	0.0509557	0.0224621	-3.50601	0.164008
ANKRD27	Q96NW4	0.00163032	0.00188871	0.00163661	0.0149957	0.0194403	0.0122201	-3.17784	0.106192
ANKRD28	O15084	0.00221001	0.00256027	0.00221853	0.0172011	0.0216681	0.0208407	-3.09485	0.0801843
ANKRD44	Q8N8A2	0.00480526	0.00556684	0.00482378	0.0461036	0.0360822	0.0390985	-2.99664	0.0801843
ANKRD52	Q8NB46	0.00178182	0.00206422	0.00178869	0.0245258	0.00267591	0.0133556	-2.84754	0.309349
ANKRD54	Q6NXT1	0.00196586	0.00227743	0.00197344	0.00306017	0.0147615	0.00294702	-1.74018	0.393579
ANKS1A	Q92625	0.0028412	0.0032915	0.00285215	0.0322432	0.0213343	0.0215669	-3.0641	0.112422
ANKZF1	Q9H8Y5	0.00553502	0.00641226	0.00555636	0.0459349	0.0623808	0.0414877	-3.09734	0.103153
ANLN	Q9NQW6	0.00245405	0.002843	0.00246351	0.0340491	0.0184273	0.0301371	-3.41214	0.125088
ANO6	Q4KMQ2	0.0074733	0.00865773	0.0075021	0.0640319	0.0791093	0.056016	-3.07503	0.092711
ANP32A	P39687	0.810292	0.517684	0.0547181	0.732775	0.409295	0.908679	-0.568669	0.496871
ANP32B	Q92688	0.397795	0.299858	0.0292132	0.565395	0.218517	0.942569	-1.24807	0.355246
ANP32E	Q9BTT0	0.127968	0.139935	0.100204	0.119134	0.147919	0.102795	-0.00681083	0.978591
ANPEP	P15144	0.0723523	0.0838193	0.0726312	0.692701	0.543286	0.63138	-3.02883	0.0801843
ANXA1	P04083	0.40986	0.518502	0.362237	0.525227	0.61102	0.491684	-0.334998	0.285628
ANXA11	P50995	0.144025	0.168295	0.0245096	0.190032	0.292584	0.186582	-0.990417	0.27676
ANXA2	P07355	1.50875	1.33309	1.04374	1.2377	1.15055	1.39148	0.0398478	0.850934
ANXA4	P09525	0.947725	1.06154	0.979611	1.08029	0.761807	1.03795	0.0535088	0.786032
ANXA5	P08758	0.810306	0.933812	0.719826	1.60041	1.3073	1.28976	-0.76855	0.092711
ANXA6	P08133	0.330789	0.307703	0.300819	0.46138	0.380925	0.42777	-0.435238	0.11887
ANXA7	P20073	0.110438	0.166056	0.0945839	0.167791	0.196318	0.212074	-0.634809	0.177598
ANXA8	P13928	0.0059979	0.0069485	0.00602102	0.0626608	0.0745768	0.0449572	-3.26389	0.110256
AOC1	P19801	0.000906739	0.00105045	0.000910234	0.0152218	0.00136172	0.00679645	-3.02745	0.335502
AP1B1	Q10567	0.0957494	0.234443	0.0141203	0.10948	0.145805	0.126337	-0.148431	0.880776
AP1G1	O43747	0.0111628	0.0129319	0.0112058	0.138964	0.0838201	0.120807	-3.28293	0.11018
AP1G2	O75843	0.00399276	0.00462556	0.00400814	0.0415185	0.0446188	0.0299276	-3.20041	0.0967763
AP1M1	Q9BXS5	0.406636	0.135209	0.0234322	0.423727	0.251832	0.344564	-0.851713	0.393579
AP1S1	P61966	0.00257038	0.00297776	0.00258029	0.0204409	0.0193007	0.0261328	-3.01867	0.089928
AP1S2	P56377	0.00343591	0.00398046	0.00344915	0.0267427	0.0462706	0.0286043	-3.22532	0.135507
AP1S3	Q96PC3	0.00522717	0.00605561	0.00524731	0.0081369	0.0392503	0.00783603	-1.74018	0.393579
AP2A1	O95782	0.19825	0.218852	0.0233496	0.215741	0.174657	0.226636	-0.486366	0.488903
AP2A2	O94973	0.00719429	0.00833451	0.00722202	0.0744907	0.065932	0.0539247	-3.09465	0.0873337
AP2B1	P63010	0.316567	0.272069	0.0323503	0.254155	0.241983	0.265505	-0.294553	0.683086
AP2M1	Q96CW1	0.0378604	0.134999	0.00760127	0.132587	0.124502	0.0968871	-0.97197	0.371584
AP2S1	P53680	0.00691903	0.00801562	0.0069457	0.0559918	0.0519543	0.0852627	-3.14245	0.122856
AP3B1	O00203	0.00989912	0.011468	0.00993727	0.120568	0.0743315	0.125314	-3.3546	0.115496
AP3D1	O14617	0.0158174	0.0183243	0.0158784	0.138567	0.123913	0.118559	-2.92936	0.0737662
AP3M1	Q9Y2T2	0.0205547	0.0238124	0.0206339	0.174049	0.192685	0.154068	-3.0022	0.0801843
AP3M2	P53677	0.00190893	0.00221148	0.00191629	0.0152152	0.0227174	0.0143084	-3.11335	0.117369
AP3S1	Q92572	0.0541258	0.105649	0.00319243	0.0262482	0.0297987	0.0238369	1.0286	0.491627
AP4B1	Q9Y6B7	0.000656692	0.00076077	0.000659223	0.00511122	0.000986207	0.0112586	-3.06308	0.334096
AP4E1	Q9UPM8	0.00194469	0.0022529	0.00195219	0.0151361	0.0029205	0.00291528	-1.76985	0.393579
AP4M1	O00189	0.000636414	0.000737279	0.000638867	0.00495339	0.000955754	0.000954047	-1.76985	0.393579
AP4S1	Q9Y587	0.00100937	0.00116934	0.00101326	0.00785622	0.00151585	0.00151314	-1.76985	0.393579
AP5B1	Q2VPB7	0.00286703	0.00332142	0.00287808	0.0223149	0.0412267	0.0221594	-3.24069	0.160964
AP5M1	Q9H0R1	0.00322991	0.00374182	0.00324236	0.0291483	0.00485062	0.0242098	-2.51067	0.289017
AP5Z1	O43299	0.000331096	0.000383571	0.000332372	0.00529085	0.000497234	0.00248173	-2.98154	0.328903
APAF1	O14727	0.00450781	0.00522225	0.00452518	0.0350856	0.331799	0.0342027	-4.81435	0.393579
APBB1IP	Q7Z5R6	0.00703025	0.00814447	0.00705735	0.0719002	0.109384	0.0526951	-3.39567	0.153376
APC	P25054	0.000713738	0.000826858	0.000716489	0.00555523	0.00107188	0.00106996	-1.76985	0.393579
APEH	P13798	0.226978	0.495473	0.33011	0.520651	0.586498	0.542489	-0.648246	0.266151
APEX1	P27695	0.145535	0.23114	0.238606	0.270986	0.191166	0.368257	-0.432578	0.393579
API5	Q9BZZ5	0.0134437	0.103739	0.0134956	0.126978	0.100948	0.109375	-1.36802	0.289017
APIP	Q96GX9	0.00520448	0.00602933	0.00522454	0.0721538	0.0390799	0.0758799	-3.50702	0.135507
APLP2	Q06481	0.00530374	0.00614432	0.00532418	0.0412805	0.0948884	0.0420681	-3.40965	0.223803
APMAP	Q9HDC9	0.119798	0.00539273	0.0981279	0.0398825	0.036512	0.0348913	1.00483	0.443161
APOB	P04114	0.00163569	0.00189493	0.00164199	0.012731	0.00245644	0.00245206	-1.76985	0.393579
APOBEC3B	Q9UH17	0.0056213	0.00651222	0.00564297	0.0566706	0.00844196	0.0421344	-2.59289	0.289017
APOBEC3C	Q9NRW3	0.00971714	0.0112572	0.0097546	0.0756313	0.109535	0.145981	-3.4298	0.133804
APOBEC3G	Q9HC16	0.00197515	0.00228819	0.00198276	0.0153731	0.00296624	0.0213311	-2.66704	0.289017
APOBR	Q0VD83	0.00774022	0.141292	0.00777005	0.0602443	0.115517	0.0962433	-0.794688	0.52969
APOC3	P02656	4.1017	4.72231	0.00393391	0.0429267	0.0742358	0.0293733	5.91275	0.295381
APOE	P02649	0.81383	0.906022	1.56234	0.0782942	0.090713	0.116029	3.52545	0.153001
APOH	P02749	0.635443	0.465094	0.0806028	0.124989	0.120583	0.120367	1.6905	0.342512
APOO	Q9BUR5	0.00575437	0.00666637	0.00577655	0.0447879	0.00864179	0.0869805	-2.94785	0.316535
APOOL	Q6UXV4	0.00430425	0.00498642	0.00432084	0.036439	0.0703976	0.0322624	-3.35321	0.190383
APP	P05067	0.00228835	0.00265103	0.00229717	0.0254113	0.0396314	0.0171523	-3.50568	0.171117
APPL1	Q9UKG1	0.00563442	0.00652742	0.00565614	0.0438543	0.0512518	0.0422681	-2.94671	0.0779011
APPL2	Q8NEU8	0.00154749	0.00179274	0.00155345	0.0120445	0.00232398	0.00231983	-1.76985	0.393579
APRT	P07741	0.957178	1.05264	0.736432	1.403	0.967108	1.5279	-0.505274	0.289017
AQR	O60306	0.00678262	0.00785759	0.00680876	0.0603075	0.0730462	0.050839	-3.10224	0.0935161
ARAF	P10398	0.00641509	0.00743181	0.00643981	0.0770205	0.0481703	0.0621949	-3.2074	0.104994
ARAP1	Q96P48	0.00959695	0.011118	0.00963394	0.0869187	0.159289	0.0719338	-3.38995	0.183591
ARB2A	Q8WUF8	0.00267648	0.00310067	0.00268679	0.0208318	0.0553936	0.0234837	-3.55833	0.253926
ARCN1	P48444	0.375092	0.313411	0.193393	0.395474	0.281268	0.386908	-0.270343	0.452888
ARF1	P84077	1.13523	0.891291	1.01324	0.385022	0.460038	1.13028	0.62186	0.373334
ARF4	P18085	0.194977	0.146773	0.105609	0.0710859	0.0311001	0.130434	0.943462	0.289017
ARF5	P84085	0.0031247	0.00361993	0.00313675	0.0265402	0.393543	0.0234212	-5.48809	0.404806
ARF6	P62330	0.075413	0.108783	0.0080595	0.102605	0.0602856	0.183741	-0.850379	0.393579
ARFGAP1	Q8N6T3	0.00432191	0.00500689	0.00433857	0.0402781	0.0443788	0.0323948	-3.09834	0.0873322
ARFGAP2	Q8N6H7	0.00907308	0.0105111	0.00910805	0.0706184	0.105279	0.0685026	-3.09051	0.114057
ARFGAP3	Q9NP61	0.00467813	0.00541956	0.00469616	0.0364112	0.0671864	0.0400438	-3.2794	0.147393
ARFGEF1	Q9Y6D6	0.00538504	0.00623851	0.00540579	0.051918	0.0708556	0.0403635	-3.25999	0.122353
ARFGEF2	Q9Y6D5	0.00153648	0.00177999	0.0015424	0.0154859	0.0205496	0.0115167	-3.29082	0.122856
ARFIP1	P53367	0.00940365	0.010894	0.0094399	0.0731913	0.11697	0.0873175	-3.22202	0.108911
ARFRP1	Q13795	0.00226444	0.00262333	0.00227317	0.0239731	0.00340069	0.0169731	-2.63061	0.289017
ARHGAP1	Q07960	0.0128957	0.083522	0.0129454	0.112111	0.0968325	0.121713	-1.59621	0.19629
ARHGAP15	Q53QZ3	0.00407056	0.00471569	0.00408625	0.0316823	0.00611308	0.0342167	-2.48395	0.289017
ARHGAP17	Q68EM7	0.00726244	0.00841346	0.00729043	0.0868247	0.0545329	0.0546853	-3.09358	0.124005
ARHGAP18	Q8N392	0.0133449	0.0154599	0.0133963	0.103867	0.020041	0.100208	-2.40889	0.289017
ARHGAP19	Q14CB8	0.00147458	0.00170828	0.00148026	0.0114771	0.00221449	0.00221053	-1.76985	0.393579
ARHGAP25	P42331	0.00186188	0.00215697	0.00186905	0.0223428	0.0404424	0.0139557	-3.70417	0.224943
ARHGAP26	Q9UNA1	0.00189675	0.00219736	0.00190406	0.023342	0.0028485	0.0142171	-2.75203	0.297755
ARHGAP27	Q6ZUM4	0.0222804	0.0258116	0.0223663	0.173415	0.0334603	0.0334005	-1.76985	0.393579
ARHGAP30	Q7Z6I6	0.00426184	0.0049373	0.00427827	0.0441755	0.0454558	0.0319446	-3.17324	0.0935161
ARHGAP35	Q9NRY4	0.00281759	0.00326415	0.00282845	0.0266351	0.0277304	0.0211192	-3.08266	0.0824603
ARHGAP4	P98171	0.0199492	0.135377	0.0200261	0.213045	0.149797	0.14996	-1.54815	0.200614
ARHGAP45	Q92619	0.0957422	0.134684	0.0069288	0.0842453	0.0518279	0.0838985	0.10973	0.906965
ARHGAP9	Q9BRR9	0.00223427	0.00258837	0.00224288	0.0197828	0.0440109	0.0167469	-3.51085	0.244051
ARHGDIA	P52565	0.895468	0.488642	0.452643	0.862443	0.861764	0.742017	-0.425146	0.379126
ARHGDIB	P52566	1.1325	1.04723	0.591843	0.594779	0.670765	0.472634	0.673125	0.289017
ARHGEF1	Q92888	0.156168	0.24978	0.251448	0.404252	0.313526	0.356877	-0.709038	0.118106
ARHGEF10	O15013	0.00183201	0.00212236	0.00183907	0.0181654	0.0281163	0.0137318	-3.3728	0.153001
ARHGEF11	O15085	0.00199455	0.00231067	0.00200224	0.0302135	0.0305791	0.0149502	-3.58598	0.145331
ARHGEF18	Q6ZSZ5	0.00214532	0.00248533	0.00215359	0.0185087	0.0415455	0.0160802	-3.48829	0.242999
ARHGEF2	Q92974	0.0136067	0.167024	0.0136591	0.109011	0.155373	0.101989	-0.915101	0.425191
ARHGEF6	Q15052	0.0120409	0.0139493	0.0120873	0.0937178	0.157715	0.092084	-3.17337	0.14005
ARHGEF7	Q14155	0.00779231	0.0090273	0.00782234	0.0717993	0.0585117	0.0641855	-2.98056	0.0772169
ARID1A	O14497	0.00281148	0.00325707	0.00282232	0.0218826	0.00422223	0.023663	-2.48482	0.289017
ARID1B	Q8NFD5	0.00143238	0.0016594	0.0014379	0.0134516	0.013944	0.0107364	-3.07352	0.0822788
ARID2	Q68CP9	0.00357271	0.00413895	0.00358648	0.029044	0.0268271	0.0297835	-2.92245	0.0618315
ARID3A	Q99856	0.0114988	0.0133213	0.0115431	0.118984	0.0863435	0.0895942	-3.01978	0.0935161
ARID4A	P29374	0.000910405	0.00105469	0.000913914	0.0110065	0.0159318	0.00682393	-3.55176	0.165577
ARID4B	Q4LE39	0.00363214	0.0042078	0.00364614	0.0439695	0.00545468	0.0272247	-2.73838	0.296153
ARIH1	Q9Y4X5	0.0019091	0.00221167	0.00191646	0.0148591	0.00286705	0.0229136	-2.75093	0.293096
ARIH2	O95376	0.00341479	0.003956	0.00342796	0.0265783	0.0396659	0.0299607	-3.15525	0.0997087
ARK2N	Q96B23	0.00186796	0.00216401	0.00187516	0.0218579	0.00280526	0.0140012	-2.71048	0.293286
ARL1	P40616	0.00304346	0.0955257	0.00305519	0.0236881	0.106669	0.0552166	-0.868745	0.557557
ARL2	P36404	0.00289214	0.00335051	0.00290328	0.0229083	0.0217168	0.0261132	-2.95129	0.0766918
ARL2BP	Q9Y2Y0	0.00681181	0.0078914	0.00683806	0.0530182	0.0102298	0.0585944	-2.49984	0.289017
ARL3	P36405	0.00778272	0.00901619	0.00781271	0.0770453	0.0620866	0.0583353	-3.0042	0.0862784
ARL6IP1	Q15041	0.00452882	0.00524659	0.00454628	0.0401085	0.0068013	0.0339457	-2.49714	0.289017
ARL6IP4	Q66PJ3	0.00383453	0.0434682	0.00384931	0.0305255	0.0413236	0.0287417	-0.975634	0.393579
ARL6IP5	O75915	0.0121095	0.0140287	0.0121561	0.0942514	0.109204	0.167689	-3.27678	0.133263
ARL8A	Q96BM9	0.00179577	0.00208038	0.00180269	0.013977	0.00269685	0.0209602	-2.72837	0.291537
ARL8B	Q9NVJ2	0.0987083	0.116619	0.00823399	0.0638414	0.233775	0.123985	-0.915207	0.393579
ARMC1	Q9NVT9	0.00765697	0.00887052	0.00768649	0.126476	0.0621404	0.0573928	-3.3448	0.200484
ARMC6	Q6NXE6	0.00404369	0.00468457	0.00405927	0.03778	0.0400615	0.0303094	-3.08024	0.0824603
ARMC8	Q8IUR7	0.0071822	0.0083205	0.00720988	0.0681285	0.0550599	0.0538341	-2.96237	0.0822788
ARMCX3	Q9UH62	0.00324535	0.00375971	0.00325786	0.0252595	0.0311627	0.0348528	-3.15278	0.0873322
ARMH3	Q5T2E6	0.00240763	0.00278921	0.0024169	0.0187392	0.00361572	0.00360926	-1.76985	0.393579
ARMT1	Q9H993	0.00477242	0.00552879	0.00479081	0.0459119	0.0487347	0.0357716	-3.11129	0.0873322
ARPC1A	Q92747	0.00111394	0.00129048	0.00111823	0.0169904	0.0102467	0.00834949	-3.3366	0.159521
ARPC1B	O15143	0.168137	0.166943	0.16317	0.289821	0.128441	0.245233	-0.413217	0.415139
ARPC2	O15144	0.307694	0.414412	0.726769	1.00557	0.508041	0.930555	-0.754409	0.289017
ARPC3	O15145	0.649257	0.678701	0.525821	1.24656	0.740885	1.23846	-0.799238	0.239703
ARPC4	P59998	0.45102	0.968849	0.774039	1.17021	0.995001	1.16497	-0.602097	0.26083
ARPC5	O15511	0.107708	0.125512	0.201083	0.241813	0.201968	0.248261	-0.672157	0.193899
ARPC5L	Q9BPX5	0.152365	0.026757	0.246168	0.311081	0.173429	0.25032	-0.788964	0.356342
ARPP19	P56211	0.00406319	0.00470716	0.00407885	0.0929506	0.0305101	0.0570035	-3.81196	0.219283
ARR3	P36575	0.000846811	0.000981021	0.000850075	0.00131819	0.00635862	0.0394658	-4.13785	0.393579
ARRB1	P49407	0.00474954	0.00550229	0.00476785	0.0477128	0.0356638	0.0647548	-3.30195	0.126147
ARRB2	P32121	0.000820384	0.000950406	0.000823546	0.00638528	0.00123204	0.00122984	-1.76985	0.393579
ARRDC1	Q8N5I2	0.00240312	0.00278399	0.00241239	0.0374637	0.00360896	0.0180126	-2.95882	0.32557
ARSA	P15289	0.00525121	0.131624	0.00527145	0.0408717	0.0503557	0.0433443	0.0790098	0.963007
ARSB	P15848	0.125676	0.123864	0.00418359	0.032437	0.0556135	0.0486732	0.891994	0.478818
ASAH1	Q13510	0.121077	0.212778	0.129282	0.103692	0.103802	0.10954	0.546797	0.341626
ASAP1	Q9ULH1	0.00127483	0.00147688	0.00127975	0.00992239	0.00191452	0.0133585	-2.64379	0.289017
ASB3	Q9Y575	0.000739358	0.000856538	0.000742208	0.00575464	0.0114433	0.00110837	-2.96893	0.31945
ASCC1	Q8N9N2	0.00158033	0.00183079	0.00158642	0.0123001	0.0351707	0.012817	-3.59258	0.289017
ASCC2	Q9H1I8	0.00148871	0.00172465	0.00149445	0.011587	0.00223571	0.0137525	-2.55025	0.289017
ASCC3	Q8N3C0	0.00574183	0.00665184	0.00576396	0.0522481	0.08553	0.0430378	-3.31587	0.154495
ASDURF	L0R819	0.00109029	0.00126308	0.00109449	0.00848601	0.0131553	0.00845699	-3.12591	0.119151
ASF1A	Q9Y294	0.000995716	0.00115353	0.000999554	0.00774994	0.0560283	0.0163374	-4.66921	0.330151
ASF1B	Q9NVP2	0.00294815	0.0034154	0.00295951	0.0229463	0.0484496	0.0263606	-3.39032	0.177075
ASH2L	Q9UBL3	0.00530647	0.00614748	0.00532692	0.0640059	0.0398457	0.0587761	-3.27668	0.105645
ASL	P04424	0.0063949	0.00740842	0.00641955	0.0497733	0.0533776	0.0508373	-2.92876	0.0313562
ASMTL	O95671	0.0337154	0.0263293	0.00338765	0.0262658	0.0633906	0.0622511	-1.2599	0.285461
ASNS	P08243	0.219075	0.249861	0.183393	0.325462	0.369112	0.313386	-0.627766	0.0873322
ASPH	Q12797	0.00893025	0.0103456	0.00896467	0.0695067	0.121363	0.0931272	-3.33003	0.119258
ASPSCR1	Q9BZE9	0.00455079	0.00527204	0.00456833	0.0447533	0.0341714	0.0392111	-3.03719	0.0822788
ASS1	P00966	0.344785	0.548405	0.0431785	0.406805	0.322978	0.387408	-0.254729	0.753941
ASXL2	Q76L83	0.000459057	0.000531813	0.000460827	0.00357297	0.000689403	0.000688172	-1.76985	0.393579
ATAD1	Q8NBU5	0.00603856	0.00699561	0.00606184	0.0566956	0.0479916	0.045262	-2.97313	0.0801843
ATAD2	Q6PL18	0.0132561	0.015357	0.0133072	0.131411	0.120147	0.0993609	-3.06541	0.0824603
ATAD2B	Q9ULI0	0.00135637	0.00157134	0.0013616	0.010557	0.00203697	0.00203333	-1.76985	0.393579
ATAD3A	Q9NVI7	0.0950433	0.0877841	0.0101228	0.0784859	0.107974	0.142635	-0.770273	0.352074
ATAD3B	Q5T9A4	0.00105932	0.00122721	0.00106341	0.017391	0.00159087	0.00794014	-3.00658	0.333069
ATAD5	Q96QE3	0.000823826	0.000954393	0.000827001	0.00641207	0.0012372	0.00123499	-1.76985	0.393579
ATE1	O95260	0.000716493	0.000830049	0.000719255	0.00803713	0.00107602	0.00537047	-2.67633	0.290966
ATF2	P15336	0.000569525	0.000659788	0.00057172	0.0091652	0.000855301	0.00426887	-2.98805	0.330002
ATF6B	Q99941	0.000696152	0.000806484	0.000698835	0.00541835	0.00104547	0.00593615	-2.4938	0.289017
ATF7	P17544	0.000933046	0.00108092	0.000936642	0.00726216	0.0124393	0.00750218	-3.20471	0.13764
ATG101	Q9BSB4	0.00563358	0.00652644	0.0056553	0.0438478	0.0575784	0.0539669	-3.12473	0.0822788
ATG12	O94817	0.0014383	0.00166625	0.00144384	0.0111947	0.00216001	0.00215615	-1.76985	0.393579
ATG13	O75143	0.00200121	0.00231838	0.00200892	0.0214542	0.0195041	0.015	-3.14441	0.092711
ATG16L1	Q676U5	0.00182506	0.00211431	0.00183209	0.0201346	0.00274084	0.0136797	-2.66307	0.28996
ATG2A	Q2TAZ0	0.00223122	0.00258485	0.00223982	0.0217234	0.0241977	0.0167241	-3.1503	0.0935161
ATG2B	Q96BY7	0.00161648	0.00187268	0.00162271	0.0125816	0.0024276	0.00242327	-1.76985	0.393579
ATG3	Q9NT62	0.0170286	0.0998426	0.0170942	0.198701	0.127866	0.202179	-1.98071	0.109617
ATG4B	Q9Y4P1	0.00746235	0.00864505	0.00749111	0.081123	0.056034	0.062075	-3.07768	0.0963956
ATG5	Q9H1Y0	0.00279729	0.00324063	0.00280808	0.0269129	0.00420092	0.0209671	-2.55766	0.289017
ATG7	O95352	0.0917928	0.157818	0.0184293	0.323705	0.186547	0.263179	-1.52882	0.137614
ATG9A	Q7Z3C6	0.00333179	0.00385984	0.00334463	0.0259322	0.00500361	0.0270929	-2.46141	0.289017
ATIC	P31939	0.455993	0.546264	0.323453	0.935358	0.763246	0.903049	-0.972664	0.0822788
ATL2	Q8NHH9	0.00824574	0.00955259	0.00827752	0.0725481	0.0123833	0.0618058	-2.49245	0.289017
ATL3	Q6DD88	0.109387	0.155415	0.0148494	0.115133	0.124032	0.133679	-0.414943	0.572621
ATM	Q13315	0.0051409	0.00595567	0.00516071	0.0400131	0.0478317	0.0422071	-2.99993	0.076294
ATOX1	O00244	0.0399494	0.046281	0.0401034	0.34465	0.0599952	0.29944	-2.47851	0.289017
ATP11A	P98196	0.00243094	0.00281621	0.00244031	0.0210265	0.0182537	0.0197045	-2.93976	0.0706221
ATP11B	Q9Y2G3	0.000507211	0.000587599	0.000509166	0.0053072	0.00076172	0.0038018	-2.6215	0.289017
ATP13A1	Q9HD20	0.00626341	0.00725609	0.00628755	0.0487499	0.0510608	0.0499935	-2.91899	0.0066754
ATP13A3	Q9H7F0	0.00103365	0.00119747	0.00103763	0.0153986	0.00776155	0.0227567	-3.81221	0.203232
ATP1A1	P05023	0.15886	0.142365	0.0956305	0.185553	0.137536	0.185436	-0.357702	0.312677
ATP1B1	P05026	0.000609892	0.000706553	0.000612243	0.00474696	0.00701661	0.0122437	-3.63778	0.200614
ATP1B3	P54709	0.15434	0.0988603	0.135444	0.362216	0.122319	0.201055	-0.818896	0.393579
ATP2A2	P16615	0.239798	0.205935	0.15267	0.216883	0.305891	0.215705	-0.303435	0.393579
ATP2A3	Q93084	0.0031262	0.00362167	0.00313825	0.0323626	0.045405	0.0234324	-3.35566	0.138039
ATP2B1	P20020	0.00124671	0.0014443	0.00125151	0.0142969	0.00187228	0.00934467	-2.69409	0.292215
ATP2B4	P23634	0.0023762	0.0027528	0.00238536	0.0213457	0.00356853	0.0178108	-2.50736	0.289017
ATP2C1	P98194	0.00107402	0.00124424	0.00107816	0.0144593	0.00161294	0.00805029	-2.8283	0.306849
ATP5F1A	P25705	3.31486	3.4436	4.21607	1.93016	2.17561	2.33554	0.768734	0.10359
ATP5F1B	P06576	4.42939	5.21427	4.61397	2.06785	3.14074	2.42332	0.901617	0.0801843
ATP5F1C	P36542	0.769838	0.642791	0.602889	0.756635	0.320056	0.67434	0.202946	0.625792
ATP5F1D	P30049	1.16481	1.63421	0.057344	0.650951	0.428937	0.549866	0.809528	0.517642
ATP5F1E	P56381	0.000599762	0.000694817	0.000602073	0.00466812	0.011665	0.027102	-4.51734	0.289017
ATP5ME	P56385	0.268598	0.267489	0.267407	0.127547	0.21732	0.213273	0.525661	0.248979
ATP5MF	P56134	0.351842	0.377672	0.507347	0.101495	0.0979171	0.0977422	2.0574	0.10746
ATP5MG	O75964	0.195884	0.329073	0.490368	0.128403	0.298729	0.378888	0.333055	0.608734
ATP5MJ	P56378	0.00451901	0.00523523	0.00453643	0.0351728	0.0434825	0.0509295	-3.18075	0.0935161
ATP5MK	Q96IX5	0.0673211	0.00980294	0.13688	0.0994478	0.0127078	0.0634256	0.285502	0.813639
ATP5PB	P24539	0.492045	0.326361	0.382635	0.217334	0.17392	0.331916	0.731879	0.197944
ATP5PD	O75947	0.692452	0.7344	0.574978	0.22938	0.293263	0.343473	1.20869	0.0772169
ATP5PF	P18859	0.405013	1.1519	0.898547	0.515181	0.341394	0.45229	0.907676	0.322286
ATP5PO	P48047	0.381309	0.515741	0.530375	0.293814	0.255349	0.33975	0.683301	0.142496
ATP6AP1	Q15904	0.00744723	0.00862754	0.00747594	0.06971	0.0111841	0.0558206	-2.53733	0.289017
ATP6AP2	O75787	0.110018	0.00433485	0.00375624	0.0291236	0.0508951	0.0406087	-0.030435	0.985214
ATP6V0A1	Q93050	0.00243299	0.00281859	0.00244237	0.0244218	0.00365382	0.0182364	-2.58959	0.289017
ATP6V0A2	Q9Y487	0.00403006	0.00466879	0.0040456	0.0364144	0.0302614	0.00604146	-2.51243	0.289017
ATP6V0D1	P61421	0.00889154	0.107051	0.00892581	0.0692054	0.0879605	0.0768951	-0.906478	0.425852
ATP6V1A	P38606	0.244939	0.346002	0.219079	0.420765	0.517149	0.4782	-0.805908	0.0968736
ATP6V1B2	P21281	0.358087	0.372093	0.191619	0.305058	0.460722	0.366585	-0.296815	0.441438
ATP6V1C1	P21283	0.00451466	0.00523019	0.00453207	0.0351389	0.0790521	0.0414709	-3.44666	0.192154
ATP6V1D	Q9Y5K8	0.0066454	0.00769862	0.00667101	0.051723	0.0544631	0.0629767	-3.00892	0.0772169
ATP6V1E1	P36543	0.335019	0.409403	0.0383539	0.354707	0.28689	0.348702	-0.339264	0.642703
ATP6V1F	Q16864	0.00238517	0.0027632	0.00239437	0.0441637	0.00358201	0.017878	-3.12106	0.348072
ATP6V1G1	O75348	0.087716	0.125844	0.0176108	0.141518	0.157723	0.180739	-1.05401	0.248122
ATP6V1H	Q9UI12	0.00548361	0.343566	0.00550475	0.0426805	0.0600787	0.0417983	1.29436	0.635215
ATPAF1	Q5TC12	0.00251737	0.00291634	0.00252707	0.0195934	0.00378053	0.0194944	-2.42893	0.289017
ATPAF2	Q8N5M1	0.00235458	0.00272776	0.00236366	0.00366528	0.0412778	0.0176488	-3.07144	0.339864
ATR	Q13535	0.0010965	0.00127028	0.00110072	0.00853435	0.0016467	0.00164376	-1.76985	0.393579
ATRIP	Q8WXE1	0.00187067	0.00216715	0.00187788	0.0145599	0.00280933	0.0163636	-2.51154	0.289017
ATRN	O75882	0.00106736	0.00123652	0.00107147	0.00830755	0.00160294	0.00160007	-1.76985	0.393579
ATRX	P46100	0.00248232	0.00287574	0.00249189	0.0291265	0.0567311	0.0186062	-3.73418	0.244543
ATXN10	Q9UBB4	0.028823	0.0166367	0.0028832	0.0566682	0.0619394	0.0518649	-1.81816	0.104203
ATXN2	Q99700	0.00305191	0.00353561	0.00306367	0.0310543	0.043598	0.0228756	-3.33704	0.135524
ATXN2L	Q8WWM7	0.00521929	0.127123	0.00523941	0.0406232	0.0619855	0.0441432	-0.0930958	0.953501
ATXN3	P54252	0.00159133	0.00184354	0.00159747	0.0153269	0.0208886	0.0119278	-3.25803	0.122046
AUH	Q13825	0.0021397	0.00247881	0.00214794	0.0225016	0.00321335	0.0160381	-2.62541	0.289017
AUP1	Q9Y679	0.00640168	0.00741627	0.00642635	0.0877322	0.0483012	0.0479837	-3.18425	0.157177
AURKA	O14965	0.00500591	0.00579929	0.00502521	0.0389624	0.00751778	0.042318	-2.48783	0.289017
AVEN	Q9NQS1	0.0039053	0.00452424	0.00392035	0.030396	0.0388647	0.0341167	-3.06535	0.0801843
AVL9	Q8NBF6	0.00238845	0.00276699	0.00239766	0.01859	0.00358693	0.00358052	-1.76985	0.393579
AZGP1	P25311	0.75796	0.473788	0.548904	0.127325	0.122837	0.122617	2.25601	0.121776
AZU1	P20160	0.00942527	0.0109191	0.0094616	0.0733596	0.0141547	0.0895186	-2.57035	0.289017
B2M	P61769	0.00353277	0.00409267	0.00354638	0.0524939	0.149673	0.0264798	-4.35518	0.297916
B3GAT3	O94766	0.00464099	0.00537654	0.00465888	0.0580038	0.0348488	0.0598648	-3.37929	0.118697
B3GLCT	Q6Y288	0.00132805	0.00153853	0.00133317	0.016731	0.0121748	0.00995436	-3.20992	0.117237
B4GALT1	P15291	0.00290013	0.00335976	0.0029113	0.0225725	0.00435535	0.00434757	-1.76985	0.393579
B4GAT1	O43505	0.00129599	0.00150139	0.00130098	0.0100871	0.00194629	0.00194281	-1.76985	0.393579
BABAM1	Q9NWV8	0.00772743	0.0511251	0.00775722	0.0797035	0.0692918	0.0579209	-1.63524	0.17732
BABAM2	Q9NXR7	0.00858628	0.00994711	0.00861937	0.0668295	0.0869456	0.0869394	-3.14815	0.0829094
BACC1	Q8IXM2	0.0118121	0.0136842	0.0118577	0.101749	0.0950116	0.0885377	-2.93313	0.0693487
BAD	Q92934	0.00083237	0.000964292	0.000835579	0.00647858	0.00125004	0.0012478	-1.76985	0.393579
BAG1	Q99933	0.00765431	0.00886744	0.00768382	0.12106	0.0114951	0.0573728	-2.97204	0.327672
BAG2	O95816	0.00565654	0.00655304	0.00567835	0.0568567	0.0782418	0.0423986	-3.31074	0.129659
BAG3	O95817	0.00181274	0.00210004	0.00181973	0.019618	0.173439	0.0135874	-5.17184	0.393579
BAG4	O95429	0.00230697	0.0026726	0.00231586	0.0179558	0.0346945	0.0281788	-3.46981	0.131324
BAG5	Q9UL15	0.00641567	0.00743249	0.0064404	0.049935	0.0745304	0.0589395	-3.17629	0.0974824
BAG6	P46379	0.0339413	0.0493706	0.00681442	0.106413	0.081192	0.125503	-1.79664	0.0941244
BAIAP2	Q9UQB8	0.00169365	0.00196208	0.00170018	0.0131822	0.00254349	0.0199444	-2.73551	0.291949
BAK1	Q16611	0.00434468	0.00503326	0.00436142	0.0338158	0.00652475	0.0572915	-2.82904	0.300748
BANF1	O75531	0.889985	1.04021	0.607677	0.432829	0.435321	0.509633	0.881268	0.213684
BANP	Q8N9N5	0.00121211	0.00140421	0.00121678	0.00943418	0.00182032	0.00181707	-1.76985	0.393579
BAP1	Q92560	0.000978787	0.00113391	0.000982559	0.00761818	0.0455798	0.0014673	-4.14249	0.393579
BARD1	Q99728	0.000850353	0.000985125	0.000853631	0.00661854	0.0209962	0.00715651	-3.69269	0.289017
BASP1	P80723	0.0871975	0.0688039	0.00677196	0.0740135	0.0506547	0.0768166	-0.307808	0.690836
BAX	Q07812	0.131857	0.195723	0.0130021	0.10081	0.130151	0.0971894	0.0536449	0.952483
BAZ1A	Q9NRL2	0.0101274	0.0117324	0.0101664	0.0788241	0.133681	0.0796391	-3.18936	0.137956
BAZ1B	Q9UIG0	0.00653772	0.00757388	0.00656292	0.0598518	0.0923169	0.0490034	-3.2825	0.142496
BAZ2A	Q9UIF9	0.00218221	0.00252806	0.00219062	0.0169847	0.00327719	0.0242255	-2.68854	0.289411
BCAP29	Q9UHQ4	0.00137233	0.00158983	0.00137762	0.0106812	0.00206093	0.00205725	-1.76985	0.393579
BCAP31	P51572	0.214499	0.152814	0.0172418	0.133683	0.176489	0.174053	-0.332488	0.665466
BCAS2	O75934	0.103532	0.0963292	0.0163217	0.126549	0.13283	0.15167	-0.927059	0.289017
BCAS3	Q9H6U6	0.000948569	0.00109891	0.000952225	0.00754821	0.013316	0.00710999	-3.22121	0.156065
BCAT1	P54687	0.00615655	0.0071323	0.00618028	0.0669394	0.0462289	0.0870422	-3.36226	0.129608
BCAT2	O15382	0.00684931	0.00793485	0.00687571	0.0788126	0.0653447	0.0513389	-3.17404	0.0993894
BCCIP	Q9P287	0.0102041	0.0118214	0.0102434	0.189581	0.0766217	0.139921	-3.6537	0.170954
BCKDHA	P12694	0.00854872	0.0099036	0.00858167	0.0665372	0.181098	0.0948458	-3.66318	0.222004
BCKDHB	P21953	0.010313	0.0119475	0.0103528	0.0982249	0.0154879	0.0773011	-2.55015	0.289017
BCKDK	O14874	0.00106957	0.00123908	0.00107369	0.00922688	0.00160626	0.00801693	-2.47848	0.289017
BCL2	P10415	0.00799354	0.00926043	0.00802435	0.0648205	0.0600227	0.123081	-3.29392	0.178029
BCL2L1	Q07817	0.00101938	0.00118094	0.00102331	0.00158683	0.00153089	0.00764077	-1.73871	0.393579
BCL2L13	Q9BXK5	0.00233035	0.00269969	0.00233933	0.0333698	0.0174984	0.0381727	-3.59485	0.149765
BCL7B	Q9BQE9	0.00680696	0.00788579	0.0068332	0.0529806	0.0102226	0.0102043	-1.76985	0.393579
BCLAF1	Q9NYF8	0.202918	0.241979	0.198123	0.0689182	0.0725964	0.0726334	1.58625	0.0844631
BCOR	Q6W2J9	0.00107996	0.00125112	0.00108412	0.00840563	0.00162186	0.00161896	-1.76985	0.393579
BCR	P11274	0.00171198	0.0019833	0.00171857	0.0133248	0.00257101	0.0230557	-2.84695	0.303206
BCS1L	Q9Y276	0.000899295	0.00104182	0.000902761	0.00699947	0.00135054	0.012431	-2.86934	0.305675
BDH1	Q02338	0.00546364	0.00632957	0.0054847	0.0425251	0.049344	0.0440572	-2.97582	0.0733533
BDH2	Q9BUT1	0.00253639	0.00293838	0.00254617	0.00394829	0.0038091	0.0190115	-1.73871	0.393579
BECN1	Q14457	0.00192119	0.00222568	0.00192859	0.0149532	0.00288521	0.0150098	-2.43475	0.289017
BET1	O15155	0.00233469	0.00270471	0.00234369	0.020089	0.00350619	0.0174997	-2.47666	0.289017
BICD2	Q8TD16	0.00534324	0.00619008	0.00536383	0.041588	0.0632117	0.040825	-3.1074	0.116607
BID	P55957	0.0604118	0.0523322	0.00759939	0.0741011	0.0622738	0.0567424	-0.682321	0.379164
BIN2	Q9UBW5	0.0083129	0.0096304	0.00834494	0.0760124	0.0624207	0.0851938	-3.0886	0.0869691
BIRC6	Q9NR09	0.00478739	0.00554613	0.00480584	0.0457626	0.0594617	0.0358838	-3.22042	0.112248
BLM	P54132	0.0017024	0.00197221	0.00170896	0.0203262	0.0225593	0.0127603	-3.36964	0.119896
BLMH	Q13867	0.146567	0.274379	0.195122	0.237764	0.207943	0.295598	-0.266978	0.458792
BLOC1S2	Q6QNY1	0.00485697	0.00562675	0.00487569	0.0378032	0.00729411	0.0398095	-2.46676	0.289017
BLOC1S4	Q9NUP1	0.00197932	0.00229302	0.00198695	0.0154056	0.0029725	0.00296719	-1.76985	0.393579
BLOC1S6	Q9UL45	0.000507121	0.000587495	0.000509076	0.00394707	0.000761585	0.000760225	-1.76985	0.393579
BLTP2	Q14667	0.00185613	0.0021503	0.00186328	0.017779	0.0139375	0.0149753	-2.99181	0.0801843
BLTP3A	Q6BDS2	0.00854324	0.00989725	0.00857617	0.0664945	0.0128301	0.0128072	-1.76985	0.393579
BLTP3B	A0JNW5	0.00372115	0.00431092	0.0037355	0.0337199	0.00558836	0.0278919	-2.51365	0.289017
BLVRA	P53004	0.0127489	0.0147695	0.0127981	0.0992286	0.120632	0.147007	-3.18582	0.0963956
BLVRB	P30043	0.137114	0.0576316	0.00773859	0.13161	0.0578852	0.100624	-0.518834	0.585754
BMI1	P35226	0.00281283	0.00325863	0.00282367	0.0218931	0.0226008	0.0232817	-2.92968	0.0206287
BMP2K	Q9NSY1	0.00107355	0.00124369	0.00107769	0.00835572	0.0125096	0.0119926	-3.27479	0.0976942
BMP8B	P34820	0.00254692	0.00295058	0.00255673	0.0198234	0.0509878	0.00381808	-3.21192	0.353408
BMS1	Q14692	0.00606571	0.0437118	0.00608909	0.0472112	0.078244	0.0596147	-1.72801	0.159521
BNIP1	Q12981	0.00236757	0.0027428	0.0023767	0.0198784	0.0223655	0.0177461	-3.00225	0.0801843
BNIP2	Q12982	0.00139644	0.00161776	0.00140182	0.0117444	0.00209714	0.010467	-2.46064	0.289017
BOD1	Q96IK1	0.00141703	0.00164161	0.00142249	0.0110291	0.0231454	0.0118829	-3.3615	0.184098
BOD1L1	Q8NFC6	0.00214861	0.00248914	0.00215689	0.0247769	0.0232253	0.0161049	-3.23801	0.100672
BOLA1	Q9Y3E2	0.00135552	0.00157035	0.00136074	0.0130941	0.00203569	0.0101603	-2.56066	0.289017
BOLA3	Q53S33	0.0248974	0.00576868	0.00499868	0.0512127	0.0074781	0.0424694	-1.50407	0.344281
BOP1	Q14137	0.0939893	0.131556	0.00922447	0.0935099	0.132242	0.0688764	-0.327649	0.690836
BORCS5	Q969J3	0.00496411	0.00575086	0.00498324	0.0522563	0.00745499	0.0372084	-2.62619	0.289017
BORCS6	Q96GS4	0.00498769	0.00577818	0.00500691	0.0388206	0.00749041	0.00747703	-1.76985	0.393579
BPGM	P07738	0.00303549	0.00351658	0.00304719	0.00472521	0.0227932	0.00455049	-1.74018	0.393579
BPNT1	O95861	0.00806294	0.00934083	0.00809402	0.0627562	0.0956139	0.0786122	-3.21633	0.0984123
BPNT2	Q9NX62	0.0024421	0.00282914	0.00245151	0.0190075	0.00366749	0.0204974	-2.48292	0.289017
BPTF	Q12830	0.00128557	0.00148932	0.00129052	0.010006	0.00193064	0.00192719	-1.76985	0.393579
BRAF	P15056	0.00210082	0.00243378	0.00210892	0.0163513	0.00315497	0.00314934	-1.76985	0.393579
BRAP	Q7Z569	0.00328329	0.00380366	0.00329595	0.0313928	0.00493078	0.0246099	-2.55303	0.289017
BRAT1	Q6PJG6	0.00504821	0.0058483	0.00506767	0.0412236	0.0599375	0.0378388	-3.12217	0.115169
BRCA1	P38398	0.00154576	0.00179074	0.00155171	0.0120311	0.00232139	0.0132819	-2.49908	0.289017
BRCA2	P51587	0.00188139	0.00217957	0.00188864	0.0146434	0.00282544	0.00282039	-1.76985	0.393579
BRCC3	P46736	0.00709095	0.00821479	0.00711828	0.0606051	0.0675413	0.0531501	-3.01523	0.0801843
BRD2	P25440	0.00340363	0.00394306	0.00341674	0.0298277	0.0255575	0.0285966	-2.96394	0.0732103
BRD3	Q15059	0.00298197	0.00345458	0.00299347	0.0396641	0.0223913	0.0278483	-3.25305	0.126015
BRD4	O60885	0.00687159	0.00796066	0.00689808	0.0769191	0.0515981	0.0853342	-3.29883	0.110417
BRD7	Q9NPI1	0.00258899	0.00299931	0.00259896	0.0251689	0.00388809	0.0194057	-2.56542	0.289017
BRD8	Q9H0E9	0.00087734	0.00101639	0.000880722	0.00682859	0.00131757	0.0119557	-2.85705	0.304366
BRD9	Q9H8M2	0.000926112	0.00107289	0.000929681	0.00720819	0.00139082	0.00138833	-1.76985	0.393579
BRF1	Q92994	0.00131346	0.00152163	0.00131852	0.0102231	0.00197253	0.0139802	-2.65579	0.289017
BRI3	O95415	0.000748806	0.000867483	0.000751692	0.00597176	0.00112454	0.00561266	-2.42412	0.289017
BRI3BP	Q8WY22	0.20629	0.0732806	0.00506258	0.0460347	0.00757369	0.0378008	1.63869	0.434306
BRIP1	Q9BX63	0.00152862	0.00177089	0.00153451	0.013553	0.00229565	0.0114577	-2.49794	0.289017
BRIX1	Q8TDN6	0.0782493	0.143846	0.00550655	0.0426945	0.0906349	0.0842176	0.0651877	0.950349
BRK1	Q8WUW1	0.00812526	0.00941302	0.00815657	0.0653363	0.0122023	0.0609028	-2.42972	0.289017
BRMS1	Q9HCU9	0.00167571	0.00194129	0.00168217	0.0130425	0.00251654	0.0138864	-2.47421	0.289017
BROX	Q5VW32	0.000779255	0.000902759	0.000782259	0.00773578	0.0239246	0.0058409	-3.9277	0.289895
BSG	P35613	0.894664	0.863586	1.20775	1.85344	2.40748	2.06259	-1.09221	0.0801843
BST1	Q10588	0.0106276	0.012312	0.0681303	0.082718	0.11557	0.102656	-1.72445	0.146027
BST2	Q10589	0.00444723	0.00515206	0.00446437	0.034614	0.0361764	0.0403576	-2.98244	0.0736007
BTAF1	O14981	0.0187581	0.021731	0.0188304	0.176155	0.213253	0.140601	-3.15944	0.0978163
BTBD2	Q9BX70	0.00212361	0.00246018	0.00213179	0.0173324	0.00318919	0.0159175	-2.4399	0.289017
BTBD9	Q96Q07	0.00368546	0.00426956	0.00369966	0.028685	0.00553475	0.00552486	-1.76985	0.393579
BTF3	P20290	0.0253697	0.0207943	0.00360374	0.40487	1.15822	0.57707	-5.42637	0.221272
BTF3L4	Q96K17	0.00957733	0.0110952	0.00961425	0.0782742	0.127194	0.0717868	-3.19445	0.14006
BTK	Q06187	0.00477606	0.00553302	0.00479447	0.081059	0.035863	0.0722679	-3.64687	0.154658
BUB1	O43683	0.000658379	0.000762725	0.000660916	0.00512435	0.00098874	0.000986974	-1.76985	0.393579
BUB1B	O60566	0.00271506	0.00314537	0.00272553	0.0211321	0.0430789	0.0286464	-3.43497	0.14962
BUB3	O43684	0.124818	0.168747	0.0223095	0.181281	0.166876	0.174897	-0.727612	0.354837
BUD13	Q9BRD0	0.00247341	0.00286542	0.00248294	0.0192512	0.0206026	0.0203857	-2.94514	0.0313562
BUD23	O43709	0.00436712	0.00505926	0.00438395	0.0351815	0.0412645	0.0327337	-2.98288	0.0801843
BUD31	P41223	0.0102239	0.0118442	0.0102633	0.11187	0.0767699	0.143572	-3.3611	0.127658
BYSL	Q13895	0.00742376	0.00860035	0.00745238	0.0879798	0.0557443	0.0892376	-3.3108	0.109482
BZW1	Q7L1Q6	0.261354	0.269117	0.0173015	0.15937	0.129416	0.16792	0.262307	0.778811
BZW2	Q9Y6E2	0.012942	0.0149931	0.0129919	0.110587	0.09718	0.102685	-2.92324	0.0693487
C11orf54	Q9H0W9	0.00305278	0.0904305	0.00306455	0.105723	0.022923	0.0823071	-1.12761	0.419927
C11orf58	O00193	0.00818548	0.00948279	0.00821703	0.0637099	0.300895	0.0830723	-4.11225	0.308999
C11orf68	Q9H3H3	0.00394493	0.00457016	0.00396014	0.0335719	0.0296221	0.0303558	-2.90667	0.0693487
C11orf98	E9PRG8	0.0070096	0.00812054	0.00703662	0.0773084	0.0526344	0.0883931	-3.30008	0.111704
C12orf43	Q96C57	0.00284321	0.00329383	0.00285417	0.0221295	0.0492928	0.0223739	-3.38294	0.215195
C12orf57	Q99622	0.0030787	0.00356664	0.00309056	0.0239624	0.0442907	0.0243106	-3.24906	0.15826
C15orf40	Q8WUR7	0.00146192	0.00169362	0.00146755	0.011977	0.00219548	0.0109578	-2.4425	0.289017
C16orf54	Q6UWD8	0.00277035	0.00320942	0.00278103	0.0215624	0.0415023	0.0289463	-3.39267	0.138111
C17orf75	Q9HAS0	0.00541252	0.00627035	0.00543338	0.0591373	0.00812842	0.0405695	-2.65539	0.28996
C1orf122	Q6ZSJ8	0.00147666	0.00171069	0.00148235	0.0114933	0.00221762	0.00221366	-1.76985	0.393579
C1orf35	Q9BU76	0.00264304	0.00306193	0.00265323	0.00411431	0.00396927	0.0198109	-1.73871	0.393579
C1orf50	Q9BV19	0.0105561	0.0122291	0.0105967	0.0821608	0.0856407	0.0956025	-2.98014	0.0733533
C1orf52	Q8N6N3	0.00254482	0.00294815	0.00255463	0.00396142	0.0239974	0.0190747	-2.54706	0.289017
C1QBP	Q07021	0.807354	0.389259	0.937556	0.969513	0.424179	0.697001	0.0296925	0.95839
C2CD2	Q9Y426	0.000862643	0.000999362	0.000865968	0.0067142	0.0012955	0.00129319	-1.76985	0.393579
C2CD2L	O14523	0.00271739	0.00314807	0.00272786	0.0211502	0.00408092	0.00407363	-1.76985	0.393579
C2CD5	Q86YS7	0.000964627	0.00111751	0.000968345	0.00150159	0.00144866	0.00723035	-1.73871	0.393579
C2orf49	Q9BVC5	0.0045696	0.00529383	0.00458721	0.0513041	0.00686254	0.0342514	-2.67704	0.291035
C2orf69	Q8N8R5	0.00349471	0.00404859	0.00350818	0.0272003	0.00524829	0.00523891	-1.76985	0.393579
C2orf76	Q3KRA6	0.003665	0.00424586	0.00367913	0.0428549	0.00550402	0.027471	-2.70989	0.293286
C3	P01024	0.540176	0.262839	0.506378	0.0706351	0.068145	0.0680233	2.66257	0.154495
C3orf38	Q5JPI3	0.000968268	0.00112173	0.000972	0.00753631	0.013695	0.00145153	-2.88906	0.30894
C4A	P0C0L4	0.541776	0.405728	0.646719	0.109035	0.105191	0.105003	2.32019	0.113312
C4BPA	P04003	0.0572673	0.331718	3.153	0.0891455	0.0860028	0.0858492	3.76245	0.428346
C5orf22	Q49AR2	0.00406241	0.00470626	0.00407807	0.0316189	0.0352542	0.0349057	-2.98596	0.0678555
C6orf120	Q7Z4R8	0.0011112	0.00128731	0.00111548	0.00172976	0.0261664	0.00832898	-3.36581	0.378197
C6orf89	Q6UWU4	0.00137871	0.00159722	0.00138402	0.0107309	0.00207051	0.00206682	-1.76985	0.393579
C7orf25	Q9BPX7	0.00217874	0.00252405	0.00218714	0.0169578	0.00327199	0.00326615	-1.76985	0.393579
C8orf33	Q9H7E9	0.0026583	0.00307962	0.00266855	0.0296288	0.0331701	0.0199253	-3.29874	0.110883
C8orf82	Q6P1X6	0.00263602	0.0030538	0.00264618	0.0217402	0.0594527	0.0197582	-3.59816	0.289017
C9orf78	Q9NZ63	0.0181773	0.0210582	0.0182474	0.179228	0.149218	0.136248	-3.01508	0.0829094
CA2	P00918	1.76375	1.69176	1.31366	3.30808	4.28716	4.72481	-1.3692	0.0997087
CAAP1	Q9H8G2	0.00331358	0.0303326	0.00332635	0.0268467	0.0251664	0.0248369	-1.05559	0.382276
CAB39	Q9Y376	0.00475482	0.00550841	0.00477315	0.10134	0.0357035	0.116704	-4.07687	0.209606
CACTIN	Q8WUQ7	0.00154751	0.00179277	0.00155348	0.0120447	0.0282306	0.0161371	-3.527	0.185159
CACUL1	Q86Y37	0.00371947	0.00430897	0.00373381	0.00578995	0.00558583	0.0278793	-1.73871	0.393579
CACYBP	Q9HB71	0.0339257	0.231195	0.0340565	0.373634	0.374263	0.25429	-1.74408	0.15027
CAD	P27708	0.076187	0.065476	0.0113473	0.244109	0.269107	0.214888	-2.25052	0.0718939
CALCOCO1	Q9P1Z2	0.00279051	0.00323278	0.00280127	0.0217194	0.00419074	0.0234806	-2.48464	0.289017
CALCOCO2	Q13137	0.00604166	0.00699919	0.00606494	0.0497794	0.00907324	0.0452852	-2.44641	0.289017
CALM1	P0DP23	0.421661	1.51977	1.60565	1.88339	0.51266	1.75304	-0.226162	0.776119
CALR	P27797	3.05418	4.34063	3.16364	3.16719	1.79372	3.65269	0.293711	0.450588
CALU	O43852	0.163263	0.249707	0.423262	0.147478	0.210343	0.196086	0.594259	0.393579
CAMK1	Q14012	0.00275048	0.00318641	0.00276109	0.0253718	0.00413062	0.0206162	-2.5266	0.289017
CAMK2D	Q13557	0.00951431	0.0110222	0.00955098	0.0808476	0.071442	0.0769024	-2.92932	0.0678555
CAMK2G	Q13555	0.00260192	0.0030143	0.00261195	0.0269454	0.00390751	0.0195027	-2.61351	0.289017
CAMKK2	Q96RR4	0.00381299	0.0044173	0.00382768	0.0319129	0.0286313	0.00571604	-2.45816	0.289017
CAMSAP1	Q5T5Y3	0.00168304	0.00194979	0.00168953	0.0162287	0.0379158	0.0126152	-3.64884	0.272205
CAND1	Q86VP6	0.108625	0.180099	0.0218088	0.31953	0.193052	0.280563	-1.35284	0.159521
CAND2	O75155	0.00147327	0.00170677	0.00147895	0.0114669	0.00221253	0.00220858	-1.76985	0.393579
CANT1	Q8WVQ1	0.00362572	0.00420035	0.00363969	0.02822	0.00544503	0.0054353	-1.76985	0.393579
CANX	P27824	3.22081	3.5161	2.78858	4.50224	5.01507	3.19117	-0.415927	0.28996
CAP1	Q01518	27.298	16.2169	19.286	19.8957	15.129	20.0441	0.189549	0.575654
CAP2	P40123	0.00271007	0.00313958	0.00272051	0.0303189	0.00406993	0.0203133	-2.6742	0.29092
CAPG	P40121	2.27396	1.61427	1.26958	1.68409	1.02536	2.30453	0.0408019	0.932801
CAPN1	P07384	0.156734	0.117445	0.173773	0.21307	0.179409	0.186937	-0.371255	0.239703
CAPN2	P17655	0.197056	0.155256	0.0148014	0.131705	0.110715	0.149323	-0.0936776	0.90847
CAPN7	Q9Y6W3	0.00236846	0.00274384	0.00237759	0.0184344	0.00355691	0.024596	-2.63692	0.289017
CAPNS1	P04632	0.17428	0.132965	0.00641019	0.0509183	0.0479486	0.111124	0.578854	0.614683
CAPRIN1	Q14444	0.0246246	0.186238	0.123598	0.20031	0.331915	0.342549	-1.38708	0.153925
CAPZA1	P52907	0.714841	0.796312	0.653273	2.64835	1.02128	1.98819	-1.38626	0.286991
CAPZA2	P47755	0.00415127	0.0048092	0.00416727	0.17145	0.0311715	0.100631	-4.52983	0.289017
CAPZB	P47756	0.279801	0.262391	0.15746	0.226353	0.428628	0.2701	-0.40294	0.412364
CARD6	Q9BX69	0.00276597	0.00320435	0.00277663	0.0215283	0.00415388	0.00414646	-1.76985	0.393579
CARD8	Q9Y2G2	0.00511451	0.0059251	0.00513422	0.0421328	0.00768087	0.0383357	-2.44629	0.289017
CARD9	Q9H257	0.00826617	0.0478814	0.00829803	0.120889	0.144586	0.120997	-2.58421	0.0779787
CARHSP1	Q9Y2V2	0.00277299	0.00321248	0.00278368	0.171015	0.0208221	0.134957	-5.2198	0.289017
CARM1	Q86X55	0.00315	0.00364924	0.00316214	0.0245174	0.0486755	0.0286056	-3.35322	0.158527
CARS1	P49589	0.114752	0.0877283	0.0152037	0.24738	0.2402	0.231506	-1.72393	0.116431
CARS2	Q9HA77	0.00190917	0.00221175	0.00191653	0.0155615	0.0375446	0.0143101	-3.48109	0.257286
CASP1	P29466	0.00895008	0.181522	0.00898457	0.069661	0.133867	0.0904523	-0.559645	0.68105
CASP14	P31944	0.0780027	0.103045	0.0809931	0.0130511	0.012766	0.00715136	2.99063	0.0822788
CASP2	P42575	0.00302452	0.00350387	0.00303617	0.0303691	0.00454216	0.0226702	-2.58983	0.289017
CASP3	P42574	0.00704693	0.0081638	0.0070741	0.092322	0.0529147	0.0789467	-3.33055	0.116941
CASP4	P49662	0.00620274	0.0071858	0.00622665	0.0515601	0.00931515	0.0464925	-2.45252	0.289017
CASP6	P55212	0.00372823	0.00431912	0.0037426	0.0391909	0.00559899	0.0279449	-2.62509	0.289017
CASP7	P55210	0.00240059	0.00278105	0.00240984	0.0186845	0.0276884	0.0182359	-3.08927	0.111704
CASP8	Q14790	0.00763474	0.00884477	0.00766417	0.0637177	0.0715377	0.0572261	-2.995	0.0801843
CAST	P20810	0.142463	0.265162	0.0181803	0.140959	0.272779	0.178841	-0.476814	0.581668
CAT	P04040	1.6022	1.88728	1.30342	1.2961	1.35309	1.33782	0.265594	0.354526
CBFB	Q13951	0.00419115	0.024277	0.0423748	0.229837	0.308406	0.162139	-3.30544	0.122046
CBL	P22681	0.0138177	0.0160077	0.013871	0.130005	0.103756	0.129689	-3.05617	0.0801843
CBLB	Q13191	0.0102968	0.0119288	0.0103365	0.0841098	0.120397	0.0771798	-3.11283	0.111688
CBLL1	Q75N03	0.00333225	0.00386038	0.00334509	0.0259359	0.0371887	0.00499537	-2.69251	0.289895
CBR1	P16152	0.0166822	0.0193261	0.0167465	0.151445	0.154462	0.125041	-3.03014	0.0801843
CBR3	O75828	0.000698289	0.00080896	0.000700981	0.00543499	0.00104868	0.0010468	-1.76985	0.393579
CBX1	P83916	0.144262	0.10096	0.00885581	0.0686627	0.193654	0.121936	-0.596785	0.509789
CBX3	Q13185	0.745263	0.894734	0.615261	0.600517	0.575014	0.655793	0.300406	0.319289
CBX4	O00257	0.00112939	0.00130838	0.00113374	0.0131819	0.00169609	0.00846532	-2.7084	0.293286
CBX5	P45973	0.933871	0.706998	0.603374	0.498753	0.397686	0.563251	0.620568	0.231918
CBX8	Q9HC52	0.0039817	0.00461276	0.00399705	0.0318085	0.0298982	0.0362196	-2.95925	0.0766918
CC2D1A	Q6P1N0	0.00162473	0.00188223	0.00163099	0.0326501	0.0121999	0.0382479	-4.01555	0.203299
CC2D1B	Q5T0F9	0.00262279	0.00303848	0.0026329	0.0239806	0.0206465	0.0196591	-2.95434	0.0779787
CCAR1	Q8IX12	0.0123292	0.0937529	0.0123767	0.114224	0.126545	0.0924133	-1.49193	0.244543
CCAR2	Q8N163	0.228151	0.452366	0.25453	0.500816	0.596393	0.488054	-0.761612	0.189038
CCDC115	Q96NT0	0.00350898	0.00406512	0.00352251	0.0456054	0.0317014	0.0263015	-3.22295	0.124354
CCDC12	Q8WUD4	0.00389224	0.00450912	0.00390724	0.0336009	0.0484733	0.0291742	-3.17605	0.119896
CCDC124	Q96CT7	0.0125944	0.112364	0.0126429	0.0980255	0.177746	0.10214	-1.45756	0.289017
CCDC126	Q96EE4	0.000418164	0.000484438	0.000419776	0.00325469	0.00062799	0.000626868	-1.76985	0.393579
CCDC127	Q96BQ5	0.00138374	0.00160305	0.00138907	0.01077	0.00207807	0.00207436	-1.76985	0.393579
CCDC134	Q9H6E4	0.00429867	0.00497996	0.00431524	0.0397547	0.00645566	0.0322206	-2.52847	0.289017
CCDC167	Q9P0B6	0.0070757	0.00819712	0.00710297	0.0550722	0.0544225	0.0763332	-3.05396	0.0974824
CCDC174	Q6PII3	0.00153138	0.00177409	0.00153728	0.0242098	0.00229979	0.0114784	-2.97165	0.327672
CCDC22	O60826	0.0290408	0.0336434	0.0291527	0.295036	0.218064	0.272135	-3.09598	0.0862687
CCDC25	Q86WR0	0.0036263	0.00420103	0.00364027	0.0470463	0.0712685	0.0271809	-3.66534	0.187401
CCDC28A	Q8IWP9	0.00125343	0.00145208	0.00125826	0.00975577	0.00188237	0.00187901	-1.76985	0.393579
CCDC32	Q9BV29	0.00215896	0.00250113	0.00216728	0.0392704	0.0207855	0.0161825	-3.48111	0.203506
CCDC43	Q96MW1	0.00288714	0.00334472	0.00289826	0.0260361	0.0253568	0.0216405	-2.99985	0.0766918
CCDC47	Q96A33	0.0140154	0.0162367	0.0140694	0.109086	0.179711	0.116021	-3.1912	0.124633
CCDC50	Q8IVM0	0.000706914	0.000818953	0.000709639	0.00550212	0.00106163	0.00571354	-2.45732	0.289017
CCDC51	Q96ER9	0.000786402	0.000911038	0.000789433	0.00612079	0.0194847	0.00663583	-3.69651	0.289017
CCDC6	Q16204	0.0172234	0.0199531	0.0172898	0.134055	0.192101	0.151118	-3.13138	0.0945759
CCDC86	Q9H6F5	0.00369357	0.00427896	0.00370781	0.0287481	0.0513338	0.0300539	-3.23713	0.145666
CCDC88A	Q3V6T2	0.00139525	0.00161638	0.00140062	0.0108596	0.00209535	0.00209161	-1.76985	0.393579
CCDC88B	A6NC98	0.00451724	0.00523318	0.00453465	0.035159	0.00678391	0.0431495	-2.57452	0.289017
CCDC91	Q7Z6B0	0.00151195	0.00175158	0.00151778	0.011768	0.00227062	0.0203052	-2.84457	0.303089
CCDC93	Q567U6	0.00227584	0.00263654	0.00228461	0.0221922	0.0170891	0.020633	-3.05743	0.0811801
CCDC97	Q96F63	0.000764714	0.000885912	0.000767661	0.00595198	0.00114843	0.00114638	-1.76985	0.393579
CCM2	Q9BSQ5	0.000912785	0.00105745	0.000916303	0.00710447	0.0013708	0.00136835	-1.76985	0.393579
CCNA2	P20248	0.00679486	0.00787178	0.00682105	0.0668697	0.0685203	0.0509308	-3.11621	0.0873322
CCND3	P30281	0.0011764	0.00136284	0.00118093	0.00915623	0.00176669	0.00176353	-1.76985	0.393579
CCNDBP1	O95273	0.00325359	0.00376925	0.00326613	0.00506472	0.00488617	0.0243872	-1.73871	0.393579
CCNH	P51946	0.00148641	0.00172198	0.00149213	0.0115691	0.00223225	0.0124242	-2.48008	0.289017
CCNK	O75909	0.00875507	0.0101427	0.00878882	0.096013	0.065741	0.07128	-3.07328	0.0987572
CCNL1	Q9UK58	0.001749	0.00202619	0.00175574	0.0184556	0.00262661	0.0131096	-2.62806	0.289017
CCNL2	Q96S94	0.00157444	0.00182397	0.00158051	0.0122543	0.00236446	0.00236024	-1.76985	0.393579
CCNT1	O60563	0.00113595	0.00131599	0.00114033	0.0119922	0.0178288	0.0085145	-3.41571	0.152744
CCNY	Q8ND76	0.000367073	0.000425249	0.000368487	0.00285703	0.012549	0.00306469	-3.99204	0.315483
CCR1	P32246	0.0011429	0.00132404	0.0011473	0.00904804	0.00171638	0.00856659	-2.41915	0.289017
CCR2	P41597	0.00353832	0.00409911	0.00355196	0.0591072	0.00531379	0.0265215	-3.02282	0.335024
CCS	O14618	0.00405117	0.00469324	0.00406678	0.0384226	0.210128	0.0303655	-4.44435	0.373033
CCT2	P78371	0.760788	0.645367	0.416853	1.33491	1.19426	1.38187	-1.10123	0.0824603
CCT3	P49368	0.805892	0.886912	0.642267	1.703	1.89981	1.58406	-1.1514	0.0693487
CCT4	P50991	0.838665	0.730742	0.537166	1.8824	1.16793	1.81437	-1.20745	0.14005
CCT5	P48643	0.475377	0.590247	0.268681	0.772233	0.688146	0.698495	-0.694191	0.218975
CCT6A	P40227	0.703177	0.450585	0.396317	0.984718	1.04241	1.22783	-1.0703	0.0873322
CCT6B	Q92526	0.00236866	0.00274407	0.00237779	0.018436	0.0487126	0.00355086	-3.23856	0.356537
CCT7	Q99832	0.629558	0.552416	0.547391	0.595438	0.54818	0.753643	-0.133676	0.517233
CCT8	P50990	0.943836	0.884152	0.674843	1.21832	0.783107	1.1151	-0.316381	0.372423
CCZ1B	P86790	0.0055739	0.0064573	0.00559539	0.0533694	0.0418539	0.0469353	-3.01168	0.0801843
CD109	Q6YHK3	0.00446142	0.0983627	0.00447862	0.0496284	0.0335004	0.0495238	-0.305965	0.833806
CD151	P48509	0.00135751	0.00157266	0.00136275	0.0105659	0.00203869	0.00203505	-1.76985	0.393579
CD276	Q5ZPR3	0.00568867	0.00659027	0.0057106	0.0446305	0.0427157	0.0460434	-2.89042	0.0331326
CD2AP	Q9Y5K6	0.002023	0.00234362	0.0020308	0.0157456	0.0152705	0.0151765	-2.8521	0.0028041
CD2BP2	O95400	0.00638871	0.00740125	0.00641334	0.0497252	0.117734	0.0629867	-3.51177	0.197132
CD300A	Q9UGN4	0.00213145	0.00246926	0.00213967	0.0206422	0.0160049	0.0207708	-3.0906	0.0824603
CD300LF	Q8TDQ1	0.00225914	0.00261719	0.00226784	0.018718	0.00339273	0.0169333	-2.45027	0.289017
CD33	P20138	0.00442876	0.0683756	0.00444583	0.0355715	0.0359692	0.0331957	-0.439152	0.740777
CD37	P11049	0.00427193	0.00494898	0.00428839	0.0393024	0.0064155	0.0320202	-2.52467	0.289017
CD38	P28907	0.000669392	0.000775484	0.000671973	0.00806671	0.00100528	0.00501742	-2.73462	0.295819
CD44	P16070	0.00663659	0.0384421	0.00666216	0.213981	0.321728	0.240393	-3.90687	0.089928
CD47	Q08722	0.001246	0.00144347	0.0012508	0.00969794	0.00187121	0.00186787	-1.76985	0.393579
CD53	P19397	0.00247971	0.00287272	0.00248927	0.0344221	0.0186199	0.0432043	-3.61749	0.158754
CD59	P13987	0.00211808	0.00245378	0.00212625	0.0176788	0.00318089	0.0158761	-2.45536	0.289017
CD63	P08962	0.136637	0.0663459	0.0030223	0.0502165	0.022607	0.0545383	0.693748	0.60972
CD68	P34810	0.00575727	0.00666974	0.00577946	0.0448105	0.00864616	0.00863072	-1.76985	0.393579
CD70	P32970	0.00586198	0.00679104	0.00588458	0.0456255	0.0695393	0.0498345	-3.15393	0.105629
CD74	P04233	0.0119111	0.0137989	0.011957	0.217015	0.0894392	0.117824	-3.49364	0.199811
CD81	P60033	0.0471815	0.0109319	0.00947268	0.306598	0.0141713	0.185917	-2.9063	0.328234
CD82	P27701	0.00605295	0.00701228	0.00607628	0.0999848	0.00909021	0.0453698	-3.01231	0.333993
CD99	P14209	0.00488553	0.00565983	0.00490436	0.0396042	0.00733699	0.0366194	-2.43524	0.289017
CD99L2	Q8TCZ2	0.00121675	0.00140959	0.00122144	0.0153878	0.0471342	0.00912014	-4.21871	0.299567
CDAN1	Q8IWY9	0.00117088	0.00135646	0.0011754	0.00911333	0.00175841	0.00175527	-1.76985	0.393579
CDC123	O75794	0.00652582	0.0075601	0.00655098	0.0507924	0.0864818	0.0534719	-3.20835	0.133569
CDC16	Q13042	0.000762226	0.000883031	0.000765164	0.0292533	0.00572348	0.0259022	-4.65859	0.264667
CDC20	Q12834	0.0044412	0.00514508	0.00445832	0.0345671	0.0561997	0.0409803	-3.22968	0.112678
CDC23	Q9UJX2	0.00372916	0.00432019	0.00374353	0.0290251	0.130845	0.0423734	-4.10011	0.29247
CDC25C	P30307	0.00149074	0.001727	0.00149648	0.015066	0.00223876	0.0111738	-2.59479	0.289017
CDC26	Q8NHZ8	0.00196649	0.00227816	0.00197407	0.0155081	0.00295323	0.0147398	-2.41655	0.289017
CDC27	P30260	0.00492518	0.00570577	0.00494416	0.0702631	0.00739654	0.0369166	-2.87899	0.313726
CDC37	Q16543	0.258494	0.333928	0.223218	0.215528	0.285427	0.203468	0.211492	0.468452
CDC37L1	Q7L3B6	0.00168171	0.00194824	0.00168819	0.0195527	0.00252556	0.0126053	-2.70525	0.293096
CDC40	O60508	0.00832668	0.00964637	0.00835877	0.0819387	0.0940527	0.0624125	-3.17853	0.0971062
CDC42	P60953	0.494634	0.362863	0.290171	0.488301	0.515026	0.351358	-0.239252	0.473574
CDC42BPB	Q9Y5S2	0.00202267	0.00234325	0.00203047	0.0157431	0.00303761	0.00303219	-1.76985	0.393579
CDC45	O75419	0.00372519	0.00431559	0.00373954	0.0357338	0.00559441	0.0279221	-2.55544	0.289017
CDC5L	Q99459	0.0121233	0.200178	0.01217	0.094359	0.107914	0.0994921	-0.426896	0.752208
CDC73	Q6P1J9	0.00481077	0.00557322	0.00482931	0.0374436	0.0461785	0.0495739	-3.13015	0.0824603
CDCA2	Q69YH5	0.00204687	0.00237127	0.00205476	0.0214258	0.00307394	0.0153423	-2.62181	0.289017
CDCA5	Q96FF9	0.000542576	0.000628568	0.000544667	0.00422302	0.000814829	0.000813374	-1.76985	0.393579
CDCA8	Q53HL2	0.0009108	0.00105515	0.000914311	0.00708902	0.0235107	0.00136538	-3.47222	0.386238
CDIPT	O14735	0.00384429	0.00445356	0.0038591	0.0363588	0.00577327	0.0288148	-2.54496	0.289017
CDK1	P06493	0.00271061	0.0157011	0.00272106	0.0634603	0.14587	0.10031	-3.87304	0.154495
CDK11B	P21127	0.00920481	0.0106637	0.00924029	0.0746227	0.133807	0.0689945	-3.25257	0.162376
CDK12	Q9NYV4	0.00288614	0.00334356	0.00289726	0.0224636	0.0274151	0.0217869	-2.97308	0.0806463
CDK13	Q14004	0.00155644	0.00180311	0.00156243	0.0228374	0.00233742	0.0116662	-2.904	0.31715
CDK19	Q9BWU1	0.00149991	0.00173762	0.00150569	0.0116742	0.00225253	0.0137119	-2.54275	0.289017
CDK2	P24941	0.00573676	0.00664597	0.00575887	0.0463764	0.062852	0.0429998	-3.06886	0.0994087
CDK2AP1	O14519	0.000641437	0.000743098	0.00064391	0.00499249	0.00704002	0.0499241	-4.93281	0.393579
CDK4	P11802	0.00848469	0.00982942	0.00851739	0.0660387	0.0127421	0.0127194	-1.76985	0.393579
CDK5	Q00535	0.00678382	0.00785898	0.00680997	0.0590805	0.0543527	0.050848	-2.93693	0.0718939
CDK5RAP1	Q96SZ6	0.000198192	0.000229603	0.000198956	0.00154259	0.000297641	0.000297109	-1.76985	0.393579
CDK5RAP2	Q96SN8	0.000519894	0.000602292	0.000521898	0.00404649	0.000780767	0.000779372	-1.76985	0.393579
CDK5RAP3	Q96JB5	0.16603	0.228863	0.183792	0.122053	0.101466	0.112178	0.785618	0.134803
CDK6	Q00534	0.0179049	0.0207427	0.0179739	0.183747	0.156688	0.134206	-3.06742	0.0873322
CDK7	P50613	0.0060562	0.0508813	0.00607954	0.0733708	0.00909507	0.0453941	-1.02075	0.462527
CDK9	P50750	0.00391675	0.00453752	0.00393185	0.0304852	0.0654901	0.0544642	-3.60239	0.146861
CDKAL1	Q5VV42	0.00277759	0.0032178	0.00278829	0.0216188	0.00417133	0.0256584	-2.55023	0.289017
CDKN2AIP	Q9NXV6	0.00381114	0.00441516	0.00382583	0.0296632	0.0371092	0.0438917	-3.19883	0.0956773
CDKN2AIPNL	Q96HQ2	0.00253915	0.00294158	0.00254894	0.0197629	0.0214256	0.00380643	-2.48635	0.289017
CDKN3	Q16667	0.000885648	0.00102601	0.000889061	0.00689325	0.00133005	0.010893	-2.77093	0.294628
CDV3	Q9UKY7	0.0188771	0.46621	0.0189498	0.349314	0.141746	0.382036	-0.792611	0.556754
CEBPZ	Q03701	0.00655012	0.00758825	0.00657537	0.0509815	0.0633497	0.0500267	-2.98818	0.0822788
CELF1	Q92879	0.0164319	0.0190362	0.0164953	0.127894	0.0246772	0.135691	-2.47182	0.289017
CELF2	O95319	0.00977681	0.0113263	0.00981449	0.0760957	0.167124	0.097759	-3.46318	0.173084
CENPB	P07199	0.000176917	0.000204956	0.000177599	0.00137699	0.00026569	0.000265216	-1.76985	0.393579
CENPC	Q03188	0.00699	0.00809783	0.00701694	0.0544051	0.0104974	0.0760055	-2.67233	0.289017
CENPI	Q92674	0.000569905	0.000660229	0.000572102	0.00443574	0.000855873	0.000854344	-1.76985	0.393579
CENPO	Q9BU64	0.000755892	0.000875692	0.000758805	0.00588332	0.00113518	0.00647981	-2.49746	0.289017
CENPP	Q6IPU0	0.00100573	0.00116513	0.00100961	0.00156558	0.00151039	0.00753845	-1.73871	0.393579
CENPQ	Q7L2Z9	0.000826849	0.000957895	0.000830036	0.00922045	0.00124174	0.00619763	-2.67161	0.290619
CENPV	Q7Z7K6	0.00715274	0.0429735	0.00718031	0.0556718	0.0718445	0.0677832	-1.76892	0.14507
CENPX	A8MT69	0.000743256	0.000861054	0.000746121	0.001157	0.00558104	0.00111421	-1.74018	0.393579
CEP128	Q6ZU80	0.000992614	0.00114993	0.00099644	0.00853244	0.00149069	0.00744013	-2.47595	0.289017
CEP170	Q5SW79	0.00477425	0.00553091	0.00479265	0.0438042	0.00716987	0.0357853	-2.52268	0.289017
CEP192	Q8TEP8	0.00136809	0.00158492	0.00137336	0.0106482	0.00205457	0.0155157	-2.70541	0.28996
CEP250	Q9BV73	0.00228082	0.00264231	0.00228961	0.0177523	0.0281511	0.0235259	-3.26693	0.103192
CEP41	Q9BYV8	0.00173542	0.00201046	0.00174211	0.0135073	0.00260622	0.0209742	-2.75659	0.293286
CEP43	O95684	0.00773673	0.00896292	0.00776655	0.0639734	0.0876554	0.0579906	-3.09891	0.103816
CEP44	Q9C0F1	0.00232108	0.00268895	0.00233003	0.0227197	0.0277164	0.0173976	-3.20814	0.104203
CEP78	Q5JTW2	0.00102189	0.00118385	0.00102583	0.00799561	0.00812567	0.00765957	-2.87949	0.0183373
CEP97	Q8IW35	0.00143024	0.00165691	0.00143575	0.0160468	0.197572	0.0107203	-5.63229	0.399965
CEPT1	Q9Y6K0	0.32396	0.367383	0.133916	0.242329	0.314157	0.179307	0.165549	0.768253
CERS2	Q96G23	0.0139672	0.0161808	0.014021	0.132126	0.0209756	0.104691	-2.54511	0.289017
CERS6	Q6ZMG9	0.000632778	0.000733067	0.000635217	0.00492509	0.000950294	0.000948596	-1.76985	0.393579
CERT1	Q9Y5P4	0.00221734	0.00256876	0.00222588	0.0172582	0.0361226	0.0234773	-3.4543	0.154655
CES1	P23141	1.31262	1.92759	0.965284	1.1521	0.910723	0.846549	0.531567	0.36366
CES1P1	Q9UKY3	0.0105886	0.163017	0.0106294	0.120861	0.0795087	0.104651	-0.727363	0.555715
CES3	Q6UWW8	0.00123511	0.00143086	0.00123987	0.00961318	0.00185486	0.0223987	-3.11617	0.3411
CETN2	P41208	0.00493741	0.00571994	0.00495644	0.0384293	0.0633075	0.0810679	-3.54941	0.144942
CETN3	O15182	0.000975132	0.00112968	0.00097889	0.00758973	0.00146443	0.0146313	-2.94127	0.315483
CFAP20	Q9Y6A4	0.000869659	0.00100749	0.000873011	0.015521	0.00130604	0.00651852	-3.08556	0.34309
CFAP298	P57076	0.00241422	0.00279685	0.00242353	0.0187906	0.00362563	0.0265274	-2.68049	0.289017
CFAP36	Q96G28	0.00201326	0.00233234	0.00202102	0.0156698	0.0223106	0.00301807	-2.68697	0.289411
CFAP410	O43822	0.000531948	0.000616256	0.000533999	0.00414031	0.00079887	0.000797443	-1.76985	0.393579
CFD	P00746	0.00050606	0.000586265	0.000508011	0.00393881	0.000759991	0.000758634	-1.76985	0.393579
CFDP1	Q9UEE9	0.00323854	0.00375182	0.00325103	0.0287434	0.158273	0.0242745	-4.36675	0.370299
CFL1	P23528	1.77827	1.88288	1.44748	2.24434	2.00914	1.92855	-0.275142	0.232351
CFL2	Q9Y281	0.0020918	0.00242333	0.00209987	0.0162811	0.0282076	0.0202016	-3.28974	0.121759
CGAS	Q8N884	0.00417257	0.00483388	0.00418865	0.0403179	0.00626628	0.0312754	-2.56087	0.289017
CGGBP1	Q9UFW8	0.00774185	0.00896885	0.00777169	0.06645	0.0116266	0.0580289	-2.47491	0.289017
CGREF1	Q99674	0.000576031	0.0340221	0.000578252	0.00499904	0.000865073	0.00431764	1.78862	0.573861
CHAC2	Q8WUX2	0.00160865	0.0018636	0.00161485	0.0125205	0.0767374	0.0202626	-4.42822	0.331313
CHAF1A	Q13111	0.0034848	0.0040371	0.00349823	0.0271232	0.074303	0.00522405	-3.27467	0.361011
CHAF1B	Q13112	0.00527998	0.0061168	0.00530034	0.0431086	0.00792938	0.0395761	-2.44014	0.289017
CHAMP1	Q96JM3	0.0050234	0.00581955	0.00504276	0.0448113	0.0379501	0.0376528	-2.9222	0.0772169
CHCHD2	Q9Y6H1	0.0135236	0.015667	0.0135757	0.105258	0.386454	0.135462	-3.87432	0.289017
CHCHD3	Q9NX63	0.14318	0.10931	0.0189438	0.233158	0.165806	0.177718	-1.08718	0.221661
CHCHD4	Q8N4Q1	0.00314058	0.00363832	0.00315268	0.0366266	0.00471645	0.0235401	-2.70775	0.293286
CHCHD5	Q9BSY4	0.00617595	0.00715477	0.00619976	0.0492356	0.00927492	0.0462918	-2.42387	0.289017
CHCHD6	Q9BRQ6	0.000605865	0.000701888	0.0006082	0.00471562	0.000909876	0.00090825	-1.76985	0.393579
CHCHD7	Q9BUK0	0.00161183	0.00186729	0.00161804	0.0137851	0.00242061	0.0120814	-2.47238	0.289017
CHD1	O14646	0.000971343	0.00112529	0.000975087	0.00756024	0.00145874	0.00145614	-1.76985	0.393579
CHD1L	Q86WJ1	0.00391746	0.00453833	0.00393256	0.0304907	0.034691	0.0422764	-3.11672	0.089928
CHD3	Q12873	0.000686411	0.000795199	0.000689056	0.00534253	0.00103084	0.001029	-1.76985	0.393579
CHD4	Q14839	0.0163057	0.0944502	0.0163686	0.169933	0.1934	0.155833	-2.02995	0.110525
CHD8	Q9HCK8	0.00277217	0.00321153	0.00278286	0.0215766	0.0525029	0.0223489	-3.45938	0.240697
CHEK1	O14757	0.00272083	0.00315206	0.00273132	0.0241206	0.0040861	0.020394	-2.49786	0.289017
CHEK2	O96017	0.0181687	0.0210483	0.0182388	0.141413	0.253731	0.266128	-3.52472	0.130591
CHERP	Q8IWX8	0.00857301	0.00993174	0.00860605	0.0828373	0.144253	0.0642589	-3.42581	0.178985
CHI3L1	P36222	0.0138912	0.119127	0.0139447	0.111659	0.124813	0.104121	-1.2126	0.307709
CHID1	Q9BWS9	0.0124962	0.0144768	0.0125444	0.0983375	0.197739	0.0936655	-3.30196	0.192154
CHKA	P35790	0.00299519	0.00346989	0.00300673	0.0233124	0.0660539	0.0302959	-3.65918	0.250311
CHKB	Q9Y259	0.00374717	0.00434106	0.00376161	0.0291653	0.034694	0.0292166	-2.97354	0.0772169
CHLSN	Q9BRJ6	0.00546007	0.00632543	0.00548112	0.0962821	0.0409991	0.0514557	-3.45032	0.196793
CHM	P24386	0.00123028	0.00142527	0.00123502	0.0127243	0.00184761	0.00922156	-2.61251	0.289017
CHMP2A	O43633	0.00620276	0.00718582	0.00622666	0.0506785	0.0465759	0.0520499	-2.92821	0.06718
CHMP3	Q9Y3E7	0.00553411	0.0064112	0.00555544	0.0486425	0.0435473	0.0414808	-2.93319	0.0737662
CHMP4A	Q9BY43	0.00413746	0.0047932	0.00415341	0.0322031	0.0478795	0.0345922	-3.13166	0.103153
CHMP4B	Q9H444	0.00737581	0.148657	0.00740424	0.057408	0.0719323	0.0794023	-0.352992	0.804771
CHMP5	Q9NZZ3	0.0044431	0.00514728	0.00446022	0.0387489	0.00667256	0.0333032	-2.48618	0.289017
CHMP6	Q96FZ7	0.00396438	0.00459269	0.00397966	0.0354829	0.0297681	0.0336138	-2.9793	0.0752156
CHMP7	Q8WUX9	0.00416406	0.00482402	0.00418011	0.0324101	0.0389597	0.0401299	-3.08191	0.0801843
CHORDC1	Q9UHD1	0.0100886	0.0892738	0.561007	0.104001	0.0757542	0.0974002	1.25258	0.575564
CHP1	Q99653	0.00304856	0.00353172	0.00306031	0.0297145	0.0419686	0.0228504	-3.29363	0.130844
CHPF	Q8IZ52	0.00442528	0.00512664	0.00444234	0.0344432	0.0066458	0.00663392	-1.76985	0.393579
CHPF2	Q9P2E5	0.00364141	0.00421854	0.00365545	0.0306965	0.027343	0.00545884	-2.46315	0.289017
CHST11	Q9NPF2	0.00154134	0.00178563	0.00154728	0.0271082	0.0115738	0.0123088	-3.38698	0.223391
CHST14	Q8NCH0	0.00199478	0.00231093	0.00200247	0.0203752	0.0149786	0.0149651	-2.9958	0.0947526
CHSY1	Q86X52	0.00547119	0.00633831	0.00549228	0.0492347	0.00821652	0.0410092	-2.50862	0.289017
CHTF18	Q8WVB6	0.0019857	0.00230041	0.00199336	0.0154553	0.00298209	0.00297676	-1.76985	0.393579
CHTOP	Q9Y3Y2	0.00392278	0.0045445	0.0039379	0.0305321	0.0355412	0.0305442	-2.96134	0.0760246
CHUK	O15111	0.00199616	0.00231253	0.00200385	0.0312499	0.0149889	0.0284471	-3.56455	0.144092
CHURC1	Q8WUH1	0.00821439	0.134317	0.00824605	0.103629	0.061681	0.087872	-0.747753	0.548691
CIAO1	O76071	0.0122932	0.0142415	0.0123405	0.0956812	0.100152	0.104046	-2.94746	0.0457413
CIAO2A	Q9H5X1	0.00530961	0.00615112	0.00533007	0.0426001	0.0753098	0.0397981	-3.23151	0.157824
CIAO2B	Q9Y3D0	0.00616972	0.00714755	0.0061935	0.0480207	0.115958	0.0493969	-3.45105	0.239479
CIAPIN1	Q6FI81	0.00444889	0.00515399	0.00446604	0.034627	0.0886753	0.0562634	-3.67393	0.186733
CIB1	Q99828	0.00385436	0.00446524	0.00386922	0.0334564	0.0539398	0.0288903	-3.25405	0.144942
CIBAR1	A1XBS5	0.000957507	0.00110926	0.000961198	0.00745255	0.00143797	0.0014354	-1.76985	0.393579
CIP2A	Q8TCG1	0.00441954	0.00511999	0.00443657	0.0361884	0.00663718	0.0331266	-2.44213	0.289017
CIRBP	Q14011	0.0327165	0.122807	0.00656852	0.167443	0.102509	0.153303	-1.38472	0.261443
CISD1	Q9NZ45	0.00207694	0.00240612	0.00208495	0.0198407	0.00311911	0.0155677	-2.55236	0.289017
CISD2	Q8N5K1	0.00381301	0.00441732	0.0038277	0.0705286	0.0286315	0.0457863	-3.58745	0.178985
CISD3	P0C7P0	0.00396521	0.00459365	0.00398049	0.00617247	0.0297743	0.00594423	-1.74018	0.393579
CIT	O14578	0.00254182	0.00294467	0.00255162	0.0219226	0.00381726	0.0190522	-2.47831	0.289017
CIZ1	Q9ULV3	0.00192377	0.00222866	0.00193118	0.0192419	0.0317367	0.0144196	-3.42625	0.170039
CKAP2	Q8WWK9	0.00297511	0.00344663	0.00298658	0.0231561	0.00446796	0.00445998	-1.76985	0.393579
CKAP4	Q07065	0.74428	0.477103	0.021237	0.164659	0.288212	0.22326	0.878011	0.509789
CKAP5	Q14008	0.0115643	0.0133971	0.0116089	0.0900084	0.165616	0.0895485	-3.23857	0.1597
CKB	P12277	0.0142481	0.0165063	0.014303	0.121401	0.106988	0.121905	-2.95873	0.0715705
CKM	P06732	0.0029412	0.00340735	0.00295254	0.00457844	0.0220852	0.00440915	-1.74018	0.393579
CKS1B	P61024	0.0067971	0.00787436	0.0068233	0.0612947	0.0510387	0.0673296	-3.06324	0.0822788
CKS2	P33552	0.00580964	0.0067304	0.00583203	0.0531581	0.0553895	0.0435461	-3.04937	0.0801843
CLASP1	Q7Z460	0.00251317	0.00291148	0.00252285	0.035776	0.00377422	0.0188374	-2.87709	0.313477
CLASP2	O75122	0.0103323	0.0119699	0.0103722	0.0945135	0.113178	0.0774459	-3.12543	0.0947526
CLCC1	Q96S66	0.00390107	0.0817233	0.00391611	0.0321336	0.0513144	0.0292405	-0.331728	0.819995
CLCN7	P51798	0.00236505	0.00273988	0.00237416	0.0344946	0.0177589	0.044554	-3.69418	0.170969
CLDN18	P56856	0.00413672	0.00479234	0.00415266	0.00643945	0.0310622	0.00620134	-1.74018	0.393579
CLDND1	Q9NY35	0.00144297	0.00167167	0.00144853	0.0112311	0.00216703	0.00216316	-1.76985	0.393579
CLEC11A	Q9Y240	0.130693	0.138783	0.00675285	0.0523576	0.0683143	0.0526993	0.672	0.549048
CLEC16A	Q2KHT3	0.000703739	0.000815274	0.000706452	0.0054774	0.00105686	0.00105497	-1.76985	0.393579
CLIC1	O00299	1.68778	1.66543	0.944991	1.38535	1.10828	1.80111	0.00116285	0.997269
CLIC4	Q9Y696	0.0846953	0.138233	0.0127631	0.16149	0.0954688	0.154655	-0.804392	0.354574
CLIC6	Q96NY7	0.00210891	0.00244315	0.00211704	0.0164142	0.00316711	0.023877	-2.70407	0.28996
CLINT1	Q14677	0.0173162	0.00401213	0.0034766	0.082265	0.0826333	0.112165	-3.48151	0.0801843
CLIP1	P30622	0.00307389	0.00356106	0.00308573	0.0253727	0.0272483	0.0230403	-2.96043	0.0737662
CLK3	P49761	0.00242456	0.00280882	0.0024339	0.0483634	0.0182058	0.0382182	-3.7726	0.178641
CLN6	Q9NWW5	0.00516241	0.0059806	0.00518231	0.0401805	0.00775281	0.0436746	-2.48836	0.289017
CLNS1A	P54105	0.0180582	0.104601	0.0181278	0.227461	0.290786	0.307321	-2.55187	0.0772169
CLP1	Q92989	0.00147878	0.00171315	0.00148448	0.0269445	0.00222081	0.0110842	-3.10549	0.345854
CLPB	Q9H078	0.00649241	0.00752139	0.00651744	0.0505323	0.0827038	0.0539115	-3.18828	0.122856
CLPP	Q16740	0.156401	0.203961	0.161834	0.143053	0.145619	0.127657	0.326869	0.285967
CLPTM1	O96005	0.00703793	0.00815337	0.00706506	0.0624757	0.0605746	0.0527527	-2.98167	0.0752156
CLPTM1L	Q96KA5	0.00834019	0.00966202	0.00837234	0.0649141	0.145397	0.0756679	-3.43869	0.192552
CLPX	O76031	0.00612499	0.00709573	0.00614859	0.0981559	0.122869	0.0459098	-3.78464	0.179187
CLTA	P09496	0.179659	0.216192	0.0098771	0.0765811	0.11199	0.0863422	0.561538	0.604395
CLTB	P09497	0.115629	0.177518	0.00518391	0.0602724	0.038776	0.0739315	0.786311	0.538493
CLTC	Q00610	0.839417	0.648373	0.478041	0.805626	1.04111	1.01619	-0.542355	0.213017
CLTCL1	P53675	0.0030999	0.0035912	0.00311185	0.254691	0.0232768	0.00464705	-4.84948	0.419927
CLUH	O75153	0.0542299	0.0628247	0.0544389	0.422087	0.498726	0.421766	-2.96878	0.0766918
CLYBL	Q8N0X4	0.00205141	0.00237654	0.00205932	0.0159667	0.00308077	0.0219984	-2.66155	0.289017
CMAS	Q8NFW8	0.0021935	0.00254114	0.00220195	0.0170726	0.00329415	0.00328827	-1.76985	0.393579
CMC1	Q7Z7K0	0.00037927	0.000439381	0.000380732	0.00295197	0.000569581	0.000568563	-1.76985	0.393579
CMC4	P56277	0.00159653	0.00184957	0.00160269	0.0198691	0.00239764	0.0119668	-2.7614	0.299019
CMPK1	P30085	0.161377	0.241117	0.0177197	0.16954	0.16918	0.132308	-0.164688	0.840494
CMPK2	Q5EBM0	0.0043549	0.00504511	0.00437169	0.0338955	0.00654011	0.0400456	-2.54695	0.289017
CMSS1	Q9BQ75	0.00169941	0.00196874	0.00170596	0.0159034	0.0204257	0.0127379	-3.19066	0.106962
CMTM6	Q9NX76	0.00116915	0.00135444	0.00117365	0.00909981	0.0017558	0.0136402	-2.72801	0.291537
CMTR1	Q8N1G2	0.00710847	0.00823508	0.00713587	0.0650558	0.0533768	0.0745693	-3.10194	0.0898741
CNBP	P62633	0.147537	0.217611	0.00771477	0.0598157	0.0115414	0.0626819	1.47599	0.393579
CNDP2	Q96KP4	0.147809	0.243232	0.131317	0.351317	0.389326	0.367523	-1.08507	0.106508
CNEP1R1	Q8N9A8	0.000308206	0.000357053	0.000309394	0.00239885	0.000462857	0.00270238	-2.51319	0.289017
CNIH4	Q9P003	0.00842234	0.0595245	0.00845481	0.207825	0.0632425	0.126189	-2.37839	0.252444
CNN2	Q99439	0.132969	0.168647	0.0174974	0.135664	0.404368	0.172176	-1.15823	0.365318
CNN3	Q15417	0.0077244	0.00894863	0.00775417	0.0601212	0.0673731	0.0590153	-2.93269	0.0715705
CNNM3	Q8NE01	0.00373865	0.00433118	0.00375306	0.029099	0.00561463	0.0056046	-1.76985	0.393579
CNOT1	A5YKK6	0.0135654	0.0157154	0.0136177	0.123317	0.101861	0.104606	-2.94252	0.0779787
CNOT10	Q9H9A5	0.00405586	0.00469866	0.00407149	0.0414835	0.006091	0.0304006	-2.60394	0.289017
CNOT11	Q9UKZ1	0.00441365	0.00511317	0.00443066	0.0610417	0.00662833	0.0330825	-2.8517	0.310005
CNOT2	Q9NZN8	0.00298276	0.00345549	0.00299425	0.0248312	0.0274151	0.0223572	-2.98353	0.0772169
CNOT3	O75175	0.00448287	0.00519335	0.00450014	0.0549672	0.0381933	0.0336013	-3.16056	0.117369
CNOT4	O95628	0.00074534	0.000863468	0.000748213	0.00580119	0.00111934	0.0073556	-2.59857	0.289017
CNOT6	Q9ULM6	0.00156518	0.00181324	0.00157121	0.0192988	0.0127599	0.0117318	-3.14523	0.122642
CNOT6L	Q96LI5	0.000543637	0.000629797	0.000545732	0.00423128	0.000816423	0.000814964	-1.76985	0.393579
CNOT7	Q9UIV1	0.00808372	0.0093649	0.00811488	0.0736256	0.0792019	0.0605914	-3.06153	0.0822788
CNOT9	Q92600	0.00819245	0.00949086	0.00822403	0.0637642	0.0659834	0.072354	-2.96365	0.0693487
CNP	P09543	0.0754372	0.0390627	0.00650901	0.050467	0.0558538	0.0653175	-0.504259	0.530411
CNPY2	Q9Y2B0	0.370606	0.337379	0.324286	0.360308	0.283587	0.483982	-0.127787	0.678522
CNPY3	Q9BT09	0.099973	0.176951	0.185206	0.241232	0.187471	0.260965	-0.5776	0.232895
CNPY4	Q8N129	0.00149284	0.00172944	0.00149859	0.0116192	0.0457309	0.0176178	-3.98915	0.289017
CNST	Q6PJW8	0.000257218	0.000297984	0.000258209	0.002002	0.000386285	0.000385595	-1.76985	0.393579
CNTNAP4	Q9C0A0	0.164306	0.0379497	0.00508983	0.0394635	0.00761445	0.042548	1.21005	0.548387
CNTRL	Q7Z7A1	0.0010044	0.00116359	0.00100827	0.00781755	0.00150839	0.0015057	-1.76985	0.393579
COA3	Q9Y2R0	0.0042413	0.0049135	0.00425764	0.0538567	0.0318475	0.0341921	-3.16014	0.130245
COA4	Q9NYJ1	0.00329134	0.00381298	0.00330402	0.0279402	0.0526744	0.0246702	-3.33849	0.182512
COA5	Q86WW8	0.000413359	0.000478872	0.000414952	0.00500998	0.000620774	0.00309833	-2.73937	0.296288
COA6	Q5JTJ3	0.00285438	0.00330677	0.00286538	0.0245294	0.00428665	0.021395	-2.47576	0.289017
COA7	Q96BR5	0.00433267	0.00501935	0.00434937	0.0496379	0.0411347	0.0324755	-3.16917	0.0987572
COASY	Q13057	0.0046922	0.00543586	0.00471028	0.053498	0.122989	0.0351703	-3.83433	0.289017
COG1	Q8WTW3	0.00326984	0.00378807	0.00328244	0.0254501	0.032356	0.0282417	-3.05685	0.0801843
COG2	Q14746	0.0055634	0.00644514	0.00558485	0.0517531	0.0480547	0.0417004	-3.00778	0.0794964
COG3	Q96JB2	0.0031376	0.00363487	0.00314969	0.0281281	0.00471198	0.0235178	-2.50589	0.289017
COG4	Q9H9E3	0.0065449	0.0075822	0.00657013	0.0509408	0.0864214	0.0564382	-3.22706	0.126759
COG5	Q9UP83	0.00235258	0.00272544	0.00236165	0.0183108	0.0359858	0.106713	-4.43577	0.302595
COG6	Q9Y2V7	0.00529356	0.00613253	0.00531396	0.0434928	0.00794976	0.0396778	-2.44447	0.289017
COG7	P83436	0.00271972	0.00315077	0.00273021	0.02567	0.107508	0.0203856	-4.15824	0.332719
COG8	Q96MW5	0.00417957	0.00484198	0.00419568	0.0517728	0.0782719	0.0313279	-3.6099	0.179397
COIL	P38432	0.0050294	0.00582651	0.00504879	0.0683386	0.0377653	0.0387355	-3.18693	0.152335
COL1A1	P02452	0.00116903	0.00135431	0.00117353	0.0095295	0.00175562	0.00876244	-2.43905	0.289017
COL1A2	P08123	0.000792773	0.000918419	0.000795829	0.0129816	0.0156868	0.00594222	-3.78717	0.177103
COL2A1	P02458	0.00250191	0.00289844	0.00251155	0.0194731	0.00375732	0.00375061	-1.76985	0.393579
COL3A1	P02461	0.00145511	0.00168573	0.00146072	0.0113255	0.00218525	0.00218135	-1.76985	0.393579
COL6A1	P12109	0.00123637	0.00143232	0.00124113	0.0100409	0.00928375	0.0154507	-3.15289	0.125342
COL9A2	Q14055	0.00269819	0.00312582	0.00270859	0.0210008	0.0248438	0.0203419	-2.95548	0.0801843
COLGALT1	Q8NBJ5	0.247746	0.308457	0.285839	0.135453	0.221026	0.163552	0.695296	0.119896
COMMD1	Q8N668	0.0176223	0.0204152	0.0176902	0.0274318	0.132324	0.0264175	-1.74018	0.393579
COMMD10	Q9Y6G5	0.00212175	0.00245803	0.00212993	0.0423536	0.015932	0.0270106	-3.66816	0.193215
COMMD2	Q86X83	0.00158249	0.0018333	0.00158859	0.0143389	0.0138647	0.0118615	-3.00108	0.0766918
COMMD3	Q9UBI1	0.00298286	0.00345561	0.00299435	0.0232164	0.0320492	0.0274952	-3.13319	0.0874138
COMMD4	Q9H0A8	0.00331717	0.0038429	0.00332995	0.0365895	0.0249083	0.0296182	-3.11869	0.0963046
COMMD5	Q9GZQ3	0.00514112	0.00595593	0.00516093	0.0457203	0.0386041	0.0439993	-2.98057	0.0752156
COMMD6	Q7Z4G1	0.00658291	0.00762623	0.00660828	0.0546732	0.0862223	0.0493421	-3.19194	0.134384
COMMD7	Q86VX2	0.00308702	0.00357628	0.00309892	0.0240271	0.00463602	0.0241094	-2.43451	0.289017
COMMD8	Q9NX08	0.00244087	0.00282772	0.00245028	0.018998	0.00366565	0.0252166	-2.63297	0.289017
COMMD9	Q9P000	0.00149478	0.00173168	0.00150054	0.0740113	0.0112241	0.0683261	-5.02175	0.287321
COMT	P21964	0.754119	0.504738	0.541779	0.746165	0.430368	0.89456	-0.201886	0.641614
COMTD1	Q86VU5	0.000871866	0.00101005	0.000875227	0.00678599	0.00130935	0.00130701	-1.76985	0.393579
COPA	P53621	0.334414	0.265845	0.223911	0.50312	0.366506	0.411978	-0.636935	0.142496
COPB1	P53618	0.143321	0.103253	0.222846	0.250035	0.270479	0.296584	-0.79963	0.177075
COPB2	P35606	0.159688	0.18813	0.154029	0.176933	0.144773	0.185789	-0.0161491	0.923914
COPE	O14579	0.354881	0.0305321	0.0264567	0.285088	0.214925	0.197545	-0.760123	0.519382
COPG1	Q9Y678	0.093023	0.0663432	0.0114975	0.182141	0.311141	0.163223	-1.94196	0.157177
COPG2	Q9UBF2	0.00645569	0.00747884	0.00648057	0.0502465	0.062896	0.0529706	-3.02446	0.0801843
COPS2	P61201	0.0189422	0.0219443	0.0190152	0.159579	0.145728	0.141981	-2.90054	0.0678555
COPS3	Q9UNS2	0.0103007	0.177418	0.0103404	0.080173	0.105358	0.0852275	-0.451077	0.738803
COPS4	Q9BT78	0.131528	0.122622	0.0180734	0.178342	0.13519	0.176933	-0.849358	0.289017
COPS5	Q92905	0.0858418	0.00477205	0.00413508	0.0665999	0.0309307	0.074171	-0.857721	0.504004
COPS6	Q7L5N1	0.00832357	0.00964277	0.00835566	0.105213	0.0625009	0.0840023	-3.25746	0.113259
COPS7A	Q9UBW8	0.0168794	0.0195545	0.0169444	0.151315	0.12945	0.126519	-2.93171	0.0766918
COPS7B	Q9H9Q2	0.00295301	0.00342102	0.00296439	0.0229841	0.00443477	0.0245446	-2.47625	0.289017
COPS8	Q99627	0.0124163	0.0143841	0.0124641	0.100644	0.130453	0.0930661	-3.04542	0.0935161
COPZ1	P61923	0.119318	0.145594	0.103037	0.118033	0.258429	0.175455	-0.584947	0.371584
COPZ2	Q9P299	0.00915472	0.0106056	0.00919001	0.0142508	0.0687419	0.0137238	-1.74018	0.393579
COQ3	Q9NZJ6	0.00441651	0.00511647	0.00443353	0.0479504	0.00663262	0.0331039	-2.65039	0.28996
COQ5	Q5HYK3	0.0395813	0.0458544	0.0397338	0.308072	0.40245	0.30681	-3.02284	0.0893036
COQ6	Q9Y2Z9	0.00118648	0.00137453	0.00119106	0.00923474	0.00178184	0.00177866	-1.76985	0.393579
COQ7	Q99807	0.00170448	0.00197462	0.00171105	0.0132664	0.00255975	0.00255518	-1.76985	0.393579
COQ8A	Q8NI60	0.00271038	0.00313995	0.00272083	0.0210957	0.0434211	0.0251824	-3.38753	0.164472
COQ8B	Q96D53	0.000609575	0.000706186	0.000611924	0.0102685	0.00600754	0.00456906	-3.43477	0.177103
COQ9	O75208	0.00695811	0.00806089	0.00698493	0.054157	0.0789	0.0557051	-3.10074	0.103153
CORO1A	P31146	1.3102	1.11776	0.416449	0.519493	0.577863	0.547489	0.790174	0.38307
CORO1B	Q9BR76	0.124881	0.130053	0.019814	0.178221	0.224311	0.147945	-1.00257	0.24992
CORO1C	Q9ULV4	0.289085	0.2678	0.1408	0.275395	0.427116	0.334635	-0.571973	0.289017
CORO7	P57737	0.0128081	0.23118	0.0128575	0.104419	0.130064	0.0960029	-0.363688	0.795963
COTL1	Q14019	0.495328	0.371509	0.015458	0.326036	0.115627	0.309126	0.232855	0.822872
COX11	Q9Y6N1	0.0015892	0.00184107	0.00159533	0.0123692	0.00238663	0.00238237	-1.76985	0.393579
COX15	Q7KZN9	0.00374087	0.00433375	0.00375529	0.0291162	0.00561796	0.0352547	-2.56469	0.289017
COX16	Q9P0S2	0.000893412	0.00103501	0.000896856	0.00695368	0.00134171	0.00133931	-1.76985	0.393579
COX17	Q14061	0.000765646	0.000886992	0.000768597	0.00595924	0.00114983	0.0136653	-3.10099	0.339033
COX4I1	P13073	0.928871	0.746545	0.566579	0.461165	0.408328	0.506831	0.703963	0.23755
COX5A	P20674	1.18336	1.77012	1.43917	0.868963	1.25412	1.07925	0.455968	0.289017
COX5B	P10606	0.391083	0.587114	0.458134	0.107377	0.13119	0.134049	1.94663	0.108851
COX6A1	P12074	0.00081138	0.000939975	0.000814508	0.00631521	0.168692	0.0292773	-6.31499	0.393579
COX6B1	P14854	0.0304028	0.47671	0.465673	0.65712	0.228292	1.43637	-1.25504	0.393579
COX6C	P09669	0.00375882	0.00435455	0.00377331	0.029256	0.0862847	0.0616999	-3.89829	0.19957
COX7A2	P14406	0.431177	0.481305	0.465018	0.563013	0.259203	0.411973	0.158488	0.677641
COX7A2L	O14548	0.000705224	0.000816994	0.000707942	0.00548896	0.0120751	0.00788449	-3.51236	0.16161
CPD	O75976	0.00632704	0.00732981	0.00635143	0.0617369	0.0475091	0.0552264	-3.03918	0.0807932
CPM	P14384	0.00377169	0.0628138	0.00378622	0.0293561	0.0522202	0.0631245	-1.04	0.393579
CPNE1	Q99829	0.162289	0.0234958	0.00407191	0.310381	0.238079	0.177577	-1.93514	0.152344
CPNE2	Q96FN4	0.00986183	0.0114248	0.00989984	0.0904889	0.074787	0.0739192	-2.9392	0.0801843
CPNE3	O75131	0.233933	0.019251	0.0166814	0.141825	0.124778	0.161314	-0.665091	0.581419
CPNE8	Q86YQ8	0.00185224	0.0021458	0.00185938	0.0179268	0.0235185	0.0138834	-3.2397	0.11567
CPOX	P36551	0.0102016	0.059092	0.0102409	0.159369	0.144323	0.157723	-2.53641	0.0893541
CPPED1	Q9BRF8	0.00496844	0.00575588	0.00498759	0.0454395	0.0416251	0.0372409	-2.98396	0.0766918
CPQ	Q9Y646	0.00420147	0.00486736	0.00421767	0.0327013	0.0455093	0.036419	-3.10895	0.0917576
CPS1	P31327	0.00277217	0.00321153	0.00278286	0.032967	0.0396532	0.0207788	-3.41332	0.129836
CPSF1	Q10570	0.0209048	0.12109	0.0209854	0.206228	0.299724	0.241868	-2.19799	0.089928
CPSF2	Q9P2I0	0.00414394	0.0240035	0.00415991	0.0735757	0.142207	0.0779034	-3.18434	0.150775
CPSF3	Q9UKF6	0.0071984	0.00833927	0.00722615	0.0903041	0.0540521	0.0688892	-3.2277	0.114057
CPSF4	O95639	0.00159526	0.00184809	0.00160141	0.0124163	0.00239573	0.0133431	-2.48054	0.289017
CPSF6	Q16630	0.136288	0.238956	0.19936	0.426903	0.235597	0.371849	-0.848084	0.229074
CPSF7	Q8N684	0.127986	0.159237	0.0256958	0.21208	0.223624	0.20062	-1.02398	0.255695
CPT1A	P50416	0.193861	0.194825	0.0101528	0.078719	0.115231	0.094838	0.465797	0.649247
CPT2	P23786	0.14432	0.183331	0.0082527	0.0639865	0.0883381	0.0657531	0.623207	0.577649
CPVL	Q9H3G5	0.00218418	0.00253034	0.00219259	0.0191035	0.0181897	0.0163715	-2.95782	0.0731096
CRABP1	P29762	0.00710751	0.00823397	0.00713491	0.10494	0.0533696	0.0957849	-3.49889	0.135548
CRADD	P78560	0.00248278	0.00287627	0.00249235	0.0193242	0.0388302	0.00372193	-2.97837	0.321011
CRAT	P43155	0.0163794	0.0189753	0.0164425	0.157539	0.199503	0.122771	-3.21153	0.108606
CRBN	Q96SW2	0.00337495	0.00390985	0.00338796	0.027225	0.0299002	0.0252969	-2.9491	0.0737662
CREBBP	Q92793	0.00116976	0.00135516	0.00117427	0.00910459	0.00175673	0.00175359	-1.76985	0.393579
CRELD2	Q6UXH1	0.00271741	0.0584148	0.00272789	0.0211504	0.00408095	0.0669341	-0.529311	0.768469
CRK	P46108	0.00252097	0.00292052	0.00253069	0.0340872	0.0250905	0.0188959	-3.29179	0.12535
CRKL	P46109	0.225099	0.276163	0.2614	0.402447	0.166884	0.361569	-0.287582	0.564234
CRLF3	Q8IUI8	0.00212831	0.00246562	0.00213651	0.0165652	0.00319625	0.01721	-2.45764	0.289017
CRNKL1	Q9BZJ0	0.0036791	0.0303408	0.00369328	0.0368477	0.027626	0.0339912	-1.38454	0.289017
CRTAP	O75718	0.0516035	0.107885	0.106033	0.159465	0.147047	0.171873	-0.849343	0.14709
CRTC3	Q6UUV7	0.00170457	0.00197472	0.00171114	0.0132671	0.0221525	0.0187595	-3.32927	0.110525
CRYBG1	Q9Y4K1	0.00291387	0.00337568	0.0029251	0.0463915	0.0591814	0.0218408	-3.78945	0.181611
CRYBG3	Q68DQ2	0.00161241	0.00186796	0.00161863	0.0125499	0.00242149	0.00241716	-1.76985	0.393579
CRYL1	Q9Y2S2	0.00166578	0.00192978	0.0016722	0.0129652	0.00250163	0.0139546	-2.48161	0.289017
CRYZ	Q08257	0.00540132	0.00625737	0.00542213	0.04204	0.00811159	0.0462923	-2.49731	0.289017
CRYZL1	O95825	0.00685195	0.0079379	0.00687836	0.0747915	0.0645618	0.0513587	-3.13774	0.0935161
CS	O75390	0.55755	0.528127	0.422066	0.249626	0.345331	0.297436	0.75664	0.100859
CSDE1	O75534	0.268584	0.184284	0.0319363	0.247615	0.266573	0.304176	-0.755339	0.349404
CSE1L	P55060	0.182039	0.134483	0.0155718	0.205892	0.116478	0.178845	-0.593839	0.432405
CSK	P41240	0.106186	0.150497	0.0213191	0.169675	0.273124	0.176491	-1.15552	0.215308
CSNK1A1	P48729	0.0169573	0.0196448	0.0170226	0.131983	0.153301	0.139595	-2.98608	0.0718939
CSNK1D	P48730	0.00728057	0.00843446	0.00730863	0.0566667	0.0109338	0.0578201	-2.44559	0.289017
CSNK1E	P49674	0.000882756	0.00102266	0.000886158	0.00687074	0.0013257	0.0094067	-2.65668	0.289017
CSNK1G1	Q9HCP0	0.000470841	0.000545464	0.000472656	0.000732938	0.000707099	0.00352918	-1.73871	0.393579
CSNK1G3	Q9Y6M4	0.000731993	0.000848006	0.000734814	0.00569731	0.00109929	0.00109733	-1.76985	0.393579
CSNK2A1	P68400	0.014684	0.159351	0.0147406	0.11429	0.182006	0.160412	-1.2746	0.300748
CSNK2A2	P19784	0.133184	0.137734	0.0142385	0.110397	0.284042	0.140436	-0.907445	0.393471
CSNK2B	P67870	0.127949	0.188507	0.0083738	0.0649254	0.129305	0.0900707	0.192265	0.847039
CSRP1	P21291	0.00844388	0.00978214	0.00847643	0.125635	0.0634043	0.129454	-3.57622	0.144092
CST3	P01034	0.0101251	0.0878799	0.0101642	0.0950292	0.160194	0.0758927	-1.61405	0.252444
CSTA	P01040	0.0216432	0.00244558	0.00211914	0.0241501	0.0158514	0.017825	-1.14172	0.342362
CSTB	P04080	0.0245764	0.0284715	0.0246711	0.224833	0.201207	0.184212	-2.97307	0.0766918
CSTF1	Q05048	0.0138603	0.016057	0.0139138	0.107879	0.153983	0.11651	-3.10978	0.0963956
CSTF2	P33240	0.136741	0.345285	0.0274535	0.367268	0.72935	0.423172	-1.57678	0.209016
CSTF2T	Q9H0L4	0.000831222	0.000962962	0.000834426	0.00646964	0.00124831	0.00124608	-1.76985	0.393579
CSTF3	Q12996	0.0084747	0.0578472	0.00850737	0.065961	0.116005	0.0745154	-1.77718	0.159687
CTBP1	Q13363	0.00580795	0.104386	0.00583034	0.0497095	0.0436113	0.049242	-0.297175	0.833226
CTBP2	P56545	0.0084715	0.00981414	0.00850415	0.0659361	0.149149	0.074831	-3.43588	0.200004
CTBS	Q01459	0.00198897	0.0023042	0.00199663	0.0195651	0.00298699	0.0149083	-2.57428	0.289017
CTCF	P49711	0.00470172	0.00544689	0.00471984	0.0539461	0.00706095	0.0352417	-2.69451	0.292215
CTDP1	Q9Y5B0	0.00110804	0.00128366	0.00111232	0.00862423	0.00166404	0.0147521	-2.83717	0.301933
CTDSP1	Q9GZU7	0.00176912	0.0020495	0.00177593	0.00275391	0.0132841	0.00265208	-1.74018	0.393579
CTDSPL2	Q05D32	0.00171329	0.00198482	0.00171989	0.0141706	0.00257298	0.0128419	-2.44906	0.289017
CTNNA1	P35221	0.00638159	0.00739301	0.00640619	0.0496698	0.0698018	0.059967	-3.15244	0.089928
CTNNBL1	Q8WYA6	0.00757144	0.00877143	0.00760062	0.0589307	0.112662	0.0706281	-3.33862	0.146488
CTPS1	P17812	0.593486	0.598306	0.42135	1.14765	1.20697	1.24485	-1.15791	0.0733533
CTPS2	Q9NRF8	0.00520912	0.0060347	0.00522919	0.0557138	0.0980726	0.0390449	-3.54916	0.198991
CTR9	Q6PD62	0.00424445	0.00491714	0.00426081	0.0465512	0.0907171	0.0318142	-3.65501	0.234413
CTSA	P10619	0.00766803	0.00888333	0.00769759	0.0596825	0.068738	0.067599	-3.015	0.0718939
CTSB	P07858	0.665184	0.706413	0.0578599	0.448611	0.505972	0.471569	0.00333912	0.996634
CTSC	P53634	0.100672	0.0889354	0.109928	0.0798402	0.129337	0.122096	-0.145295	0.613424
CTSD	P07339	0.65424	1.35022	0.818535	0.294707	0.343549	0.320616	1.55782	0.230452
CTSH	P09668	0.00190531	0.00220728	0.00191266	0.0148296	0.00286136	0.0235889	-2.77634	0.295312
CTSL	P07711	0.0952354	0.290949	0.0169725	0.131595	0.171288	0.177633	-0.253241	0.80802
CTSS	P25774	0.00802791	0.111211	0.00805885	0.0932683	0.0602808	0.0714788	-0.821895	0.490274
CTSZ	Q9UBR2	0.00727187	0.0997605	0.0072999	0.056599	0.0685987	0.0575872	-0.676914	0.577435
CTTN	Q14247	0.00179339	0.00207762	0.0018003	0.0139585	0.00269328	0.014222	-2.44463	0.289017
CTTNBP2NL	Q9P2B4	0.000351824	0.000407584	0.00035318	0.00273835	0.000528363	0.000527419	-1.76985	0.393579
CTU1	Q7Z7A3	0.000741168	0.000858635	0.000744024	0.00576872	0.00111307	0.00111108	-1.76985	0.393579
CTU2	Q2VPK5	0.00155146	0.00179734	0.00155744	0.0186644	0.0116497	0.0171963	-3.27555	0.105249
CUEDC2	Q9H467	0.00220216	0.00255118	0.00221065	0.0171401	0.00330717	0.00330126	-1.76985	0.393579
CUL1	Q13616	0.00699472	0.00810331	0.00702168	0.0561739	0.0625212	0.0524288	-2.95164	0.0760246
CUL2	Q13617	0.0118108	0.0136827	0.0118563	0.0919268	0.143264	0.105033	-3.18731	0.106576
CUL3	Q13618	0.00792198	0.00917752	0.00795251	0.105823	0.0594853	0.105921	-3.43651	0.125278
CUL4A	Q13619	0.00600724	0.158845	0.00603039	0.0467561	0.0470694	0.0650726	0.104904	0.951732
CUL4B	Q13620	0.0031704	0.00367287	0.00318262	0.0246761	0.00476124	0.0410982	-2.81462	0.299567
CUL5	Q93034	0.0209634	0.0242859	0.0210442	0.163164	0.220692	0.163535	-3.04563	0.0935161
CUTA	O60888	0.528452	0.931568	0.425073	0.602477	1.01153	0.815182	-0.365837	0.451466
CUTC	Q9NTM9	0.00354667	0.00410877	0.00356034	0.0276047	0.00532631	0.0315289	-2.52287	0.289017
CUX1	P39880	0.00173751	0.00201288	0.0017442	0.0304227	0.0130468	0.0216876	-3.56784	0.163693
CWC15	Q9P013	0.000388048	0.000449549	0.000389543	0.00579807	0.000582762	0.00290861	-2.92029	0.31945
CWC22	Q9HCG8	0.00362435	0.00419877	0.00363832	0.0289419	0.0706047	0.0271663	-3.4667	0.257762
CWC27	Q6UX04	0.00686586	0.00795403	0.00689233	0.053439	0.0691296	0.0521448	-3.00841	0.0893541
CWF19L1	Q69YN2	0.00827271	0.00958385	0.0083046	0.0643889	0.077316	0.0644158	-2.97799	0.0798572
CXorf38	Q8TB03	0.00361054	0.00418277	0.00362446	0.0281019	0.00542224	0.029507	-2.46478	0.289017
CXXC1	Q9P0U4	0.00258628	0.00299618	0.00259625	0.0210881	0.00388403	0.0193855	-2.43924	0.289017
CYB5A	P00167	0.00197651	0.00228976	0.00198412	0.0333367	0.0148414	0.0234028	-3.51756	0.159521
CYB5B	O43169	0.0798518	0.0510618	0.00884922	0.62942	0.126496	0.311487	-2.93305	0.289017
CYB5R2	Q6BCY4	0.00178187	0.00206428	0.00178874	0.0178914	0.0133799	0.0150974	-3.0407	0.0849291
CYB5R3	P00387	0.167135	0.0140264	0.0121541	0.094236	0.161871	0.122077	-0.968126	0.40073
CYB5R4	Q7L1T6	0.00310102	0.0035925	0.00311297	0.0302992	0.0420626	0.0232437	-3.28528	0.127198
CYBA	P13498	0.00278088	0.00322161	0.00279159	0.0238825	0.00417626	0.020844	-2.47531	0.289017
CYBC1	Q9BQA9	0.0113092	0.0131015	0.0113527	0.103457	0.163252	0.0847676	-3.29687	0.147
CYC1	P08574	0.948784	1.04672	1.06607	0.638581	0.372591	0.341789	1.17815	0.0968736
CYCS	P99999	0.31286	0.481148	0.181846	0.235325	0.343824	0.335371	0.0936507	0.859868
CYFIP1	Q7L576	0.156942	0.00532778	0.00461663	0.039946	0.047404	0.034471	0.454102	0.818012
CYFIP2	Q96F07	0.001847	0.00213973	0.00185412	0.0143757	0.00277378	0.00276883	-1.76985	0.393579
CYLD	Q9NQC7	0.00257905	0.00298781	0.002589	0.0287058	0.00387317	0.0193313	-2.67011	0.290476
CYP20A1	Q6UW02	0.00184621	0.00213882	0.00185333	0.0261386	0.00277261	0.0138383	-2.87227	0.312884
CYP2S1	Q96SQ9	0.001945	0.00225326	0.0019525	0.0210613	0.0236553	0.0145787	-3.26908	0.106513
CYP51A1	Q16850	0.205478	0.115801	0.00411361	0.0520599	0.00615402	0.0307151	1.87146	0.393579
CYRIA	Q9H0Q0	0.0020668	0.00239436	0.00207476	0.0160865	0.00310387	0.00309833	-1.76985	0.393579
CYRIB	Q9NUQ9	0.197498	0.231861	0.202881	0.42123	0.42136	0.579369	-1.16933	0.125026
CYSTM1	Q9H1C7	0.00225394	0.00261116	0.00226262	0.017543	0.00338492	0.00337887	-1.76985	0.393579
CYTH1	Q15438	0.00459207	0.00531986	0.00460977	0.0357414	0.044086	0.00688396	-2.57801	0.289017
CYTH4	Q9UIA0	0.0016464	0.00190734	0.00165275	0.0128144	0.00247254	0.00246812	-1.76985	0.393579
CZIB	Q9NWV4	0.00926957	0.0107387	0.0093053	0.10385	0.0899814	0.0694799	-3.16713	0.0963956
DAB2	P98082	0.000506415	0.000586677	0.000508367	0.00394158	0.000760525	0.000759166	-1.76985	0.393579
DAD1	P61803	0.0095119	0.112444	0.00954857	0.123567	0.0714239	0.104971	-1.18966	0.342362
DAG1	Q14118	0.00228243	0.00264417	0.00229123	0.0177648	0.00342771	0.0179622	-2.43955	0.289017
DAGLB	Q8NCG7	0.00279378	0.00323657	0.00280455	0.0244905	0.0209782	0.0216264	-2.92492	0.0737662
DAP	P51397	0.00227051	0.00263036	0.00227926	0.0320686	0.00340981	0.0170186	-2.87015	0.312677
DAP3	P51398	0.00927993	0.0107507	0.0093157	0.0737994	0.0770345	0.0695576	-2.90882	0.0588859
DAPP1	Q9UN19	0.000524114	0.00060718	0.000526134	0.00407933	0.000787104	0.000785698	-1.76985	0.393579
DARS1	P14868	0.29905	0.342153	0.222243	0.610362	0.348023	0.55637	-0.810905	0.229903
DARS2	Q6PI48	0.0259407	0.030052	0.0260406	0.201904	0.255771	0.197583	-2.99778	0.0858317
DAXX	Q9UER7	0.00221701	0.00256838	0.00222556	0.031507	0.0345388	0.0166176	-3.55957	0.14377
DAZAP1	Q96EP5	0.309447	0.367254	0.0110895	0.085981	0.129853	0.121632	1.02723	0.445435
DBI	P07108	0.433217	0.20896	0.369829	1.37011	0.318224	0.9362	-1.37484	0.319289
DBN1	Q16643	0.00167604	0.00194168	0.0016825	0.0130451	0.0172065	0.0138835	-3.0578	0.0859276
DBNL	Q9UJU6	0.143441	0.190931	0.0148105	0.114832	0.192873	0.155724	-0.408367	0.597832
DBR1	Q9UK59	0.00478421	0.00554245	0.00480265	0.0372369	0.080358	0.0515599	-3.48293	0.160741
DBT	P11182	0.11576	0.261261	0.0151951	0.125006	0.214306	0.113457	-0.207126	0.83403
DCAF1	Q9Y4B6	0.00729572	0.00845201	0.00732384	0.0573084	0.0618331	0.054685	-2.91346	0.0678555
DCAF10	Q5QP82	0.0143915	0.0166724	0.0144469	0.136745	0.183889	0.107871	-3.23503	0.117929
DCAF11	Q8TEB1	0.00325159	0.00376694	0.00326413	0.0258291	0.00488318	0.0243723	-2.42144	0.289017
DCAF13	Q9NV06	0.00294081	0.0034069	0.00295215	0.0237565	0.0327199	0.0220428	-3.07776	0.103153
DCAF4L1	Q3SXM0	0.00182966	0.00211964	0.00183671	0.0159206	0.00274775	0.0137142	-2.48457	0.289017
DCAF5	Q96JK2	0.00225524	0.00261267	0.00226393	0.0175532	0.038593	0.02812	-3.56261	0.153706
DCAF7	P61962	0.00956254	0.0110781	0.0095994	0.086949	0.0798137	0.0716759	-2.97909	0.0766918
DCAF8	Q5TAQ9	0.00503205	0.00582958	0.00505145	0.0391659	0.0719747	0.0442364	-3.28749	0.143666
DCAKD	Q8WVC6	0.000754957	0.00087461	0.000757867	0.00587605	0.0061651	0.00756892	-3.03806	0.0824603
DCD	P81605	2.32978	0.394225	0.771122	0.0144932	0.0135377	0.0179086	6.24947	0.297313
DCK	P27707	0.014156	0.259666	0.0142106	0.119358	0.145264	0.106106	-0.36413	0.796082
DCLRE1B	Q9H816	0.000792526	0.000918132	0.00079558	0.00616845	0.0011902	0.00118807	-1.76985	0.393579
DCP1A	Q9NPI6	0.0108137	0.0125275	0.0108554	0.084166	0.139959	0.102104	-3.25396	0.115496
DCP1B	Q8IZD4	0.000919723	0.00106549	0.000923267	0.00715846	0.0353523	0.00137875	-3.91554	0.393579
DCP2	Q8IU60	0.00280316	0.00324743	0.00281396	0.0218178	0.00420972	0.0042022	-1.76985	0.393579
DCPS	Q96C86	0.0137072	0.0158797	0.0137601	0.114595	0.102926	0.122323	-2.97087	0.0752156
DCTD	P32321	0.0116111	0.0134513	0.0116559	0.0944465	0.0871867	0.113698	-3.00776	0.0824603
DCTN1	Q14203	0.0457711	0.0512897	0.00486478	0.0377186	0.0508821	0.0370736	-0.302174	0.683599
DCTN2	Q13561	0.172467	0.236894	0.179701	0.228614	0.235266	0.22806	-0.232229	0.33717
DCTN3	O75935	0.00726234	0.00841335	0.00729034	0.0565249	0.0109064	0.0719535	-2.6015	0.289017
DCTN4	Q9UJW0	0.0042232	0.00489253	0.00423948	0.094746	0.0317116	0.0705121	-3.8825	0.199764
DCTN5	Q9BTE1	0.00189112	0.00219084	0.00189841	0.0147191	0.00284005	0.00283498	-1.76985	0.393579
DCTN6	O00399	0.00569188	0.00659398	0.00571382	0.0453865	0.0880067	0.0426634	-3.29	0.182059
DCTPP1	Q9H773	0.0101671	0.0117785	0.0102063	0.144633	0.117231	0.0762073	-3.39435	0.12929
DCUN1D1	Q96GG9	0.00237965	0.0027568	0.00238882	0.026214	0.00357371	0.0178366	-2.66188	0.28996
DCUN1D5	Q9BTE7	0.00260037	0.0030125	0.0026104	0.0202394	0.0205056	0.0376739	-3.25342	0.160203
DCXR	Q7Z4W1	0.11535	0.113563	0.0797661	0.184223	0.133091	0.188002	-0.711081	0.142728
DDA1	Q9BW61	0.00160616	0.00186072	0.00161235	0.0181121	0.024492	0.012039	-3.42735	0.142544
DDAH2	O95865	0.00652973	0.00756462	0.0065549	0.0863929	0.0490311	0.0659981	-3.28606	0.120499
DDB1	Q16531	0.260102	0.169455	0.0293672	0.239764	0.31507	0.279369	-0.862144	0.30037
DDB2	Q92466	0.00222583	0.00257859	0.0022344	0.0173242	0.0221849	0.0269943	-3.24002	0.101175
DDHD2	O94830	0.0237213	0.0274809	0.0238127	0.198894	0.0356242	0.177803	-2.45852	0.289017
DDI2	Q5TDH0	0.00231245	0.00267895	0.00232136	0.0559461	0.0249047	0.0173329	-3.747	0.275326
DDOST	P39656	0.421746	0.384046	0.419267	0.416266	0.31688	0.395227	0.118607	0.449213
DDRGK1	Q96HY6	0.00602194	0.00697635	0.00604515	0.0468705	0.0746292	0.0615402	-3.26479	0.103816
DDT	P30046	0.0331653	0.518912	0.0332931	0.353957	0.249035	0.422619	-0.809062	0.508638
DDX1	Q92499	0.165113	0.148349	0.0257095	0.310707	0.335611	0.408393	-1.63676	0.0948555
DDX10	Q13206	0.00849441	0.00984068	0.00852715	0.0661144	0.0905597	0.0827755	-3.15607	0.0873322
DDX11L8	A8MPP1	0.00157883	0.00182905	0.00158491	0.0122884	0.00237105	0.00236681	-1.76985	0.393579
DDX17	Q92841	0.659318	0.876858	0.459762	0.867043	0.727028	0.808066	-0.267252	0.424704
DDX18	Q9NVP1	0.150997	0.232753	0.0303159	0.38523	0.634512	0.409148	-1.78696	0.120246
DDX19A	Q9NUU7	0.0019268	0.00223218	0.00193423	0.0149968	0.0899862	0.0533881	-4.69996	0.289017
DDX19B	Q9UMR2	0.0994048	0.0172997	0.0149906	0.144985	0.11213	0.144549	-1.60879	0.179687
DDX20	Q9UHI6	0.00704966	0.00816696	0.00707683	0.0548695	0.0785752	0.0633118	-3.14172	0.0935161
DDX21	Q9NR30	0.33971	0.401447	0.265477	0.392713	0.364409	0.403131	-0.204901	0.393579
DDX23	Q9BUQ8	0.00870615	0.010086	0.00873971	0.0731948	0.0877233	0.0652569	-3.03827	0.0862784
DDX24	Q9GZR7	0.00919185	0.0106487	0.00922728	0.0715428	0.0747925	0.0739815	-2.92209	0.0066754
DDX27	Q96GQ7	0.00569076	0.183645	0.00571269	0.0602237	0.0427314	0.0808354	0.085771	0.961528
DDX28	Q9NUL7	0.00129903	0.00150491	0.00130403	0.0101107	0.00195085	0.011107	-2.49567	0.289017
DDX31	Q9H8H2	0.00731649	0.00847607	0.00734469	0.0569463	0.0924611	0.0574339	-3.16024	0.127198
DDX39A	O00148	1.36321	1.07182	1.0349	3.00221	1.22203	3.02227	-1.06238	0.289017
DDX39B	Q13838	0.355212	0.20334	0.0928201	0.275749	0.214183	0.4608	-0.545557	0.445082
DDX3X	O00571	0.232162	0.245092	0.193012	0.392976	0.302961	0.357093	-0.651743	0.104203
DDX3Y	O15523	0.0126803	0.01469	0.0127292	0.0986946	0.117373	0.103359	-2.99383	0.0760246
DDX41	Q9UJV9	0.0163579	0.0189504	0.0164209	0.12866	0.178692	0.12261	-3.05516	0.101175
DDX42	Q86XP3	0.0127385	0.0737872	0.0127876	0.14298	0.163346	0.117358	-2.09293	0.0963956
DDX46	Q7L014	0.0146188	0.108356	0.00293503	0.175933	0.188844	0.183372	-2.12218	0.152174
DDX47	Q9H0S4	0.00587238	0.00680308	0.00589501	0.0460081	0.0519802	0.0440163	-2.93485	0.0752156
DDX49	Q9Y6V7	0.00888819	0.0102969	0.00892245	0.0765769	0.0133481	0.0666213	-2.47756	0.289017
DDX5	P17844	0.256384	0.278552	0.289043	0.451993	0.429086	0.409596	-0.647447	0.0590047
DDX50	Q9BQ39	0.0049543	0.0057395	0.00497339	0.0467341	0.132734	0.0371349	-3.78923	0.289017
DDX51	Q8N8A6	0.00379428	0.00439563	0.0038089	0.0406387	0.0651985	0.02844	-3.48425	0.172957
DDX52	Q9Y2R4	0.0107578	0.0124628	0.0107993	0.0865622	0.22843	0.0806352	-3.53969	0.284608
DDX54	Q8TDD1	0.0362756	0.0420249	0.0364155	0.282344	0.294012	0.324701	-2.97355	0.0715705
DDX55	Q8NHQ9	0.00217057	0.00251458	0.00217893	0.0207394	0.0162986	0.0217893	-3.09935	0.0851794
DDX56	Q9NY93	0.00614637	0.0071205	0.00617006	0.0510633	0.0523509	0.0460701	-2.94312	0.0693487
DDX6	P26196	0.115274	0.10677	0.143977	0.249043	0.205144	0.279147	-1.00255	0.0952417
DDX60	Q8IY21	0.000306834	0.000355464	0.000308016	0.00238818	0.000460797	0.000459974	-1.76985	0.393579
DDX60L	Q5H9U9	0.00726222	0.00841321	0.00729021	0.0592792	0.0545313	0.0587167	-2.90927	0.0511069
DECR1	Q16698	0.389683	0.525959	0.610795	0.378264	0.364728	0.385524	0.435741	0.289017
DECR2	Q9NUI1	0.00469469	0.00543874	0.00471278	0.0365401	0.0426674	0.0070378	-2.53835	0.289017
DEF6	Q9H4E7	0.0395626	0.0458328	0.0397151	0.307927	0.483859	0.319028	-3.15034	0.117406
DEGS1	O15121	0.00331336	0.00383849	0.00332613	0.0257888	0.110562	0.0481251	-4.138	0.289017
DEK	P35659	0.181907	0.250314	0.18116	0.285699	0.184024	0.293406	-0.315143	0.393579
DENND10	Q8TCE6	0.00973515	0.0112781	0.00977268	0.0757715	0.0146201	0.19639	-3.21961	0.354431
DENND2D	Q9H6A0	0.00179617	0.00208084	0.00180309	0.0139801	0.00269745	0.0248235	-2.86916	0.305675
DENND3	A2RUS2	0.000402707	0.000466532	0.000404259	0.00685148	0.000604778	0.00301849	-3.04005	0.337523
DENND4A	Q7Z401	0.0161444	0.0187031	0.0162066	0.141278	0.121227	0.159793	-3.04816	0.0822788
DENND4B	O75064	0.000508574	0.000589177	0.000510534	0.00395838	0.0158234	0.000762402	-3.67513	0.393579
DENND4C	Q5VZ89	0.00237137	0.0027472	0.00238051	0.0240437	0.0263476	0.0177746	-3.18426	0.0963271
DENR	O43583	0.0996811	0.0670587	0.00642107	0.159304	0.0480301	0.128122	-0.95401	0.38307
DEPDC1B	Q8WUY9	0.000401214	0.000464802	0.00040276	0.00312276	0.000602535	0.000601459	-1.76985	0.393579
DEPDC5	O75140	0.00171155	0.00198281	0.00171814	0.0133215	0.00257037	0.00256578	-1.76985	0.393579
DEPTOR	Q8TB45	0.00378067	0.00437987	0.00379525	0.00588521	0.0283887	0.0056676	-1.74018	0.393579
DERA	Q9Y315	0.00947346	0.0109749	0.00950997	0.0737346	0.0853546	0.0733677	-2.95593	0.0752156
DERL1	Q9BUN8	0.0114813	0.0133009	0.0115255	0.212762	0.0862118	0.150417	-3.62962	0.172957
DERPC	P0CG12	0.00110572	0.00128097	0.00110998	0.00902071	0.00166055	0.00828793	-2.4396	0.289017
DES	P17661	0.00198191	0.00229602	0.00198955	0.00308516	0.0617563	0.0148554	-3.66856	0.393579
DFFA	O00273	0.002258	0.00261587	0.0022667	0.028291	0.0169551	0.0228582	-3.25363	0.111512
DGAT1	O75907	0.00636194	0.00737024	0.00638647	0.0495168	0.00955424	0.00953718	-1.76985	0.393579
DGCR8	Q8WYQ5	0.00163372	0.00189264	0.00164001	0.0127157	0.0233349	0.0133537	-3.25741	0.152174
DGKE	P52429	0.0014649	0.00169707	0.00147055	0.0114017	0.00219996	0.00219603	-1.76985	0.393579
DGKZ	Q13574	0.00451116	0.00522613	0.00452855	0.0380061	0.0405477	0.0338133	-2.97758	0.0760246
DGLUCY	Q7Z3D6	0.00318059	0.00368468	0.00319285	0.0266705	0.0613522	0.0238401	-3.4753	0.246682
DGUOK	Q16854	0.000473568	0.000548623	0.000475393	0.00368591	0.0128547	0.0172052	-4.494	0.259077
DHCR24	Q15392	0.00531495	0.00615731	0.00533544	0.0413678	0.00798189	0.0467285	-2.51509	0.289017
DHCR7	Q9UBM7	0.00229179	0.00265502	0.00230063	0.0310614	0.00344177	0.0171781	-2.8341	0.307709
DHODH	Q02127	0.00425536	0.00492979	0.00427176	0.0464459	0.0319531	0.0351528	-3.07693	0.0974824
DHPS	P49366	0.00686961	0.00795837	0.00689609	0.0534682	0.12235	0.0656709	-3.47459	0.191321
DHRS4	Q9BTZ2	0.00725689	0.00840703	0.00728486	0.0564825	0.0848222	0.0742842	-3.23179	0.0963956
DHRS7	Q9Y394	0.0078678	0.00911476	0.00789813	0.0785314	0.0624026	0.058973	-3.00623	0.0873322
DHRS7B	Q6IAN0	0.00305167	0.00353533	0.00306343	0.0361451	0.0229147	0.0392179	-3.3482	0.11567
DHRS9	Q9BPW9	0.0113437	0.0131415	0.0113874	0.0882912	0.0901022	0.0884237	-2.89489	0.000242051
DHTKD1	Q96HY7	0.00185036	0.00214363	0.0018575	0.0144019	0.00277884	0.0181317	-2.5933	0.289017
DHX15	O43143	0.275583	0.391747	0.199327	0.55224	0.646538	0.575977	-1.03409	0.0984123
DHX16	O60231	0.00408061	0.00472734	0.00409633	0.0317605	0.0372845	0.0326196	-2.9779	0.0752156
DHX29	Q7Z478	0.00384376	0.00445296	0.00385858	0.0299171	0.0535235	0.0292929	-3.21326	0.154495
DHX30	Q7L2E3	0.0125923	0.014588	0.0126408	0.0980092	0.115146	0.115914	-3.04679	0.0760246
DHX32	Q7L7V1	0.000361136	0.000418373	0.000362528	0.00281083	0.000542347	0.000541379	-1.76985	0.393579
DHX33	Q9H6R0	0.00345803	0.00400609	0.00347136	0.00538297	0.00519321	0.0259197	-1.73871	0.393579
DHX35	Q9H5Z1	0.00136637	0.00158292	0.00137163	0.0106348	0.00205198	0.00204832	-1.76985	0.393579
DHX36	Q9H2U1	0.0100976	0.0116979	0.0101365	0.0983038	0.0769911	0.0756863	-2.9745	0.0866976
DHX37	Q8IY37	0.00239981	0.00278016	0.00240906	0.0253788	0.0283088	0.0179878	-3.23949	0.103153
DHX38	Q92620	0.00871296	0.0100939	0.00874654	0.0766766	0.0823595	0.0653079	-3.02541	0.0801843
DHX40	Q8IX18	0.0018148	0.00210243	0.00182179	0.0141251	0.0373764	0.00272056	-3.24	0.356661
DHX57	Q6P158	0.00215272	0.0024939	0.00216102	0.0167552	0.00323291	0.0192891	-2.52847	0.289017
DHX8	Q14562	0.00192059	0.00222499	0.001928	0.0201539	0.0293575	0.0143958	-3.39536	0.147393
DHX9	Q08211	0.418805	0.380278	0.353052	0.351202	0.247824	0.396612	0.210617	0.407885
DIABLO	Q9NR28	0.00820556	0.0736988	0.00823719	0.118003	0.0616148	0.0751268	-1.49879	0.272773
DIAPH1	O60610	0.281743	0.192857	0.161836	0.267393	0.353782	0.373357	-0.644001	0.182837
DIAPH2	O60879	0.00576045	0.00667342	0.00578266	0.0448353	0.053188	0.0497091	-3.01967	0.0749592
DIAPH3	Q9NSV4	0.00171637	0.0019884	0.00172298	0.0193564	0.0311048	0.012865	-3.54438	0.180555
DICER1	Q9UPY3	0.00221631	0.00256757	0.00222485	0.0172501	0.00332841	0.0198223	-2.52716	0.289017
DIDO1	Q9BTC0	0.00449174	0.00520363	0.00450905	0.0649212	0.033728	0.0503785	-3.39117	0.132401
DIMT1	Q9UNQ2	0.00782392	0.00906392	0.00785408	0.0650818	0.0973662	0.0586441	-3.15962	0.122642
DIP2B	Q9P265	0.00203222	0.0023543	0.00204005	0.0178804	0.00305195	0.0152325	-2.49246	0.289017
DIS3	Q9Y2L1	0.018663	0.0216209	0.018735	0.158818	0.20664	0.139889	-3.09802	0.0976942
DIS3L	Q8TF46	0.00167285	0.00193797	0.00167929	0.0139879	0.00251225	0.0125388	-2.45662	0.289017
DIS3L2	Q8IYB7	0.0066316	0.00768264	0.00665716	0.0691609	0.049796	0.0588341	-3.08369	0.0893541
DKC1	O60832	0.157555	0.17455	0.0158548	0.122929	0.191046	0.127248	-0.342588	0.650772
DLAT	P10515	0.302831	0.287733	0.231936	0.255742	0.211478	0.20328	0.294779	0.289017
DLD	P09622	0.585462	0.830356	0.417171	0.343495	0.425993	0.466413	0.568635	0.337753
DLG1	Q12959	0.00753477	0.00872895	0.00756381	0.0632207	0.0113156	0.0564768	-2.45901	0.289017
DLGAP4	Q9Y2H0	0.00238161	0.00275907	0.00239079	0.0185368	0.00357666	0.0211828	-2.52324	0.289017
DLGAP5	Q15398	0.00262706	0.00304341	0.00263718	0.0253852	0.0197263	0.0228496	-3.0322	0.0801843
DLST	P36957	0.1788	0.249492	0.330541	0.12956	0.160073	0.115909	0.903932	0.244299
DMAP1	Q9NPF5	0.0018648	0.00216035	0.00187199	0.0145143	0.00280052	0.0173972	-2.55735	0.289017
DMXL1	Q9Y485	0.00212405	0.00246069	0.00213224	0.0165321	0.0260213	0.018906	-3.19375	0.108911
DMXL2	Q8TDJ6	0.0028559	0.00330853	0.00286691	0.0222283	0.00428894	0.00428127	-1.76985	0.393579
DNAAF10	Q96MX6	0.00434982	0.00503922	0.00436658	0.034246	0.237924	0.032604	-4.46965	0.393579
DNAAF2	Q9NVR5	0.000484168	0.000560903	0.000486034	0.00376841	0.000727113	0.000725814	-1.76985	0.393579
DNAAF5	Q86Y56	0.00910152	0.010544	0.0091366	0.0750166	0.0921743	0.0682204	-3.03194	0.0873322
DNAH3	Q8TD57	0.0029893	0.00346307	0.00300082	0.0298169	0.0335284	0.0224062	-3.18129	0.0963956
DNAH8	Q96JB1	0.804626	0.589885	0.00209342	0.0254118	0.0156589	0.021179	4.48771	0.308411
DNAJA1	P31689	0.0578047	0.171985	0.0116055	0.112683	0.0910247	0.13747	-0.499125	0.601991
DNAJA2	O60884	0.257415	0.413267	0.00388503	0.083463	0.0290603	0.136256	1.43909	0.400905
DNAJA3	Q96EY1	0.239358	0.404854	0.415885	0.146283	0.214931	0.196724	0.926019	0.210606
DNAJB1	P25685	0.219944	0.138253	0.0162606	0.126075	0.171411	0.135902	-0.210857	0.800104
DNAJB11	Q9UBS4	0.284068	0.346228	0.362545	0.301165	0.152971	0.310341	0.377088	0.378601
DNAJB12	Q9NXW2	0.00165918	0.00192214	0.00166557	0.0181419	0.0219123	0.0124364	-3.32252	0.118697
DNAJB14	Q8TBM8	0.000890476	0.00103161	0.000893908	0.00693083	0.0013373	0.00942903	-2.6518	0.289017
DNAJB4	Q9UDY4	0.0173892	0.0201451	0.138755	0.0270689	0.0261147	0.13034	-0.0580206	0.970034
DNAJB6	O75190	0.00231109	0.00267737	0.00232	0.0241045	0.00347075	0.0173227	-2.61901	0.289017
DNAJC1	Q96KC8	0.00439272	0.00508892	0.00440965	0.0419634	0.0709989	0.0329256	-3.39261	0.170039
DNAJC10	Q8IXB1	0.00741892	0.00859474	0.00744751	0.0577436	0.12161	0.081967	-3.47747	0.152771
DNAJC11	Q9NVH1	0.0073248	0.0084857	0.00735303	0.057011	0.108124	0.0595677	-3.27809	0.160865
DNAJC13	O75165	0.00463315	0.00536746	0.00465101	0.0515694	0.0347899	0.0446775	-3.16084	0.0960847
DNAJC17	Q9NVM6	0.00525921	0.00609273	0.00527948	0.00818678	0.0641325	0.0394203	-2.74816	0.295019
DNAJC19	Q96DA6	0.00725184	0.00840117	0.00727979	0.0564431	0.0691705	0.0582709	-3.00332	0.0801843
DNAJC2	Q99543	0.00490134	0.00567814	0.00492023	0.0381485	0.0491691	0.0413442	-3.05327	0.0812525
DNAJC21	Q5F1R6	0.00364265	0.00421997	0.00365669	0.0377588	0.00547046	0.0273034	-2.61424	0.289017
DNAJC3	Q13217	0.00726855	0.134433	0.00729657	0.0565732	0.0742241	0.0967114	-0.610632	0.641614
DNAJC5	Q9H3Z4	0.000600426	0.000695587	0.00060274	0.00467329	0.000901708	0.00839628	-2.87934	0.307466
DNAJC7	Q99615	0.163188	0.10281	0.0134654	0.106195	0.109981	0.100542	-0.18054	0.823407
DNAJC8	O75937	0.0172539	0.0199885	0.0173204	0.14798	0.131095	0.129326	-2.904	0.0718939
DNAJC9	Q8WXX5	0.0120471	0.0139564	0.0120935	0.120581	0.168196	0.0902989	-3.31473	0.131851
DNASE2	O00115	0.0146348	0.0169543	0.0146912	0.132945	0.0219783	0.109695	-2.51544	0.289017
DNM1	Q05193	0.00662499	0.00767498	0.00665052	0.0515642	0.0647512	0.0536472	-3.02016	0.0801843
DNM1L	O00429	0.0185726	0.107581	0.0186442	0.244958	0.188719	0.221091	-2.17695	0.0935161
DNM2	P50570	0.181548	0.198453	0.0101579	0.0839294	0.0759815	0.08491	0.672337	0.547437
DNM3	Q9UQ16	0.00549335	0.00636398	0.00551452	0.0825995	0.041249	0.0724206	-3.49801	0.13764
DNMT1	P26358	0.0136323	0.0887396	0.0136848	0.125475	0.102364	0.11614	-1.56749	0.209007
DNPEP	Q9ULA0	0.00445796	0.0051645	0.00447514	0.0346976	0.039291	0.044476	-3.07093	0.0801843
DNPH1	O43598	0.0622626	0.0721305	0.0625025	0.484607	0.532745	0.546223	-2.98935	0.0678555
DNTTIP1	Q9H147	0.00697147	0.00807637	0.00699834	0.0997211	0.0523481	0.0796696	-3.3939	0.130245
DNTTIP2	Q5QJE6	0.00336132	0.120656	0.00337427	0.0315227	0.0511504	0.0251947	0.240009	0.897799
DOCK10	Q96BY6	0.00608888	0.0070539	0.00611235	0.0597194	0.0457208	0.0501856	-3.01477	0.0823948
DOCK11	Q5JSL3	0.00212758	0.00246478	0.00213578	0.0184597	0.00319516	0.0159473	-2.48253	0.289017
DOCK2	Q92608	0.00945694	0.0109558	0.00949339	0.0944887	0.0717335	0.0708844	-2.98702	0.0913607
DOCK5	Q9H7D0	0.00353043	0.00408997	0.00354404	0.0285509	0.0596298	0.0264623	-3.36017	0.208702
DOCK6	Q96HP0	0.00178134	0.00206366	0.0017882	0.0161467	0.0133759	0.0141842	-2.95583	0.0766918
DOCK8	Q8NF50	0.0200098	0.0231812	0.020087	0.18574	0.150252	0.170407	-3.0005	0.0779011
DOHH	Q9BU89	0.00913568	0.0105836	0.00917089	0.0866674	0.108251	0.0684764	-3.18858	0.104014
DOK1	Q99704	0.00436414	0.00505581	0.00438097	0.0396513	0.00655399	0.0327114	-2.51557	0.289017
DOK2	O60496	0.0074363	0.00861487	0.00746496	0.0703655	0.0558385	0.0693548	-3.05588	0.0801843
DOK3	Q7L591	0.000923176	0.00106949	0.000926734	0.00718534	0.00138641	0.00138393	-1.76985	0.393579
DONSON	Q9NYP3	0.00077347	0.000896056	0.000776451	0.00602014	0.00116158	0.00115951	-1.76985	0.393579
DOP1B	Q9Y3R5	0.00161799	0.00187443	0.00162423	0.0125933	0.0183304	0.0231357	-3.40128	0.124633
DPAGT1	Q9H3H5	0.000786122	0.000910714	0.000789152	0.00611861	0.00118058	0.00117847	-1.76985	0.393579
DPCD	Q9BVM2	0.00145987	0.00169125	0.0014655	0.0216383	0.010962	0.0149013	-3.36307	0.142728
DPF2	Q92785	0.0113187	0.0131126	0.0113623	0.107051	0.129549	0.0848393	-3.16677	0.0987572
DPH1	Q9BZG8	0.000510534	0.000591448	0.000512502	0.00397363	0.0125044	0.013074	-4.19411	0.212927
DPH3	Q96FX2	0.00077544	0.000898339	0.000778429	0.00976387	0.00116454	0.0058123	-2.77121	0.299975
DPH5	Q9H2P9	0.00625253	0.00724349	0.00627663	0.0486652	0.064129	0.0523945	-3.06254	0.0844631
DPM1	O60762	0.00426117	0.00493651	0.00427759	0.0331659	0.0950288	0.0843783	-3.97957	0.189652
DPM3	Q9P2X0	0.000945865	0.00109577	0.000949511	0.00736194	0.0134842	0.0099214	-3.36264	0.127183
DPP3	Q9NY33	0.100419	0.0791029	0.0137089	0.287129	0.240247	0.256819	-2.02089	0.0801843
DPP7	Q9UHL4	0.28275	0.446408	0.344141	0.186218	0.256999	0.245187	0.640727	0.232224
DPP8	Q6V1X1	0.00147428	0.00170794	0.00147997	0.0114748	0.0155395	0.0164551	-3.22092	0.0935161
DPP9	Q86TI2	0.0047084	0.00545463	0.00472655	0.0386438	0.0434505	0.0352918	-2.97889	0.0779011
DPY30	Q9C005	0.00340071	0.00393968	0.00341381	0.0264687	0.0492258	0.0397743	-3.42453	0.125411
DPYD	Q12882	0.0137276	0.0795163	0.0137805	0.158579	0.110414	0.138074	-1.92733	0.111511
DPYSL2	Q16555	0.182526	0.249003	0.180497	0.373865	0.29243	0.314409	-0.680225	0.104203
DPYSL5	Q9BPU6	0.0227552	0.0263617	0.0228429	0.17711	0.0341733	0.0341123	-1.76985	0.393579
DR1	Q01658	0.0183673	0.0212783	0.0184381	0.37317	0.137918	0.270957	-3.75105	0.184417
DRAM2	Q6UX65	0.00610507	0.00707266	0.0061286	0.070866	0.00916847	0.0457605	-2.70393	0.293052
DRAP1	Q14919	0.0078644	0.00911082	0.00789471	0.0612109	0.0611497	0.0940361	-3.1212	0.116893
DRG1	Q9Y295	0.115512	0.167136	0.0231913	0.227327	0.277067	0.258566	-1.31884	0.160865
DRG2	P55039	0.00455142	0.00527277	0.00456896	0.0391063	0.190999	0.0341151	-4.19829	0.350339
DROSHA	Q9NRR4	0.00141512	0.0016394	0.00142057	0.0110143	0.0021252	0.0021214	-1.76985	0.393579
DSCC1	Q9BVC3	0.000668678	0.000774656	0.000671255	0.00692503	0.0111989	0.00501207	-3.45169	0.170039
DSG1	Q02413	0.200267	0.155696	0.270582	0.0200535	0.0449281	0.0208115	2.86848	0.115496
DSN1	Q9H410	0.000915914	0.00106108	0.000919444	0.00802719	0.00702039	0.00686522	-2.91942	0.0752156
DSP	P15924	0.0953862	0.0847718	0.226392	0.0227815	0.0219784	0.0219391	2.60769	0.285628
DSTN	P60981	0.0493709	0.0114391	0.00991223	0.220201	0.184303	0.21734	-3.13632	0.0511069
DTD1	Q8TEA8	0.0059011	0.200552	0.00592384	0.0459299	0.0514319	0.0514851	0.512795	0.80054
DTNA	Q9Y4J8	0.00186603	0.00216178	0.00187322	0.0218934	0.00280237	0.0139868	-2.71264	0.293286
DTWD2	Q8NBA8	0.000955408	0.00110683	0.00095909	0.0106396	0.00143481	0.00716125	-2.67053	0.290476
DTX3L	Q8TDB6	0.00577016	0.00668467	0.0057924	0.0449108	0.0983452	0.0439891	-3.35918	0.215195
DTYMK	P23919	0.00907764	0.173461	0.147204	0.18273	0.0681631	0.186174	-0.406514	0.644943
DUS1L	Q6P1R4	0.00160659	0.00186122	0.00161278	0.0165737	0.0188761	0.0120422	-3.22461	0.102068
DUS3L	Q96G46	0.00807564	0.00935554	0.00810677	0.0664818	0.0913769	0.0605309	-3.09619	0.103853
DUSP12	Q9UNI6	0.00144093	0.0016693	0.00144648	0.0131147	0.082986	0.0108005	-4.55214	0.392481
DUSP23	Q9BVJ7	0.00165457	0.0019168	0.00166095	0.012878	0.0606019	0.0159582	-4.09537	0.313272
DUSP3	P51452	0.00621678	0.00720207	0.00624074	0.0502693	0.0477118	0.0465978	-2.87855	0.0367599
DUSP9	Q99956	0.00049783	0.000576731	0.000499749	0.00387476	0.000747632	0.000746296	-1.76985	0.393579
DUT	P33316	0.140715	0.236468	0.305473	0.664914	0.11477	0.374028	-0.757055	0.47424
DVL2	O14641	0.00340425	0.00394379	0.00341738	0.0264963	0.0427984	0.0304623	-3.21201	0.114057
DVL3	Q92997	0.00465826	0.00539655	0.00467622	0.0362566	0.00699569	0.00698319	-1.76985	0.393579
DYM	Q7RTS9	0.00149443	0.00173129	0.00150019	0.0116316	0.00224431	0.0022403	-1.76985	0.393579
DYNC1H1	Q14204	0.210293	0.234888	0.0356883	0.276706	0.316322	0.277313	-0.855936	0.289017
DYNC1I2	Q13409	0.00365005	0.111005	0.00366412	0.0398335	0.0274078	0.0417711	0.118187	0.946411
DYNC1LI1	Q9Y6G9	0.0111136	0.117534	0.0111564	0.0976593	0.111364	0.0833018	-1.06417	0.392163
DYNC1LI2	O43237	0.00730551	0.00846335	0.00733366	0.0568608	0.119105	0.0864878	-3.50594	0.147139
DYNLL1	P63167	0.00531006	0.00615164	0.00533052	0.00826594	0.0398727	0.0529209	-2.58934	0.289017
DYNLL2	Q96FJ2	0.00472073	0.00546892	0.00473893	0.0367428	0.0889723	0.0674184	-3.69345	0.165155
DYNLRB1	Q9NP97	0.11294	0.184447	0.607977	0.267452	0.14431	0.309852	0.327272	0.766651
DYNLT1	P63172	0.00441642	0.00511638	0.00443344	0.0343743	0.0066325	0.0349642	-2.4435	0.289017
DYNLT3	P51808	0.00118257	0.00137	0.00118713	0.0148021	0.00177596	0.00886396	-2.76622	0.29956
DYRK1A	Q13627	0.00218909	0.00253603	0.00219753	0.0206441	0.00328753	0.0164083	-2.54281	0.289017
E2F4	Q16254	0.00106088	0.00122902	0.00106497	0.012494	0.00796607	0.00159037	-2.71647	0.293346
EARS2	Q5JPH6	0.00378771	0.00438802	0.00380231	0.0294809	0.0327828	0.0314546	-2.96794	0.0618315
EBNA1BP2	Q99848	0.0797596	0.0794401	0.00752176	0.0732499	0.0861819	0.0561628	-0.37088	0.614774
ECD	O95905	0.00152151	0.00176265	0.00152737	0.0156258	0.00228497	0.0114045	-2.60708	0.289017
ECH1	Q13011	0.749682	1.55599	0.996285	0.730432	0.558853	0.661458	0.759296	0.299975
ECHDC1	Q9NTX5	0.00948002	0.117444	0.00951656	0.094977	0.0711845	0.073126	-0.810476	0.486578
ECHS1	P30084	0.443647	0.367852	0.327651	0.517032	0.266899	0.563736	-0.242507	0.578832
ECI1	P42126	0.397575	0.579734	0.457669	0.325825	0.280835	0.293419	0.672906	0.18581
ECI2	O75521	0.00213638	0.00247497	0.00214461	0.016628	0.00320837	0.00320264	-1.76985	0.393579
ECM1	Q16610	0.0497226	0.053578	0.000998337	0.00774051	0.0310836	0.0192344	0.845145	0.510982
ECPAS	Q5VYK3	0.0086269	0.00999417	0.00866015	0.068338	0.0771193	0.0646628	-2.94523	0.0760246
ECSIT	Q9BQ95	0.00421318	0.00488092	0.00422942	1.00744	0.00632727	0.0315798	-6.29386	0.450462
ECT2	Q9H8V3	0.000424478	0.000491754	0.000426115	0.00330384	0.000637473	0.000636335	-1.76985	0.393579
EDC3	Q96F86	0.00538608	0.00623971	0.00540684	0.062671	0.0823593	0.0403713	-3.44428	0.142454
EDC4	Q6P2E9	0.0824954	0.167563	0.0165627	0.148948	0.233427	0.148252	-0.992911	0.289411
EDEM1	Q92611	0.0112169	0.0129946	0.0112601	0.121939	0.0168453	0.084076	-2.6514	0.28996
EDEM3	Q9BZQ6	0.00330237	0.00382576	0.0033151	0.0257033	0.00495944	0.0330896	-2.60991	0.289017
EDF1	O60869	0.0124979	0.0144787	0.0125461	0.135948	0.120714	0.0936779	-3.148	0.0935161
EDRF1	Q3B7T1	0.000669518	0.000775629	0.000672098	0.00521105	0.00100547	0.00100367	-1.76985	0.393579
EEA1	Q15075	0.00350702	0.00406285	0.00352054	0.0449984	0.0263339	0.0324075	-3.22558	0.120062
EED	O75530	0.00448049	0.0051906	0.00449776	0.034873	0.0504747	0.0436937	-3.18704	0.0935161
EEF1A1	P68104	5.42041	4.26257	7.28315	10.7276	4.57365	6.41399	-0.356053	0.535717
EEF1A2	Q05639	2.71592	2.10991	4.08025	3.57874	4.55229	5.2974	-0.592428	0.272393
EEF1AKMT1	Q8WVE0	0.00184149	0.00213334	0.00184858	0.0143328	0.00276551	0.0269392	-2.91879	0.312677
EEF1B2	P24534	0.752769	1.13806	1.17335	1.39022	1.35938	1.40187	-0.438122	0.257647
EEF1D	P29692	0.293491	0.469023	0.50183	0.732598	0.795603	0.617515	-0.763071	0.113312
EEF1E1	O43324	0.0070129	0.00812437	0.00703993	0.0576269	0.0558312	0.0525651	-2.90424	0.0536149
EEF1G	P26641	0.652295	0.563648	0.44004	1.0323	0.663729	0.962078	-0.682713	0.197621
EEF2	P13639	1.15618	1.00923	0.806136	1.75536	1.12273	1.90185	-0.685776	0.256348
EEF2K	O00418	0.00338867	0.00392574	0.00340174	0.0345776	0.0576731	0.0253998	-3.45665	0.175775
EEFSEC	P57772	0.00358879	0.00415758	0.00360262	0.0279326	0.00538958	0.0400247	-2.69217	0.289754
EFHD2	Q96C19	0.0798999	0.110923	0.0973223	0.23032	0.0961597	0.188352	-0.837305	0.297377
EFL1	Q7Z2Z2	0.00680465	0.00788311	0.00683088	0.0534003	0.0677778	0.0510042	-3.00028	0.0873323
EFNB1	P98172	0.00298473	0.00345778	0.00299623	0.023231	0.00448241	0.0362002	-2.75946	0.293286
EFR3A	Q14156	0.00266879	0.00309176	0.00267908	0.020772	0.00400794	0.00400078	-1.76985	0.393579
EFTUD2	Q15029	0.183548	0.174402	0.0302245	0.261308	0.228706	0.2464	-0.923813	0.289017
EGLN1	Q9GZT9	0.00386429	0.00447673	0.00387918	0.0300768	0.0492133	0.0295936	-3.15545	0.132401
EHBP1L1	Q8N3D4	0.00160089	0.00185461	0.00160706	0.0124602	0.00240418	0.0126135	-2.44033	0.289017
EHD1	Q9H4M9	0.0171375	0.0198536	0.0172036	0.133386	0.172274	0.150755	-3.07412	0.0801843
EHD4	Q9H223	0.0084004	0.00973177	0.00843277	0.0660955	0.0869182	0.0629651	-3.02329	0.0935161
EHHADH	Q08426	0.0812504	0.0154161	0.0133584	0.107752	0.178214	0.0997433	-1.80968	0.154495
EHMT1	Q9H9B1	0.00742369	0.00860026	0.0074523	0.0765304	0.0111487	0.0556441	-2.61	0.289017
EHMT2	Q96KQ7	0.0097929	0.011345	0.00983064	0.0957877	0.0735339	0.1066	-3.15538	0.0935161
EI24	O14681	0.00126255	0.00146265	0.00126742	0.0252762	0.00189607	0.00946343	-3.19784	0.357597
EIF1	P41567	0.0404346	0.0299577	0.00519179	0.364587	0.0586585	0.157256	-2.94115	0.30516
EIF1AD	Q8N9N8	0.00514904	0.00596511	0.00516889	0.0429479	0.00773273	0.0385946	-2.45489	0.289017
EIF1AX	P47813	0.0132621	0.015364	0.0133132	0.103223	0.119958	0.125714	-3.05642	0.0766918
EIF1B	O60739	0.000701169	0.000812296	0.000703871	0.0054574	0.001053	0.00105112	-1.76985	0.393579
EIF2A	Q9BY44	0.0150048	0.0173829	0.0150627	0.1314	0.145445	0.112469	-3.03644	0.0801843
EIF2AK2	P19525	0.0493918	0.0754676	0.00546349	0.0723583	0.0408673	0.0931326	-0.66306	0.42448
EIF2AK4	Q9P2K8	0.002452	0.00284061	0.00246145	0.021505	0.00368236	0.0183789	-2.49019	0.289017
EIF2B1	Q14232	0.0798538	0.0153142	0.0663505	0.12985	0.126584	0.157239	-1.35679	0.123881
EIF2B2	P49770	0.00711944	0.00824779	0.00714688	0.0632269	0.0534591	0.0645749	-3.00917	0.0766918
EIF2B3	Q9NR50	0.00773079	0.0447802	0.00776059	0.109555	0.16611	0.0981393	-2.63273	0.103192
EIF2B4	Q9UI10	0.00693732	0.00803681	0.00696406	0.0610264	0.0761493	0.0519986	-3.1082	0.0963046
EIF2B5	Q13144	0.0129223	0.0149703	0.0129721	0.100578	0.137899	0.0977925	-3.04069	0.0974824
EIF2D	P41214	0.000946303	0.00109628	0.00094995	0.00736535	0.00142114	0.0014186	-1.76985	0.393579
EIF2S1	P05198	0.397418	0.354572	0.320594	0.510401	0.306423	0.399251	-0.181143	0.553355
EIF2S2	P20042	0.191255	0.154378	0.139846	0.130176	0.15082	0.107632	0.32102	0.28996
EIF2S3	P41091	0.276045	0.201906	0.229663	0.436115	0.353128	0.401222	-0.750492	0.0823819
EIF3A	Q14152	0.263626	0.375917	0.0529284	0.792648	0.565759	0.7159	-1.5828	0.103192
EIF3B	P55884	0.171627	0.308637	0.195764	0.233518	0.216706	0.229016	-0.00683677	0.984352
EIF3C	Q99613	0.153319	0.146099	0.0112166	0.0909086	0.0839007	0.103146	0.160369	0.854899
EIF3D	O15371	0.1861	0.0388215	0.0336396	0.260822	0.735437	0.402486	-2.43556	0.237375
EIF3E	P60228	0.118542	0.112062	0.0940775	0.113305	0.107755	0.159807	-0.230258	0.425852
EIF3F	O00303	0.190764	0.234996	0.218061	0.336139	0.323551	0.310013	-0.590882	0.0772169
EIF3G	O75821	0.0693696	0.230353	0.0132532	0.161378	0.0991351	0.193246	-0.53588	0.598755
EIF3H	O15372	0.0746339	0.0924657	0.0107753	0.0944933	0.0805999	0.0961502	-0.608726	0.393579
EIF3I	Q13347	0.131702	0.249364	0.0148542	0.115171	0.199682	0.129733	-0.167254	0.857436
EIF3J	O75822	0.150622	0.245562	0.344128	0.151457	0.112798	0.240957	0.551243	0.393579
EIF3K	Q9UBQ5	0.00734363	0.0984707	0.00737194	0.265978	0.0551426	0.126327	-1.98302	0.310298
EIF3L	Q9Y262	0.230994	0.281408	0.0197456	0.162338	0.147698	0.245904	-0.063106	0.94133
EIF3M	Q7L2H7	0.197934	0.152128	0.0189482	0.165076	0.141734	0.232179	-0.546593	0.460541
EIF4A1	P60842	0.817542	0.984261	0.662921	2.01229	1.84038	2.22031	-1.30098	0.0678555
EIF4A2	Q14240	0.0131346	0.0152162	0.0131852	0.110419	0.142849	0.0984499	-3.08199	0.0963956
EIF4A3	P38919	0.419666	0.43317	0.461067	0.591518	0.302602	0.541488	-0.127803	0.727797
EIF4B	P23588	0.00766654	0.0599404	0.00769609	0.0596709	0.138737	0.0785176	-1.87872	0.219899
EIF4E	P06730	0.0588242	0.0916749	0.0842397	0.26238	0.197664	0.224025	-1.54308	0.0801843
EIF4E2	O60573	0.00480153	0.00556252	0.00482003	0.0373716	0.106853	0.0956906	-3.9819	0.189563
EIF4EBP1	Q13541	0.0145839	0.0168953	0.0146401	0.147396	0.109509	0.183529	-3.25549	0.112071
EIF4EBP2	Q13542	0.00664345	0.00769637	0.00666906	0.0517079	0.088642	0.0512858	-3.1893	0.142544
EIF4ENIF1	Q9NRA8	0.00195455	0.00226433	0.00196208	0.027402	0.0327748	0.0146503	-3.59766	0.152814
EIF4G1	Q04637	0.197581	0.232084	0.0279238	0.227359	0.265753	0.208499	-0.61662	0.393579
EIF4G2	P78344	0.0296852	0.292113	0.0297997	0.403208	0.222903	0.406133	-1.55378	0.2496
EIF4G3	O43432	0.00230281	0.00266778	0.00231168	0.0179234	0.0428036	0.0329771	-3.68565	0.162997
EIF4H	Q15056	0.0364883	0.211356	0.0366289	0.322916	0.434138	0.323103	-1.92488	0.111704
EIF5	P55010	0.0826986	0.121641	0.108174	0.208097	0.278895	0.248485	-1.23476	0.0824603
EIF5A	P63241	0.928502	1.10376	0.727395	0.923886	1.65839	1.00949	-0.380208	0.406352
EIF5B	O60841	0.342304	0.140103	0.0176497	0.136846	0.152623	0.188593	0.0648965	0.952429
EIF6	P56537	0.11221	0.19703	0.139077	0.118519	0.12974	0.125337	0.263038	0.468738
EIPR1	Q53HC9	0.00181306	0.00210041	0.00182005	0.0168031	0.0155183	0.0135897	-3.00136	0.0779787
ELAC1	Q9H777	0.00227309	0.00263335	0.00228185	0.0176921	0.0193846	0.00340758	-2.49364	0.289017
ELAC2	Q9BQ52	0.00424864	0.004922	0.00426502	0.0330684	0.0527113	0.0377253	-3.20043	0.111704
ELAVL1	Q15717	0.273308	0.353011	0.270084	0.430884	0.290052	0.370247	-0.283676	0.368758
ELF1	P32519	0.0115846	0.114262	0.0116293	0.109713	0.102136	0.0868323	-1.11943	0.357495
ELF2	Q15723	0.000670262	0.000776491	0.000672845	0.00566082	0.00100659	0.00502394	-2.46358	0.289017
ELL	P55199	0.00568061	0.00658092	0.0057025	0.0442138	0.0779514	0.0583534	-3.32896	0.121387
ELMO1	Q92556	0.00444891	0.00515402	0.00446606	0.0454529	0.0334064	0.0389475	-3.06583	0.0869691
ELMO2	Q96JJ3	0.00906611	0.010503	0.00910106	0.0758985	0.0686434	0.0679549	-2.88982	0.0678555
ELMOD2	Q8IZ81	0.0021155	0.00245078	0.00212365	0.030602	0.00317702	0.0158567	-2.89131	0.315405
ELOB	Q15370	0.0182491	0.0211414	0.0183194	0.353096	0.137031	0.339937	-3.84633	0.177303
ELOC	Q15369	0.0189324	0.133586	0.095027	0.437939	0.331998	0.591901	-2.45979	0.110525
ELOF1	P60002	0.0121204	0.0140414	0.0121671	0.0974496	0.0182022	0.0908483	-2.42964	0.289017
ELOVL1	Q9BW60	0.00211271	0.00244755	0.00212085	0.0240617	0.00317282	0.0158358	-2.68853	0.291949
ELOVL5	Q9NYP7	0.0023422	0.00271341	0.00235122	0.01823	0.00351746	0.00351118	-1.76985	0.393579
ELP1	O95163	0.00600186	0.00695309	0.006025	0.0493199	0.0458582	0.0449869	-2.88458	0.0581729
ELP2	Q6IA86	0.00310504	0.00359715	0.003117	0.0241674	0.0314678	0.0331172	-3.17611	0.0875839
ELP3	Q9H9T3	0.00640025	0.00741462	0.00642492	0.0563052	0.0523174	0.047973	-2.95178	0.0733533
ELP4	Q96EB1	0.00122882	0.00142357	0.00123356	0.00956425	0.00184542	0.00184212	-1.76985	0.393579
ELP5	Q8TE02	0.00590517	0.00684108	0.00592793	0.0459616	0.00886827	0.0527622	-2.52645	0.289017
ELP6	Q0PNE2	0.00341956	0.00396152	0.00343274	0.0306934	0.00513543	0.0256313	-2.50677	0.289017
EMB	Q6PCB8	0.00442942	0.00513144	0.00444649	0.0360603	0.00665202	0.0332007	-2.43816	0.289017
EMC1	Q8N766	0.183332	0.00681577	0.005906	0.056042	0.0714411	0.0440984	0.192359	0.91465
EMC2	Q15006	0.00613001	0.00710155	0.00615364	0.0554992	0.0583994	0.0459474	-3.04366	0.0801843
EMC3	Q9P0I2	0.000789204	0.000914285	0.000792246	0.0144746	0.00592606	0.00984799	-3.59933	0.173983
EMC4	Q5J8M3	0.00622835	0.00721548	0.00625236	0.122451	0.0467681	0.048712	-3.46789	0.264628
EMC7	Q9NPA0	0.0212617	0.00492628	0.00426872	0.0782144	0.0647364	0.0721748	-2.82035	0.0691894
EMC8	O43402	0.00287574	0.00333152	0.00288683	0.0223827	0.00431873	0.023769	-2.47244	0.289017
EMG1	Q92979	0.0164787	0.0190904	0.0165422	0.132356	0.141852	0.123516	-2.9321	0.0693487
EMILIN2	Q9BXX0	0.00185191	0.00214542	0.00185905	0.0203852	0.0218554	0.013881	-3.26047	0.103672
EML2	O95834	0.0078809	0.00912994	0.00791128	0.0650109	0.0631097	0.0590712	-2.90902	0.0581729
EML3	Q32P44	0.00249777	0.00289364	0.00250739	0.0194408	0.0037511	0.0037444	-1.76985	0.393579
EML4	Q9HC35	0.00661454	0.00766287	0.00664004	0.0514829	0.00993359	0.0542558	-2.46726	0.289017
EMSY	Q7Z589	0.000515649	0.000597374	0.000517637	0.00401345	0.000774392	0.000773009	-1.76985	0.393579
ENDOD1	O94919	0.00112943	0.00130843	0.00113378	0.00879067	0.0244697	0.0154317	-3.76903	0.201007
ENG	P17813	0.000526928	0.00061044	0.000528959	0.00453722	0.000791329	0.00394958	-2.47716	0.289017
ENGASE	Q8NFI3	0.00103182	0.00119535	0.00103579	0.00803092	0.00154956	0.0113023	-2.67806	0.289017
ENO1	P06733	3.9023	3.29278	3.92302	5.90077	4.52419	5.6056	-0.527915	0.137786
ENO2	P09104	0.385711	0.0120372	0.0104305	0.0808719	0.14225	0.0981022	0.345617	0.85702
ENO3	P13929	0.000796386	0.000922604	0.000799455	0.0061985	0.001196	0.00119386	-1.76985	0.393579
ENOPH1	Q9UHY7	0.012559	0.0145494	0.0126074	0.0977501	0.183989	0.124143	-3.35328	0.137792
ENOSF1	Q7L5Y1	0.00552721	0.00640321	0.00554851	0.0696162	0.0415032	0.0738534	-3.40363	0.122046
ENSA	O43768	0.00917379	0.0106277	0.00920915	0.0714022	0.178755	0.0862538	-3.53557	0.222021
ENY2	Q9NPA8	0.0200012	0.00463423	0.00401565	0.229608	0.307239	0.236659	-4.75475	0.0822788
EOGT	Q5NDL2	0.00163575	0.001895	0.00164206	0.0127315	0.00245654	0.00245215	-1.76985	0.393579
EP300	Q09472	0.0110865	0.0128435	0.0111292	0.147113	0.23528	0.0830984	-3.73089	0.205566
EP400	Q96L91	0.00121436	0.00140682	0.00121904	0.00945172	0.0126285	0.0109085	-3.10271	0.0829094
EPB41	P11171	0.00293792	0.00340355	0.00294925	0.0262876	0.00441212	0.0220212	-2.50451	0.289017
EPB41L2	O43491	0.0256686	0.148684	0.0257675	0.497237	0.350041	0.397567	-2.63703	0.0772169
EPC2	Q52LR7	0.000396303	0.000459113	0.00039783	0.00308454	0.00506514	0.000594097	-2.80259	0.298473
EPDR1	Q9UM22	0.00700283	0.175807	0.00702982	0.054505	0.0105167	0.0609527	0.59165	0.775587
EPHX1	P07099	0.00847538	0.00981864	0.00850805	0.067951	0.253607	0.0635271	-3.84476	0.300748
EPN1	Q9Y6I3	0.0041103	0.00476174	0.00412614	0.0319917	0.0345618	0.0464817	-3.12039	0.0978163
EPN2	O95208	0.00057778	0.000669352	0.000580007	0.00449703	0.000867699	0.00433372	-2.40817	0.289017
EPPK1	P58107	0.00769428	0.00891374	0.00772393	0.0598868	0.0115551	0.0115345	-1.76985	0.393579
EPRS1	P07814	0.307026	0.284381	0.128952	0.335044	0.374183	0.335507	-0.536347	0.29399
EPS15	P42566	0.00419517	0.00486006	0.00421134	0.0430691	0.0372207	0.0314449	-3.07421	0.0873322
EPS15L1	Q9UBC2	0.00682941	0.00791179	0.00685573	0.0531552	0.098365	0.0722753	-3.37328	0.128869
ERAL1	O75616	0.0038432	0.0044523	0.00385801	0.0396233	0.0504299	0.0288066	-3.28982	0.119024
ERAP1	Q9NZ08	0.0964558	0.0925517	0.0103285	0.107921	0.0772582	0.0946951	-0.489577	0.488195
ERBIN	Q96RT1	0.00288273	0.00333961	0.00289384	0.0488072	0.0216461	0.0388881	-3.58427	0.154495
ERC1	Q8IUD2	0.00710295	0.00822869	0.00713032	0.0843893	0.0533353	0.0730151	-3.22991	0.103192
ERCC1	P07992	0.000230577	0.000267121	0.000231466	0.00179465	0.000346276	0.000345658	-1.76985	0.393579
ERCC2	P18074	0.00851266	0.00986183	0.00854547	0.0897887	0.0639207	0.0838648	-3.14163	0.0913246
ERCC3	P19447	0.00181675	0.00210468	0.00182375	0.0161707	0.0168794	0.0136174	-3.022	0.0801843
ERCC4	Q92889	0.00181735	0.00210538	0.00182436	0.014145	0.00272927	0.00272439	-1.76985	0.393579
ERCC5	P28715	0.000713675	0.000826785	0.000716426	0.00555474	0.00107178	0.00106987	-1.76985	0.393579
ERCC6	P0DP91	0.000549917	0.000637073	0.000552037	0.00428016	0.000825855	0.0114826	-3.25384	0.358117
ERCC6L	Q2NKX8	0.00681244	0.00789214	0.0068387	0.0530232	0.0102308	0.0102125	-1.76985	0.393579
ERG28	Q9UKR5	0.000960422	0.00111264	0.000964124	0.00149505	0.00144234	0.00719883	-1.73871	0.393579
ERGIC1	Q969X5	0.0031231	0.00361808	0.00313514	0.0281684	0.0255979	0.0234092	-2.9661	0.0761894
ERGIC2	Q96RQ1	0.00268863	0.00311475	0.00269899	0.0406755	0.0201887	0.0395406	-3.56182	0.142496
ERGIC3	Q9Y282	0.00741314	0.00858804	0.00744171	0.0576986	0.0111329	0.0700956	-2.56711	0.289017
ERH	P84090	0.405054	0.183542	0.00344021	0.10625	0.025733	0.0967074	1.37229	0.451508
ERI1	Q8IV48	0.00371287	0.00430132	0.00372718	0.0440033	0.0278796	0.0359987	-3.19978	0.103192
ERI3	O43414	0.00624383	0.00723341	0.0062679	0.0551785	0.00937687	0.0468006	-2.49561	0.289017
ERICH1	Q86X53	0.00265974	0.00308128	0.00266999	0.0207015	0.00399435	0.00398721	-1.76985	0.393579
ERICH3	Q5RHP9	0.00303145	0.0035119	0.00304313	0.0235946	0.00455257	0.00454444	-1.76985	0.393579
ERLEC1	Q96DZ1	0.00438753	0.00508291	0.00440444	0.0485083	0.0390348	0.0328867	-3.11764	0.0963956
ERLIN1	O75477	0.211142	0.13698	0.0164876	0.251843	0.123329	0.232764	-0.737567	0.393579
ERLIN2	O94905	0.358525	0.392875	0.246048	0.330153	0.198863	0.248604	0.359175	0.385018
ERMP1	Q7Z2K6	0.00516536	0.00598401	0.00518527	0.0405497	0.0408013	0.0387169	-2.87784	0.0149035
ERO1A	Q96HE7	0.0850999	0.0927794	0.00891527	0.088404	0.0880909	0.0665677	-0.379875	0.600338
ERO1B	Q86YB8	0.000806172	0.000933942	0.00080928	0.00627467	0.00121069	0.00605787	-2.40935	0.289017
ERP29	P30040	1.31075	2.21065	2.28638	1.34862	1.55473	1.39441	0.434399	0.350144
ERP44	Q9BS26	0.533859	0.438709	0.400347	0.320309	0.137225	0.323884	0.813078	0.174239
ESCO2	Q56NI9	0.00100404	0.00116317	0.00100791	0.00992251	0.00150785	0.00752579	-2.57778	0.289017
ESD	P10768	0.2519	0.12706	0.0107775	0.0835622	0.235155	0.111259	-0.141756	0.895208
ESF1	Q9H501	0.00152291	0.00176427	0.00152878	0.0118532	0.070846	0.0211103	-4.42997	0.316267
ESRRA	P11474	0.000237211	0.000274806	0.000238125	0.00305486	0.00178119	0.000355602	-2.79096	0.301933
ESS2	Q96DF8	0.000782205	0.000906176	0.00078522	0.00121762	0.0011747	0.00586301	-1.73871	0.393579
ESYT1	Q9BSJ8	0.398959	0.408236	0.272681	0.420872	0.420436	0.452525	-0.260787	0.343928
ESYT2	A0FGR8	0.145757	0.17744	0.105812	0.187151	0.126969	0.165673	-0.161403	0.607184
ETF1	P62495	0.181492	0.149416	0.0258945	0.428123	0.287373	0.328945	-1.54953	0.107667
ETFA	P13804	0.750146	0.797262	0.667049	0.727403	0.475205	0.666088	0.244922	0.373033
ETFB	P38117	0.346224	0.258795	0.20675	0.409018	0.380052	0.348128	-0.486343	0.236949
ETFDH	Q16134	0.00213056	0.00246823	0.00213877	0.0165828	0.00319964	0.00319392	-1.76985	0.393579
ETHE1	O95571	0.0229357	0.304314	0.0230241	0.185572	0.206705	0.171914	-0.687701	0.567999
ETNK1	Q9HBU6	0.0022864	0.00264877	0.00229522	0.0177957	0.00343368	0.0188189	-2.46959	0.289017
ETV6	P41212	0.0024267	0.00281131	0.00243606	0.0257258	0.0637308	0.0181893	-3.81016	0.289017
EVI2B	P34910	0.00588023	0.00681219	0.0059029	0.0703361	0.0441541	0.0599122	-3.22941	0.10377
EVI5	O60447	0.000549465	0.000636549	0.000551583	0.00427664	0.000825176	0.000823702	-1.76985	0.393579
EVL	Q9UI08	0.00520778	0.0301658	0.00522785	0.101425	0.0762889	0.107572	-2.81281	0.0760246
EWSR1	Q01844	0.452836	0.679423	0.0634394	0.326807	0.174966	0.326373	0.529897	0.60972
EXD2	Q9NVH0	0.00120127	0.00139166	0.0012059	0.00934982	0.010444	0.00180082	-2.50705	0.289017
EXO5	Q9H790	0.00350193	0.00405695	0.00351543	0.0322239	0.00525913	0.0262487	-2.5248	0.289017
EXOC1	Q9NV70	0.00724452	0.0083927	0.00727244	0.0584004	0.0673514	0.0543012	-2.97439	0.0801843
EXOC2	Q96KP1	0.00337119	0.00390549	0.00338419	0.0373964	0.025314	0.0337295	-3.1773	0.0956773
EXOC3	O60645	0.00545757	0.00632254	0.00547861	0.0511779	0.0416618	0.0409072	-2.95411	0.0806463
EXOC4	Q96A65	0.0036524	0.00423127	0.00366648	0.0324979	0.0566538	0.0273765	-3.3347	0.16753
EXOC5	O00471	0.00372119	0.00431096	0.00373554	0.043465	0.0925184	0.0278922	-3.7997	0.270623
EXOC6	Q8TAG9	0.0032745	0.00379347	0.00328712	0.0359749	0.00491757	0.0245439	-2.65975	0.28996
EXOC6B	Q9Y2D4	0.001833	0.00212351	0.00184006	0.0142667	0.00275276	0.00274784	-1.76985	0.393579
EXOC7	Q9UPT5	0.00585351	0.00678122	0.00587607	0.0465259	0.0604987	0.0438749	-3.02715	0.0934778
EXOC8	Q8IYI6	0.00254189	0.00294476	0.00255169	0.0197843	0.00381737	0.0235529	-2.55243	0.289017
EXOSC1	Q9Y3B2	0.00163169	0.00189029	0.00163798	0.0126999	0.00245044	0.015125	-2.55271	0.289017
EXOSC10	Q01780	0.00833723	0.00965858	0.00836936	0.0698569	0.0698712	0.0624916	-2.93922	0.0686273
EXOSC2	Q13868	0.00417156	0.0241635	0.00418764	0.107855	0.058553	0.0997972	-3.03302	0.107178
EXOSC3	Q9NQT5	0.00483889	0.0056058	0.00485754	0.0399306	0.0855299	0.0362698	-3.40178	0.219804
EXOSC4	Q9NPD3	0.00390665	0.00452581	0.00392171	0.0318473	0.0293346	0.0333259	-2.93544	0.0693487
EXOSC5	Q9NQT4	0.00902571	0.0104562	0.0090605	0.0702497	0.125251	0.102734	-3.38527	0.119896
EXOSC6	Q5RKV6	0.00758772	0.109463	0.00761696	0.0590574	0.0774486	0.105756	-0.958482	0.416689
EXOSC7	Q15024	0.0268025	0.0476586	0.00538115	0.0566974	0.0778686	0.0720341	-1.37162	0.15826
EXOSC8	Q96B26	0.00626476	0.00725766	0.00628891	0.0608181	0.0094083	0.0469575	-2.56438	0.289017
EXOSC9	Q06265	0.0046772	0.0349763	0.00469523	0.0547633	0.0351206	0.0491024	-1.64798	0.180126
EXTL2	Q9UBQ6	0.00162237	0.0018795	0.00162863	0.0126274	0.00243645	0.0024321	-1.76985	0.393579
EZH1	Q92800	0.00300633	0.0034828	0.00301792	0.0233992	0.00451485	0.0589752	-3.19211	0.350633
EZH2	Q15910	0.0063845	0.00739637	0.00640911	0.0597948	0.00958812	0.0478549	-2.53773	0.289017
EZR	P15311	1.03821	1.67692	0.855227	0.855624	1.1032	1.73893	-0.0505789	0.922523
F11R	Q9Y624	0.00365451	0.00423371	0.0036686	0.0417769	0.0377458	0.0273924	-3.20965	0.0984123
F2	P00734	0.666798	0.377365	0.542141	0.101413	0.0978377	0.097663	2.41755	0.12934
F5	P12259	0.121927	0.00241595	0.0990179	0.0162315	0.0339533	0.00312627	2.06687	0.3615
FAAP100	Q0VG06	0.00296054	0.00342976	0.00297196	0.0230428	0.0684468	0.0463921	-3.88043	0.204369
FABP5	Q01469	1.51019	0.641106	0.725122	1.94595	0.461	2.07894	-0.641121	0.471465
FADD	Q13158	0.000792994	0.000918674	0.00079605	0.0061721	0.0011909	0.00850864	-2.662	0.289017
FADS1	O60427	0.00195497	0.00226481	0.00196251	0.0152161	0.00293594	0.0331628	-3.05316	0.332607
FADS2	O95864	0.00302913	0.00350922	0.00304081	0.0260602	0.0240738	0.0227048	-2.92674	0.0693487
FAF1	Q9UNN5	0.046645	0.0108075	0.00936495	0.127259	0.145407	0.152826	-2.67083	0.0733533
FAF2	Q96CS3	0.188328	0.10223	0.0177169	0.281997	0.395762	0.298829	-1.66353	0.111983
FAH	P16930	0.0157818	0.0914155	0.0158427	0.249735	0.27465	0.25115	-2.65607	0.0824603
FAHD1	Q6P587	0.00420976	0.048229	0.00422598	0.0327657	0.0417455	0.0365338	-0.97062	0.393579
FAHD2A	Q96GK7	0.0702479	0.103821	0.00458852	0.056197	0.0068645	0.0342612	0.876348	0.509789
FAM107B	Q9H098	0.00191852	0.00222259	0.00192592	0.0149324	0.0614385	0.0222979	-4.02353	0.289017
FAM111A	Q96PZ2	0.00101334	0.00117394	0.00101725	0.00788712	0.00152181	0.0107833	-2.65562	0.289017
FAM114A1	Q8IWE2	0.00110277	0.00127755	0.00110702	0.0085832	0.00165612	0.00165316	-1.76985	0.393579
FAM114A2	Q9NRY5	0.00959594	0.0111168	0.00963293	0.074688	0.216261	0.109857	-3.72334	0.237375
FAM118B	Q9BPY3	0.0036295	0.00420474	0.00364349	0.0282495	0.00545071	0.00544098	-1.76985	0.393579
FAM120A	Q9NZB2	0.0111765	0.11625	0.0112196	0.0963653	0.134641	0.0837734	-1.18294	0.33426
FAM120B	Q96EK7	0.00187128	0.00216785	0.00187849	0.0162682	0.00281025	0.0140261	-2.48394	0.289017
FAM136A	Q96C01	0.00693296	0.196447	0.00695968	0.0541236	0.0930082	0.0519659	0.0792418	0.963624
FAM162A	Q96A26	0.00330507	0.00382889	0.00331781	0.0257243	0.0631577	0.0302146	-3.51031	0.220522
FAM177A1	Q8N128	0.00139349	0.00161435	0.00139887	0.010846	0.0214436	0.0152917	-3.43262	0.140668
FAM185A	Q8N0U4	0.000548548	0.000635486	0.000550662	0.0042695	0.000823798	0.000822326	-1.76985	0.393579
FAM193B	Q96PV7	0.000760312	0.000880813	0.000763243	0.00591773	0.00114182	0.00113978	-1.76985	0.393579
FAM234A	Q9H0X4	0.00297953	0.00345175	0.00299101	0.0231905	0.0044746	0.0044666	-1.76985	0.393579
FAM32A	Q9Y421	0.00105197	0.0012187	0.00105603	0.0104167	0.00157983	0.00788504	-2.57927	0.289017
FAM3A	P98173	0.000921229	0.00106723	0.000924779	0.00717019	0.00138348	0.00138101	-1.76985	0.393579
FAM3C	Q92520	0.0119926	0.0138933	0.0120389	0.11885	0.0900515	0.0910334	-2.98344	0.0898741
FAM50A	Q14320	0.00951996	0.0110288	0.00955666	0.0833845	0.0766181	0.0713568	-2.94204	0.0732103
FAM76B	Q5HYJ3	0.000418788	0.000485161	0.000420402	0.00691589	0.000628927	0.00313902	-3.01207	0.333993
FAM91A1	Q658Y4	0.00852301	0.00987382	0.00855587	0.0765177	0.0823074	0.0638841	-3.04666	0.0801843
FAM98A	Q8NCA5	0.00520627	0.00603141	0.00522634	0.0520013	0.0390934	0.0508705	-3.10815	0.0862687
FAM98B	Q52LJ0	0.00894057	0.0569058	0.00897503	0.069587	0.155102	0.0988882	-2.11259	0.165596
FAM98C	Q17RN3	0.00388263	0.00449799	0.0038976	0.0314864	0.00583086	0.0291022	-2.43551	0.289017
FANCA	O15360	0.000706975	0.000819023	0.0007097	0.00550259	0.0127446	0.00580895	-3.42761	0.219899
FANCD2	Q9BXW9	0.00190023	0.00220139	0.00190755	0.0180325	0.0208775	0.0142431	-3.14492	0.0946023
FANCG	O15287	0.00276954	0.00320849	0.00278022	0.0215561	0.00415925	0.00415182	-1.76985	0.393579
FANCI	Q9NVI1	0.00685062	0.00793637	0.00687702	0.0533203	0.0565766	0.0581447	-2.95545	0.0503807
FAR1	Q8WVX9	0.00462968	0.00536343	0.00464752	0.042708	0.0347638	0.0384343	-2.98491	0.0772169
FAR2	Q96K12	0.00639474	0.00740823	0.00641938	0.0688052	0.00960349	0.0479317	-2.64329	0.289411
FARSA	Q9Y285	0.107203	0.177374	0.0215233	0.324332	0.348361	0.270723	-1.62389	0.111704
FARSB	Q9NSD9	0.096215	0.139016	0.0193172	0.174623	0.163872	0.181166	-1.02963	0.276265
FASN	P49327	0.477227	0.476395	0.409773	0.859469	0.863305	0.847301	-0.914607	0.0718939
FASTKD1	Q53R41	0.00155825	0.00180522	0.00156426	0.0157126	0.00234015	0.0116799	-2.59305	0.289017
FASTKD2	Q9NYY8	0.00408559	0.00473311	0.00410133	0.0513527	0.0344664	0.0306235	-3.17194	0.123352
FASTKD3	Q14CZ7	0.00281861	0.00326533	0.00282947	0.021938	0.00423293	0.00422537	-1.76985	0.393579
FASTKD5	Q7L8L6	0.00131964	0.00152879	0.00132473	0.0150513	0.00198181	0.00989136	-2.68971	0.291949
FAU	P62861	0.0466288	0.0540189	0.0468085	0.450253	0.350131	0.369781	-2.98835	0.0822788
FBL	P22087	0.496037	0.0283224	0.0245419	0.229723	0.183575	0.218854	-0.203726	0.889825
FBLL1	A6NHQ2	0.0691404	0.400492	0.460698	0.107628	0.103834	0.103648	1.56189	0.337753
FBN2	P35556	0.00156549	0.0018136	0.00157152	0.0121846	0.00235102	0.00234682	-1.76985	0.393579
FBP1	P09467	0.0262771	0.0304418	0.0263784	0.233852	0.197312	0.204626	-2.93568	0.0760246
FBXL12	Q9NXK8	0.00303523	0.00351628	0.00304693	0.0236241	0.00455825	0.00455011	-1.76985	0.393579
FBXL18	Q96ME1	0.00355951	0.00412365	0.00357323	0.0302455	0.049129	0.0266802	-3.23599	0.144092
FBXL20	Q96IG2	0.0013753	0.00159326	0.0013806	0.0146744	0.00206539	0.0103085	-2.63673	0.289017
FBXL6	Q8N531	0.00532148	0.00616488	0.00534199	0.0414186	0.0405107	0.0425727	-2.8872	0.00883257
FBXO11	Q86XK2	0.000273166	0.00031646	0.000274219	0.00212613	0.000410235	0.000409503	-1.76985	0.393579
FBXO21	O94952	0.00129361	0.00149863	0.0012986	0.0100685	0.0272732	0.00193925	-3.26336	0.359499
FBXO22	Q8NEZ5	0.00659687	0.0076424	0.0066223	0.0676589	0.0495353	0.0641575	-3.11987	0.0873322
FBXO28	Q9NVF7	0.00108427	0.00125612	0.00108845	0.0084392	0.00162834	0.00162543	-1.76985	0.393579
FBXO3	Q9UK99	0.00252637	0.00292677	0.00253611	0.0196635	0.00379405	0.0238309	-2.56535	0.289017
FBXO30	Q8TB52	0.0026342	0.0030517	0.00264436	0.0230867	0.0325999	0.0197446	-3.17873	0.116941
FBXO38	Q6PIJ6	0.00111383	0.00129036	0.00111812	0.00866924	0.075631	0.00874885	-4.7234	0.393579
FBXO4	Q9UKT5	0.00193547	0.00224222	0.00194293	0.0150643	0.00290665	0.024615	-2.79863	0.297755
FBXO42	Q6P3S6	0.000360384	0.000417501	0.000361773	0.00280497	0.000541217	0.00054025	-1.76985	0.393579
FBXO5	Q9UKT4	0.000796172	0.000922357	0.000799241	0.00619684	0.00119568	0.00119354	-1.76985	0.393579
FBXO7	Q9Y3I1	0.00373918	0.0043318	0.00375359	0.0345851	0.041061	0.028027	-3.13218	0.0948555
FBXO9	Q9UK97	0.00440261	0.00510038	0.00441958	0.0352332	0.00661175	0.0329997	-2.42648	0.289017
FBXW11	Q9UKB1	0.00214087	0.00248018	0.00214913	0.0208236	0.00321512	0.0160469	-2.56582	0.289017
FBXW9	Q5XUX1	0.00256658	0.00297335	0.00257647	0.0199764	0.00385444	0.0201761	-2.43882	0.289017
FCER1G	P30273	0.00140625	0.00162913	0.00141167	0.0109453	0.00211188	0.0121286	-2.50169	0.289017
FCF1	Q9Y324	0.00231404	0.00268079	0.00232296	0.0187402	0.00347518	0.0173448	-2.43457	0.289017
FCGR2A	P12318	0.00344239	0.00398797	0.00345566	0.0278781	0.0522505	0.0258024	-3.28258	0.174414
FCGRT	P55899	0.00447265	0.00518152	0.00448989	0.0425154	0.00671694	0.0335247	-2.54869	0.289017
FCHO1	O14526	0.00130143	0.0015077	0.00130645	0.0182169	0.00195447	0.00975488	-2.86224	0.311516
FCHO2	Q0JRZ9	0.0112833	0.0130716	0.0113268	0.139811	0.016945	0.0845738	-2.75775	0.298522
FCHSD1	Q86WN1	0.00683608	0.00791952	0.00686243	0.0532071	0.0992341	0.0696654	-3.36095	0.13304
FCHSD2	O94868	0.000519615	0.000601969	0.000521618	0.00743103	0.000780348	0.00389477	-2.88116	0.314111
FDFT1	P37268	0.0114703	0.0664409	0.0115145	0.112003	0.11006	0.120468	-1.93747	0.137324
FDPS	P14324	0.404496	0.277417	0.183387	0.247847	0.348658	0.342715	-0.118262	0.783043
FDX1	P10109	0.00159053	0.00184262	0.00159667	0.0233159	0.0119432	0.0155851	-3.3375	0.143716
FDXR	P22570	0.00381589	0.00442067	0.0038306	0.0359117	0.0479696	0.028602	-3.22055	0.115496
FECH	P22830	0.00488387	0.0282895	0.00490269	0.0514864	0.0978394	0.0409776	-2.32134	0.207011
FEM1A	Q9BSK4	0.00136039	0.001576	0.00136564	0.0105883	0.00204301	0.00203936	-1.76985	0.393579
FEM1B	Q9UK73	0.000572715	0.000663485	0.000574923	0.00445761	0.000860093	0.00599819	-2.64339	0.289017
FEN1	P39748	0.345024	0.250966	0.132909	0.324137	0.142087	0.272858	-0.0200176	0.972627
FER	P16591	0.00231368	0.00268037	0.0023226	0.018008	0.00347464	0.00346843	-1.76985	0.393579
FERMT3	Q86UX7	0.00912771	0.116067	0.00916289	0.0882258	0.0876444	0.0684166	-0.862498	0.456761
FES	P07332	0.00137174	0.00158914	0.00137703	0.0106766	0.00206005	0.00205637	-1.76985	0.393579
FGD2	Q7Z6J4	0.00100822	0.00116801	0.00101211	0.00784727	0.00151412	0.00151142	-1.76985	0.393579
FGD3	Q5JSP0	0.00473182	0.00548176	0.00475006	0.0368291	0.0629827	0.0399627	-3.22357	0.130859
FGD4	Q96M96	0.00145622	0.00168702	0.00146184	0.0113342	0.00218693	0.014767	-2.6189	0.289017
FGFR1OP2	Q9NVK5	0.000722732	0.000837277	0.000725518	0.0068327	0.00108538	0.00541723	-2.54465	0.289017
FGG	P02679	0.122966	0.077535	0.0134371	0.0208367	0.0201021	0.0200662	1.81019	0.352884
FH	P07954	0.306994	0.375622	0.339138	0.531409	0.583089	0.501703	-0.661558	0.0764225
FHIP1B	Q8N612	0.00029064	0.000336703	0.00029176	0.00226214	0.0371779	0.000435698	-5.43914	0.435322
FHIP2A	Q5W0V3	0.00250205	0.0028986	0.0025117	0.0194742	0.0291169	0.0201697	-3.11941	0.106962
FHL1	Q13642	0.000740886	0.000858308	0.000743741	0.0101922	0.00111265	0.0055533	-2.84706	0.309349
FHOD1	Q9Y613	0.00318704	0.00369215	0.00319933	0.0522505	0.0389891	0.0238884	-3.51388	0.152501
FIBP	O43427	0.00176329	0.00204275	0.00177008	0.0137242	0.0141901	0.016744	-3.0016	0.0801843
FIGNL1	Q6PIW4	0.000407638	0.000472244	0.000409209	0.00317276	0.000612183	0.000611089	-1.76985	0.393579
FIP1L1	Q6UN15	0.00870488	0.139129	0.111011	0.0677525	0.06993	0.0865331	0.207201	0.821233
FIRRM	Q9NSG2	0.00147277	0.00170619	0.00147845	0.011463	0.00221178	0.00220783	-1.76985	0.393579
FIS1	Q9Y3D6	0.00609529	0.00706133	0.00611879	0.0474414	0.0653306	0.0982944	-3.45286	0.152174
FKBP15	Q5T1M5	0.0033957	0.091167	0.00340879	0.0408425	0.025498	0.0356751	-0.0583557	0.971663
FKBP1A	P62942	0.0625799	0.0491642	0.0776726	0.43331	0.147321	0.316397	-2.24359	0.241254
FKBP2	P26885	0.162329	0.304872	0.148602	0.160751	0.144023	0.12587	0.515973	0.393579
FKBP3	Q00688	0.132909	0.150305	0.0197302	0.152976	0.149736	0.152899	-0.588753	0.393579
FKBP4	Q02790	0.274703	0.113369	0.0173158	0.134256	0.207994	0.152383	-0.287055	0.765903
FKBP5	Q13451	0.0107406	0.0124429	0.010782	0.0898567	0.0939816	0.0805061	-2.96028	0.0732103
FKBP7	Q9Y680	0.00304447	0.00352699	0.00305621	0.0047392	0.0455378	0.0228198	-2.92455	0.317576
FKBP8	Q14318	0.0119934	0.0694708	0.0120396	0.108054	0.116158	0.103305	-1.80847	0.152501
FKBP9	O95302	0.00608136	0.00704519	0.0061048	0.047333	0.103938	0.0564075	-3.43282	0.182493
FLAD1	Q8NFF5	0.00255085	0.00295513	0.00256068	0.019854	0.0366238	0.0213997	-3.27116	0.150091
FLCN	Q8NFG4	0.00178284	0.0020654	0.00178971	0.0138764	0.00267744	0.00267265	-1.76985	0.393579
FLG	P20930	0.000450929	0.000522396	0.000452667	0.00350971	0.000677196	0.000675986	-1.76985	0.393579
FLG2	Q5D862	0.243563	0.392566	0.00349939	0.0271322	0.00523514	0.00522579	4.08869	0.321011
FLI1	Q01543	0.00235306	0.002726	0.00236213	0.0228733	0.0274995	0.0176374	-3.19214	0.101175
FLII	Q13045	0.201621	0.249998	0.037023	0.287054	0.433313	0.315871	-1.08451	0.215447
FLNB	O75369	0.197308	0.216681	0.147495	0.310764	0.23645	0.27071	-0.542724	0.144408
FLOT1	O75955	0.00751095	0.00870135	0.0075399	0.0675847	0.0112798	0.0562982	-2.50856	0.289017
FLOT2	Q14254	0.00729962	0.00845653	0.00732776	0.0604919	0.0698937	0.0547142	-3.00334	0.0801843
FLYWCH2	Q96CP2	0.00265704	0.00307815	0.00266728	0.0206805	0.00399028	0.00398316	-1.76985	0.393579
FMNL1	O95466	0.0104297	0.0120827	0.0104699	0.0990876	0.0904924	0.0781756	-3.02115	0.0801843
FMR1	Q06787	0.00483068	0.00559629	0.0048493	0.0465038	0.0436983	0.0362083	-3.04875	0.0801843
FN3KRP	Q9HA64	0.00734408	0.00850803	0.00737238	0.0571611	0.0795052	0.0595067	-3.07841	0.0948555
FNBP1	Q96RU3	0.00761626	0.00882335	0.00764561	0.065457	0.0694057	0.0570876	-2.99451	0.0766918
FNBP4	Q8N3X1	0.00117609	0.00136249	0.00118063	0.0119763	0.00176623	0.00881539	-2.60057	0.289017
FNDC3B	Q53EP0	0.00195341	0.002263	0.00196094	0.0152039	0.00293359	0.0164003	-2.48312	0.289017
FNTA	P49354	0.00741526	0.0429525	0.00744384	0.152657	0.110008	0.148824	-2.83142	0.0752156
FNTB	P49356	0.00204059	0.002364	0.00204846	0.0158825	0.00306452	0.0267658	-2.82455	0.300427
FOCAD	Q5VW36	0.00338176	0.00391774	0.0033948	0.0388204	0.0253933	0.0284747	-3.11555	0.104584
FOXJ3	Q9UPW0	0.00117449	0.00136063	0.00117902	0.0132058	0.00881912	0.0112612	-3.16382	0.0963956
FOXK1	P85037	0.0131995	0.0152915	0.0132504	0.102735	0.140965	0.128428	-3.15625	0.0873322
FOXO3	O43524	0.00892425	0.0103386	0.00895865	0.06946	0.0134023	0.0133783	-1.76985	0.393579
FOXP1	Q9H334	0.00955856	0.0110735	0.0095954	0.0776467	0.0143549	0.0716461	-2.43666	0.289017
FOXP4	Q8IVH2	0.00107475	0.00124509	0.00107889	0.00856359	0.00161404	0.00805578	-2.42352	0.289017
FOXRED1	Q96CU9	0.00532046	0.00616369	0.00534096	0.0414106	0.0764092	0.00797588	-2.9024	0.310269
FPGS	Q05932	0.00243769	0.00282403	0.00244708	0.0189732	0.031746	0.00365433	-2.81833	0.299975
FRG1	Q14331	0.0118554	0.0137343	0.0119011	0.130638	0.158483	0.0888619	-3.33371	0.120242
FRMD8	Q9BZ67	0.000671289	0.000777681	0.000673877	0.00522484	0.00100813	0.00100633	-1.76985	0.393579
FRY	Q5TBA9	0.00382959	0.00443653	0.00384435	0.0801137	0.028756	0.0558344	-3.76555	0.192552
FRYL	O94915	0.00903745	0.0104698	0.00907228	0.0721828	0.0964904	0.0677401	-3.04826	0.0963956
FSCN1	Q16658	0.291409	0.26381	0.303828	0.423317	0.384538	0.408667	-0.501952	0.0715705
FTL	P02792	0.00372568	0.00431616	0.00374004	0.028998	0.00559515	0.0299475	-2.45364	0.289017
FTO	Q9C0B1	0.00603127	0.00698716	0.00605452	0.0469431	0.0640388	0.0604812	-3.1683	0.0873322
FTSJ3	Q8IY81	0.00818485	0.0474103	0.0082164	0.0998881	0.078588	0.0707408	-1.96551	0.106168
FUBP1	Q96AE4	0.20487	0.414834	0.18532	0.244673	0.270584	0.22915	0.112942	0.830977
FUBP3	Q96I24	0.335406	0.545543	0.0267199	0.20717	0.389682	0.302855	0.0127084	0.989173
FUCA1	P04066	0.00111739	0.00129449	0.0011217	0.0176898	0.00167808	0.0083754	-2.97294	0.327776
FUCA2	Q9BTY2	0.00339719	0.00393561	0.00341029	0.0264413	0.00510184	0.00509272	-1.76985	0.393579
FUOM	A2VDF0	0.0064011	0.0074156	0.00642577	0.0498216	0.0909021	0.0674277	-3.36218	0.126015
FUS	P35637	0.531653	0.39043	0.837136	2.08043	0.939862	1.43654	-1.34108	0.231298
FUT4	P22083	0.0081287	0.00941701	0.00816003	0.063268	0.116552	0.0870518	-3.37598	0.127183
FUT8	Q9BYC5	0.0166714	0.0193137	0.0167357	0.129758	0.0250368	0.0249921	-1.76985	0.393579
FXR1	P51114	0.137528	0.213615	0.0147875	0.114654	0.143173	0.127146	-0.0731887	0.93183
FXR2	P51116	0.00419354	0.00485817	0.00420971	0.0402279	0.0920053	0.0314327	-3.62545	0.264628
FYCO1	Q9BQS8	0.0030729	0.00355993	0.00308475	0.0239173	0.00461483	0.00460658	-1.76985	0.393579
G3BP1	Q13283	0.304057	0.288925	0.204285	0.408944	0.340009	0.504807	-0.653125	0.175949
G3BP2	Q9UN86	0.0174933	0.0202657	0.0175607	0.167677	0.131355	0.156737	-3.04244	0.0801843
G6PD	P11413	0.513974	0.562874	0.310723	0.560842	0.47464	0.644848	-0.276182	0.400796
GAA	P10253	0.0959283	0.196479	0.179412	0.0877328	0.0857874	0.12753	0.648231	0.304136
GABARAP	O95166	0.00140261	0.0016249	0.00140801	0.0109169	0.00210641	0.0118557	-2.48775	0.289017
GABARAPL2	P60520	0.00139156	0.00161211	0.00139693	0.0160829	0.00208982	0.0104305	-2.7004	0.292541
GABPA	Q06546	0.00207774	0.00240704	0.00208575	0.02505	0.0156015	0.0225229	-3.26526	0.104994
GABPB1	Q06547	0.00107185	0.00124173	0.00107599	0.022273	0.00160969	0.00803407	-3.23514	0.362329
GADD45GIP1	Q8TAE8	0.0127093	0.0147236	0.0127583	0.0989202	0.170049	0.0984427	-3.19245	0.142728
GAK	O14976	0.00622771	0.00721473	0.00625171	0.048472	0.0649239	0.0474229	-3.0296	0.0935161
GALC	P54803	0.00342	0.00396203	0.00343318	0.0328832	0.0256805	0.0412514	-3.20619	0.106168
GALE	Q14376	0.00233588	0.00270609	0.00234488	0.0181808	0.0235373	0.0177302	-3.00861	0.0894843
GALK1	P51570	0.0145253	0.10805	0.0145813	0.113055	0.144402	0.114233	-1.43827	0.264687
GALK2	Q01415	0.00206914	0.00239708	0.00207712	0.0259612	0.0031074	0.0155092	-2.76823	0.2996
GALM	Q96C23	0.0107597	0.012465	0.0108012	0.118061	0.0161587	0.0806493	-2.65875	0.28996
GALNS	P34059	0.0004732	0.000548197	0.000475024	0.00368305	0.000710642	0.000709373	-1.76985	0.393579
GALNT1	Q10472	0.00134884	0.00156262	0.00135404	0.0104984	0.00202566	0.00202205	-1.76985	0.393579
GALNT2	Q10471	0.00329835	0.0038211	0.00331106	0.0424325	0.024767	0.0918225	-3.93035	0.288259
GALT	P07902	0.00515527	0.00597232	0.00517514	0.0401249	0.0708526	0.0490343	-3.29499	0.126359
GAMT	Q14353	0.0197306	0.0228577	0.0198067	0.285018	0.148155	0.187462	-3.31424	0.142972
GAN	Q9H2C0	0.00114524	0.00132674	0.00114965	0.00891369	0.00171989	0.0104984	-2.54472	0.289017
GANAB	Q14697	1.15654	1.15167	0.811708	0.918396	1.34424	1.1451	-0.127304	0.635378
GANC	Q8TET4	0.00099301	0.00115039	0.000996837	0.00772888	0.00149128	0.00148862	-1.76985	0.393579
GAPDH	P04406	10.2149	10.3348	9.86625	11.9004	20.626	18.6901	-0.751782	0.267677
GAPVD1	Q14C86	0.0134721	0.0156072	0.013524	0.123542	0.130524	0.10098	-3.05897	0.0811162
GAR1	Q9NY12	0.00390157	0.00451993	0.00391661	0.112542	0.0292965	0.112857	-4.36758	0.237192
GARS1	P41250	0.376445	0.301671	0.257676	0.259016	0.213308	0.350499	0.185606	0.559695
GART	P22102	0.11411	0.179052	0.0811979	0.258065	0.558668	0.247495	-1.50731	0.289017
GAS7	O60861	0.00196741	0.00227923	0.001975	0.0153129	0.00295462	0.00294935	-1.76985	0.393579
GATAD1	Q8WUU5	0.00300986	0.00348689	0.00302147	0.0234266	0.00452015	0.00451208	-1.76985	0.393579
GATAD2A	Q86YP4	0.00523759	0.00606769	0.00525778	0.0407657	0.0543488	0.0399583	-3.0277	0.0935161
GATAD2B	Q8WXI9	0.000779151	0.000902638	0.000782155	0.00880613	0.00585057	0.00747066	-3.16679	0.0971062
GATB	O75879	0.00351343	0.00407027	0.00352697	0.0458531	0.026382	0.0500196	-3.45987	0.130271
GATC	O43716	0.00146872	0.0017015	0.00147439	0.0114315	0.0221643	0.0132014	-3.33279	0.153778
GATD1	Q8NB37	0.00426677	0.004943	0.00428321	0.0737583	0.0320387	0.0539978	-3.56594	0.160741
GATD3	P0DPI2	0.127187	0.171231	0.169028	0.335433	0.412843	0.294984	-1.15823	0.1011
GATM	P50440	0.144875	0.105249	0.00787106	0.0693617	0.106207	0.0587709	0.138747	0.883757
GBA1	P04062	0.00626651	0.00725968	0.00629066	0.113609	0.0470546	0.117383	-3.81053	0.172957
GBE1	Q04446	0.00855307	0.00990864	0.00858604	0.066571	0.179486	0.0960683	-3.66095	0.2179
GBF1	Q92538	0.0139662	0.0161797	0.01402	0.108703	0.145494	0.132606	-3.13059	0.0829094
GBP1	P32455	0.000402298	0.000466058	0.000403849	0.0031312	0.000604164	0.000603084	-1.76985	0.393579
GC	P02774	0.000772426	0.000894846	0.000775403	0.0233537	0.00116001	0.00578971	-3.63295	0.393579
GCA	P28676	0.00311781	0.00361194	0.00312982	0.0242668	0.00468226	0.00467389	-1.76985	0.393579
GCAT	O75600	0.0026742	0.00309803	0.00268451	0.0208141	0.00401606	0.00400889	-1.76985	0.393579
GCC1	Q96CN9	0.00339603	0.00393426	0.00340912	0.0264323	0.00510009	0.00509098	-1.76985	0.393579
GCC2	Q8IWJ2	0.000741658	0.000859203	0.000744517	0.00963373	0.00111381	0.00555909	-2.79757	0.303089
GCDH	Q92947	0.0959634	0.134831	0.0124152	0.10483	0.0928669	0.100747	-0.295261	0.694734
GCFC2	P16383	0.0220445	0.0255383	0.0221294	0.171578	0.033106	0.212546	-2.58136	0.289017
GCLC	P48506	0.00301909	0.00349759	0.00303073	0.0378448	0.00453402	0.0226296	-2.76745	0.299567
GCLM	P48507	0.006427	0.00744561	0.00645177	0.0500232	0.0825429	0.0514047	-3.17819	0.128977
GCN1	Q92616	0.16041	0.151079	0.0173694	0.13598	0.391368	0.129692	-0.998517	0.393579
GCNT3	O95395	0.00551205	0.00638565	0.00553329	0.00858037	0.00827789	0.0413155	-1.73871	0.393579
GCSH	P23434	0.0040904	0.00473868	0.00410616	0.0450349	0.00614288	0.0306595	-2.66145	0.28996
GDAP2	Q9NXN4	0.00250536	0.00290243	0.00251501	0.0321965	0.0188125	0.0318572	-3.3867	0.11981
GDI1	P31150	0.0101927	0.0118081	0.010232	0.0793327	0.0837858	0.0879197	-2.9613	0.0590047
GDI2	P50395	0.216292	0.193331	0.0335051	0.498428	0.442986	0.520509	-1.72207	0.0974824
GDPGP1	Q6ZNW5	0.000434419	0.000503269	0.000436093	0.0033812	0.000652401	0.000651236	-1.76985	0.393579
GEMIN2	O14893	0.00158496	0.00183616	0.00159107	0.0123362	0.00238026	0.0214911	-2.85278	0.30396
GEMIN4	P57678	0.00669558	0.00775676	0.00672139	0.0618368	0.0100553	0.0501867	-2.52746	0.289017
GEMIN5	Q8TEQ6	0.0137848	0.0159696	0.013838	0.107291	0.122276	0.105397	-2.94186	0.0737662
GEMIN6	Q8WXD5	0.00333686	0.00386572	0.00334972	0.0304818	0.0580573	0.0250114	-3.42771	0.197944
GEMIN8	Q9NWZ8	0.000589614	0.000683062	0.000591887	0.00458914	0.000885471	0.000883889	-1.76985	0.393579
GET3	O43681	0.15534	0.225265	0.0248128	0.236263	0.235131	0.18527	-0.695746	0.393579
GET4	Q7L5D6	0.00186171	0.00215678	0.00186889	0.0493742	0.0139794	0.0408019	-4.14497	0.220285
GFER	P55789	0.00249849	0.00289447	0.00250812	0.0221236	0.00375218	0.0187274	-2.49703	0.289017
GFM1	Q96RP9	0.0158024	0.148446	0.0158633	0.151367	0.15108	0.118447	-1.22456	0.309349
GFM2	Q969S9	0.00841311	0.00974649	0.00844553	0.0911055	0.0802422	0.0630603	-3.13925	0.0935161
GFPT1	Q06210	0.0615639	0.0741217	0.0107985	0.0837251	0.121932	0.0983973	-1.05358	0.226079
GFUS	Q13630	0.0815713	0.111521	0.0076937	0.0596524	0.0921609	0.0794817	-0.204074	0.803314
GGA1	Q9UJY5	0.00235046	0.00272298	0.00235952	0.0216934	0.00352988	0.0176179	-2.52699	0.289017
GGA2	Q9UJY4	0.00250796	0.00290544	0.00251762	0.0255081	0.029852	0.0187984	-3.22503	0.103251
GGA3	Q9NZ52	0.00155044	0.00179617	0.00155642	0.0120675	0.00232842	0.0337971	-3.29708	0.363884
GGACT	Q9BVM4	0.00623442	0.00722251	0.00625845	0.0485243	0.113604	0.0676319	-3.54274	0.179938
GGCT	O75223	0.281483	0.200767	0.00693021	0.0690263	0.108813	0.0517459	1.09134	0.444577
GGH	Q92820	0.452897	0.708571	0.407224	0.395344	0.355143	0.371745	0.483192	0.355246
GHDC	Q8N2G8	0.00451647	0.00523228	0.00453388	0.0489016	0.0339137	0.0478289	-3.19331	0.0953679
GHITM	Q9H3K2	0.00378156	0.00438089	0.00379613	0.0294329	0.0296606	0.041832	-3.07717	0.0997087
GID8	Q9NWU2	0.00573718	0.00664645	0.00575929	0.0446541	0.11153	0.064661	-3.60556	0.193899
GIGYF2	Q6Y7W6	0.0165381	0.0191592	0.0166019	0.128721	0.189713	0.145099	-3.14781	0.0976942
GINM1	Q9NU53	0.00131807	0.00152697	0.00132315	0.0102589	0.00197945	0.00197591	-1.76985	0.393579
GINS1	Q14691	0.00358179	0.00414946	0.00359559	0.0297765	0.00537906	0.0268473	-2.45259	0.289017
GINS2	Q9Y248	0.006835	0.00791827	0.00686134	0.0657935	0.0975302	0.0512316	-3.31127	0.14006
GINS3	Q9BRX5	0.0106695	0.0123605	0.0107106	0.0830437	0.0160232	0.128838	-2.75588	0.293286
GINS4	Q9BRT9	0.010739	0.012441	0.0107804	0.0835849	0.0951729	0.081664	-2.93892	0.0737662
GIPC1	O14908	0.00366477	0.0042456	0.0036789	0.0505458	0.00550368	0.0274693	-2.84931	0.309647
GIPC3	Q8TF64	0.00106407	0.00123271	0.00106817	0.011498	0.00159799	0.00797569	-2.64665	0.289634
GIT1	Q9Y2X7	0.00818252	0.00947937	0.00821406	0.0636869	0.102347	0.0678748	-3.17626	0.119858
GIT2	Q14161	0.00690038	0.00799401	0.00692698	0.0537076	0.185854	0.0727017	-3.83895	0.289017
GK	P32189	0.00524403	0.00607515	0.00526424	0.0503569	0.0393769	0.0480265	-3.05435	0.0801843
GLA	P06280	0.0126117	0.0146106	0.0126604	0.0981608	0.156336	0.138615	-3.3011	0.103672
GLB1	P16278	0.0760227	0.0991951	0.0152631	0.243284	0.213384	0.241521	-1.87397	0.0918844
GLCCI1	Q86VQ1	0.0024009	0.00278142	0.00241016	0.0186869	0.00360563	0.00359919	-1.76985	0.393579
GLE1	Q53GS7	0.00678217	0.00785707	0.00680831	0.059827	0.0101853	0.0508357	-2.49431	0.289017
GLG1	Q92896	0.0840602	0.0804677	0.00702328	0.0544543	0.0892374	0.0802783	-0.384666	0.60972
GLIPR1	P48060	0.00250982	0.00290759	0.00251949	0.0195346	0.0489221	0.00376246	-3.18573	0.350144
GLIPR2	Q9H4G4	0.00822314	0.119296	0.00825483	0.064003	0.0840928	0.0710881	-0.69094	0.572815
GLMN	Q92990	0.00314762	0.00364648	0.00315975	0.0423867	0.0236351	0.0373839	-3.37692	0.121121
GLO1	Q04760	0.397694	1.13559	0.710496	1.10263	0.981308	1.3806	-0.626728	0.296288
GLOD4	Q9HC38	0.0114355	0.0912943	0.0114796	0.132844	0.0858684	0.125884	-1.59323	0.205153
GLRX	P35754	0.00147641	0.00171041	0.0014821	0.0114914	0.00221725	0.00221329	-1.76985	0.393579
GLRX3	O76003	0.187074	0.163432	0.0220685	0.311167	0.165074	0.345008	-1.14029	0.266783
GLRX5	Q86SX6	0.264466	0.258759	0.188502	0.0230977	0.00445669	0.0357946	3.48993	0.0801843
GLS	O94925	0.00721718	0.00836102	0.00724499	0.0577336	0.147699	0.0540963	-3.50733	0.273588
GLT8D1	Q68CQ7	0.00165192	0.00191373	0.00165828	0.0229576	0.0124041	0.0202206	-3.41142	0.125273
GLUD1	P00367	0.620865	1.23318	0.954853	0.751292	0.610794	0.739575	0.418477	0.393579
GLUL	P15104	0.00122076	0.00141424	0.00122547	0.0127034	0.0147567	0.00915022	-3.2454	0.105059
GLYR1	Q49A26	0.00616083	0.0356863	0.00618458	0.062198	0.0626158	0.0536719	-1.89375	0.133569
GM2A	P17900	0.00605939	0.197133	0.00608274	0.0471619	0.00909987	0.0585167	0.866547	0.706835
GMDS	O60547	0.0016028	0.00185683	0.00160898	0.0124751	0.0148317	0.00240276	-2.55126	0.289017
GMEB1	Q9Y692	0.00188162	0.00217984	0.00188887	0.0146452	0.00282578	0.00282073	-1.76985	0.393579
GMFB	P60983	0.171786	0.0244431	0.0211804	0.273859	0.158431	0.245589	-1.64061	0.185653
GMFG	O60234	0.296003	0.360038	0.0389564	0.334675	0.291396	0.319579	-0.444298	0.527386
GMIP	Q9P107	0.00117608	0.00136248	0.00118061	0.0151279	0.0379864	0.00881529	-4.05758	0.289017
GMPPA	Q96IJ6	0.00207482	0.00240365	0.00208281	0.0372605	0.0155796	0.030634	-3.66928	0.162284
GMPPB	Q9Y5P6	0.0107947	0.0125055	0.0108363	0.1001	0.118686	0.0809114	-3.13412	0.0949152
GMPR2	Q9P2T1	0.00446756	0.00517562	0.00448478	0.0347723	0.00670929	0.0489161	-2.67773	0.289017
GMPS	P49915	0.0564738	0.0654243	0.0566915	0.450932	0.609262	0.423299	-3.05428	0.0976942
GNA11	P29992	0.00280466	0.00324917	0.00281547	0.0345813	0.0288592	0.0210223	-3.25142	0.108851
GNA13	Q14344	0.0183483	0.0212563	0.018419	0.16391	0.150372	0.13753	-2.96101	0.0752156
GNAI2	P04899	0.4034	0.249626	0.225522	0.486016	0.407193	0.487184	-0.651886	0.195159
GNAI3	P08754	0.166829	0.119424	0.356868	0.0898579	0.176392	0.167473	0.568318	0.488534
GNAQ	P50148	0.0054995	0.00637111	0.0055207	0.0428042	0.047933	0.0602528	-3.11801	0.093092
GNAS	P63092	0.0039827	0.00461391	0.00399805	0.0309985	0.0738108	0.0347309	-3.4698	0.219089
GNB1	P62873	0.0503755	0.0107413	0.00930753	0.072165	0.0139242	0.0733989	-1.1793	0.393579
GNB1L	Q9BYB4	0.00149021	0.00172639	0.00149595	0.0115987	0.00223797	0.0284368	-3.16517	0.347181
GNB2	P62879	0.328078	0.29507	0.0128033	0.523212	0.0957693	0.501324	-0.816903	0.448631
GNB4	Q9HAV0	0.00185362	0.0021474	0.00186077	0.0144273	0.0187575	0.0207119	-3.20078	0.0929753
GNE	Q9Y223	0.00523253	0.00606182	0.00525269	0.0491262	0.046962	0.0392203	-3.03161	0.0801843
GNG10	P50151	0.00398633	0.00461812	0.0040017	0.0745541	0.402708	0.0298795	-5.33019	0.393579
GNG5	P63218	0.016259	0.0188358	0.0163216	0.126548	0.0244174	0.0243738	-1.76985	0.393579
GNL1	P36915	0.00657646	0.00761875	0.0066018	0.0511864	0.00987639	0.0507439	-2.42656	0.289017
GNL2	Q13823	0.00290572	0.00336625	0.00291692	0.0226161	0.0445567	0.0248907	-3.32467	0.163693
GNL3	Q9BVP2	0.018153	0.0210301	0.018223	0.14129	0.194831	0.149748	-3.08129	0.093092
GNPAT	O15228	0.00359235	0.0041617	0.0036062	0.0279603	0.00539492	0.0375497	-2.64189	0.289017
GNPDA1	P46926	0.0165795	0.151228	0.0166434	0.145835	0.124493	0.15946	-1.22039	0.308999
GNPNAT1	Q96EK6	0.00508173	0.00588713	0.00510132	0.0610614	0.00763165	0.0380901	-2.73222	0.295461
GNS	P15586	0.168751	0.23088	0.189806	0.120234	0.135683	0.113029	0.675929	0.141996
GOLGA2	Q08379	0.00327999	0.00379983	0.00329263	0.0282359	0.0395331	0.0245851	-3.15442	0.113312
GOLGA3	Q08378	0.00517934	0.00600021	0.0051993	0.0417887	0.0849911	0.0388217	-3.33781	0.199764
GOLGA4	Q13439	0.00128134	0.00148442	0.00128628	0.00997305	0.00192429	0.00192086	-1.76985	0.393579
GOLGA5	Q8TBA6	0.000883348	0.00102335	0.000886752	0.00687535	0.00132659	0.00132422	-1.76985	0.393579
GOLGA7	Q7Z5G4	0.0023738	0.00275002	0.00238295	0.018476	0.00356493	0.00355856	-1.76985	0.393579
GOLGA8K (includes others)	H3BSY2	0.00195898	0.00226945	0.00196653	0.0155593	0.0147098	0.0163161	-2.91071	0.0590047
GOLGA8O	A6NCC3	0.00186514	0.00216074	0.00187233	0.0166378	0.00280102	0.0139801	-2.50232	0.289017
GOLGB1	Q14789	0.00365096	0.0042296	0.00366503	0.0310837	0.050318	0.0273657	-3.23583	0.1437
GOLIM4	O00461	0.00129459	0.00149977	0.00129958	0.0130476	0.0173916	0.00970361	-3.29358	0.123572
GOLM1	Q8NBJ4	0.000882013	0.0010218	0.000885412	0.0096463	0.0147796	0.00661111	-3.47605	0.164238
GOLM2	Q6P4E1	0.00301847	0.00349686	0.0030301	0.0269132	0.00453308	0.0226249	-2.50198	0.289017
GOLPH3	Q9H4A6	0.0396663	0.0496088	0.00237656	0.024116	0.0177769	0.0936962	-0.565008	0.672914
GOLPH3L	Q9H4A5	0.00586181	0.00679084	0.0058844	0.0479002	0.00880315	0.0439371	-2.44073	0.289017
GOLT1B	Q9Y3E0	0.000765449	0.000886765	0.0007684	0.0358434	0.00574768	0.00114748	-4.1421	0.393579
GON7	Q9BXV9	0.00113241	0.00131189	0.00113678	0.0088139	0.00170064	0.0016976	-1.76985	0.393579
GOPC	Q9HD26	0.00760253	0.00880745	0.00763183	0.0803121	0.118839	0.0569847	-3.41329	0.152174
GORASP2	Q9H8Y8	0.0558131	0.0576352	0.00998842	0.131894	0.14976	0.116708	-1.69031	0.0913246
GOSR1	O95249	0.008535	0.0098877	0.0085679	0.07063	0.0640885	0.0815261	-3.00214	0.0801843
GOSR2	O14653	0.00120345	0.00139418	0.00120809	0.0152322	0.0366676	0.00902043	-4.00068	0.289017
GOT1	P17174	0.00816253	0.0518866	0.00819399	0.0643222	0.0612916	0.0636456	-1.47161	0.250237
GOT2	P00505	0.586671	1.00411	0.649581	0.671002	0.40362	0.57549	0.441169	0.382948
GPAA1	O43292	0.00815057	0.00944235	0.00818199	0.0634382	0.0626251	0.0639397	-2.88198	0.000242051
GPALPP1	Q8IXQ4	0.00175309	0.00203093	0.00175985	0.0195913	0.00263275	0.0131403	-2.67333	0.290818
GPAM	Q9HCL2	0.000431563	0.00049996	0.000433226	0.00335897	0.000648112	0.000646954	-1.76985	0.393579
GPAT4	Q86UL3	0.0010338	0.00119764	0.00103778	0.00804633	0.0613281	0.0105415	-4.61147	0.38314
GPATCH1	Q9BRR8	0.00170626	0.00197668	0.00171283	0.0132803	0.0285371	0.0226895	-3.57955	0.147222
GPATCH11	Q8N954	0.00184634	0.00213897	0.00185346	0.00287412	0.0027728	0.0138392	-1.73871	0.393579
GPATCH4	Q5T3I0	0.00546316	0.00632901	0.00548422	0.047205	0.0573356	0.0409491	-3.07404	0.0913607
GPATCH8	Q9UKJ3	0.00221134	0.00256182	0.00221987	0.0172115	0.0694036	0.0167769	-3.88606	0.310222
GPC1	P35052	0.00168603	0.00195324	0.00169253	0.0180945	0.00253204	0.0126376	-2.64127	0.289411
GPCPD1	Q9NPB8	0.00149239	0.00172892	0.00149814	0.0116157	0.00224124	0.00223724	-1.76985	0.393579
GPD1L	Q8N335	0.00695665	0.0080592	0.00698346	0.0541456	0.0813204	0.0625059	-3.16976	0.0994087
GPD2	P43304	0.193236	0.140672	0.0243791	0.253145	0.289348	0.242961	-1.13241	0.225401
GPHN	Q9NQX3	0.00174853	0.00202565	0.00175527	0.0207403	0.0026259	0.0131061	-2.72159	0.29405
GPI	P06744	0.517847	0.639092	0.510279	0.595568	0.505916	0.912555	-0.272648	0.496856
GPKOW	Q92917	0.00337174	0.00390613	0.00338474	0.0285253	0.0325227	0.0252729	-3.01715	0.0801843
GPN1	Q9HCN4	0.0032777	0.00379718	0.00329034	0.0339279	0.0252048	0.024568	-3.01349	0.0949489
GPN3	Q9UHW5	0.00356282	0.00412749	0.00357655	0.0556819	0.0267529	0.0565796	-3.62508	0.150171
GPS1	Q13098	0.0141715	0.138546	0.0142261	0.150063	0.106412	0.135626	-1.23186	0.30894
GPSM1	Q86YR5	0.00169449	0.00196305	0.00170103	0.0131887	0.00254476	0.0168616	-2.60473	0.289017
GPSM3	Q9Y4H4	0.00624493	0.00723468	0.006269	0.117821	0.00937851	0.0468088	-3.13933	0.350339
GPT2	Q8TD30	0.00357811	0.0041452	0.0035919	0.0278495	0.00537353	0.0397259	-2.68862	0.289411
GPX1	P07203	0.14718	0.202979	0.252177	0.233033	0.256985	0.210692	-0.218247	0.445795
GPX4	P36969	0.00607365	0.00703626	0.00609706	0.0534855	0.00912129	0.045525	-2.49309	0.289017
GPX7	Q96SL4	0.0176289	0.0204229	0.0176968	0.195492	0.14592	0.132137	-3.08651	0.0997087
GRAMD4	Q6IC98	0.00303115	0.00351156	0.00304284	0.0235923	0.00455212	0.00454399	-1.76985	0.393579
GRB10	Q13322	0.00021002	0.000243306	0.000210829	0.00163465	0.000315404	0.00031484	-1.76985	0.393579
GRB2	P62993	0.335442	0.581569	0.2014	0.686452	0.463288	0.650767	-0.686952	0.289017
GRHPR	Q9UBQ7	0.113004	0.11403	0.150653	0.218564	0.126154	0.141372	-0.364033	0.393579
GRIPAP1	Q4V328	0.00913956	0.0105881	0.00917479	0.0732331	0.120483	0.0685054	-3.18152	0.140668
GRK2	P25098	0.0110095	0.0127544	0.0110519	0.08569	0.142338	0.0880893	-3.18265	0.130591
GRK6	P43250	0.00272189	0.00315328	0.00273238	0.0211853	0.00408769	0.00408038	-1.76985	0.393579
GRN	P28799	0.16848	0.241406	0.00640503	0.0496608	0.00958201	0.0876905	1.50243	0.393579
GRPEL1	Q9HAV7	0.34731	0.260383	0.235762	0.172074	0.17465	0.158776	0.738602	0.19453
GRPEL2	Q8TAA5	0.000776837	0.000899958	0.000779832	0.00618329	0.00116664	0.00582278	-2.4228	0.289017
GRSF1	Q12849	0.00966422	0.0111959	0.00970147	0.0752194	0.0812576	0.0754898	-2.92413	0.0503807
GRWD1	Q9BQ67	0.138073	0.181456	0.162683	0.247355	0.0914112	0.336285	-0.485332	0.508638
GSDMD	P57764	0.00983175	0.01139	0.00986964	0.0809483	0.128112	0.0736937	-3.18496	0.134054
GSDME	O60443	0.000627349	0.000726777	0.000629767	0.00488284	0.000942141	0.000940458	-1.76985	0.393579
GSE1	Q14687	0.0017233	0.00199642	0.00172994	0.0134129	0.00258801	0.00258339	-1.76985	0.393579
GSK3A	P49840	0.00462893	0.00536257	0.00464678	0.0412737	0.0347582	0.0487515	-3.09161	0.090217
GSK3B	P49841	0.00261709	0.00303187	0.00262718	0.0355124	0.0339151	0.0196164	-3.42748	0.124987
GSKIP	Q9P0R6	0.0019685	0.00228049	0.00197609	0.0153214	0.00295626	0.0176158	-2.52756	0.289017
GSN	P06396	1.20311	1.50368	0.830117	0.771205	0.606273	0.726148	0.749612	0.278118
GSPT1	P15170	0.161058	0.18277	0.0108958	0.0844799	0.129272	0.122076	0.0789713	0.928144
GSPT2	Q8IYD1	0.00625336	0.00724445	0.00627746	0.0544881	0.00939117	0.046872	-2.48555	0.289017
GSR	P00390	0.160162	0.198784	0.0279673	0.337783	0.209197	0.306109	-1.14069	0.199058
GSS	P48637	0.082256	0.0922934	0.0159948	0.134469	0.123052	0.173591	-1.17794	0.162868
GSTCD	Q8NEC7	0.00085313	0.000988342	0.000856418	0.00664015	0.00128121	0.00127892	-1.76985	0.393579
GSTK1	Q9Y2Q3	0.268403	0.259027	0.301279	0.269712	0.214486	0.209583	0.256385	0.289017
GSTM1	P09488	0.110391	0.0918775	0.0159227	0.151423	0.244569	0.180834	-1.40254	0.136616
GSTM3	P21266	0.00999611	0.214047	0.0100346	0.0829875	0.0750598	0.0909923	-0.089388	0.954362
GSTO1	P78417	0.498083	0.703901	0.253709	0.954088	0.442264	0.820188	-0.606603	0.382073
GSTP1	P09211	0.710503	0.712111	0.725538	4.2574	2.85443	2.32156	-2.13468	0.154495
GSTZ1	O43708	0.0048018	0.00556283	0.00482031	0.0373738	0.00721124	0.0458212	-2.57378	0.289017
GTF2A1	P52655	0.00127622	0.00147849	0.00128114	0.0595095	0.00958301	0.034915	-4.68767	0.289017
GTF2B	Q00403	0.00347678	0.00402781	0.00349018	0.0292227	0.00522136	0.0260602	-2.46022	0.289017
GTF2E1	P29083	0.00663761	0.0076896	0.0066632	0.0747295	0.0498412	0.00995043	-2.68003	0.291192
GTF2E2	P29084	0.00295288	0.00342088	0.00296427	0.0229831	0.0835282	0.0259321	-3.82611	0.289017
GTF2F1	P35269	0.00968695	0.0112222	0.00972429	0.0758315	0.107976	0.0726084	-3.06531	0.104999
GTF2F2	P13984	0.00504086	0.00583978	0.00506029	0.0570519	0.0378513	0.0489521	-3.17381	0.0971691
GTF2H1	P32780	0.000778902	0.00090235	0.000781905	0.0151969	0.0297897	0.00583825	-4.36695	0.289017
GTF2H2	Q13888	0.00170446	0.0019746	0.00171103	0.0250437	0.0127986	0.0243589	-3.52856	0.138111
GTF2H4	Q92759	0.00193071	0.0022367	0.00193815	0.0150273	0.0028995	0.00289432	-1.76985	0.393579
GTF2H5	Q6ZYL4	0.00204117	0.00236467	0.00204904	0.015887	0.0289784	0.00305991	-2.89233	0.309239
GTF2I	P78347	0.182357	0.174246	0.104165	0.181709	0.254059	0.245782	-0.564777	0.22644
GTF3C1	Q12789	0.0065312	0.00756632	0.00655637	0.0562711	0.050666	0.0489545	-2.91606	0.0718939
GTF3C2	Q8WUA4	0.00402066	0.00465789	0.00403615	0.0378451	0.00603814	0.0301368	-2.54142	0.289017
GTF3C3	Q9Y5Q9	0.0126416	0.0146452	0.0126903	0.260554	0.0949246	0.197713	-3.79053	0.184417
GTF3C4	Q9UKN8	0.00337896	0.00391449	0.00339198	0.0496249	0.0769023	0.025327	-3.82897	0.213356
GTF3C5	Q9Y5Q8	0.00396502	0.00459343	0.0039803	0.0308609	0.0959215	0.0374864	-3.71159	0.289017
GTF3C6	Q969F1	0.00302487	0.00350428	0.00303653	0.0235435	0.0045427	0.0276722	-2.54325	0.289017
GTPBP1	O00178	0.0573312	0.00689017	0.00597047	0.083466	0.0446595	0.0767776	-1.54557	0.243114
GTPBP10	A4D1E9	0.00393745	0.00456149	0.00395263	0.060027	0.00591318	0.0295131	-2.93847	0.322273
GTPBP2	Q9BX10	0.000269847	0.000312615	0.000270887	0.0021003	0.000405251	0.000404527	-1.76985	0.393579
[truncated: 3,807 more rows]

## Sheet: Differentially_abundant_protei
Gene_symbol	Protein_ID	log2FC	P_value_adj
AACS	Q86V21	-2.86616	0.0313562
ABHD14B	Q96IU4	-2.10606	0.0206815
AGL	P35573	-2.88702	0.0028041
ASL	P04424	-2.92876	0.0313562
ATP13A1	Q9HD20	-2.91899	0.0066754
BMI1	P35226	-2.92968	0.0206287
BUD13	Q9BRD0	-2.94514	0.0313562
CD276	Q5ZPR3	-2.89042	0.0331326
CD2AP	Q9Y5K6	-2.8521	0.0028041
CEP78	Q5JTW2	-2.87949	0.0183373
CIAO1	O76071	-2.94746	0.0457413
DDX24	Q9GZR7	-2.92209	0.0066754
DHRS9	Q9BPW9	-2.89489	0.000242051
DUSP3	P51452	-2.87855	0.0367599
ERMP1	Q7Z2K6	-2.87784	0.0149035
FBXL6	Q8N531	-2.8872	0.00883257
GPAA1	O43292	-2.88198	0.000242051
HDAC6	Q9UBN7	-2.88125	0.0183373
IKBIP	Q70UQ0	-2.87823	0.0267541
LCMT1	Q9UIC8	-2.86871	0.0467719
LSM2	Q9Y333	-2.9077	0.0173375
LYST	Q99698	-2.88583	0.0261312
NADSYN1	Q6IA69	-2.87471	0.0135161
NIT1	Q86X76	-2.8907	0.0445109
NPM3	O75607	-2.87727	0.0124947
NUDT16	Q96DE0	-2.94408	0.0313562
NUP153	P49790	-2.88642	0.0135161
PLBD2	Q8NHP8	-2.88831	0.0380236
PPP2R5E	Q16537	-2.86908	0.0149035
PSMD10	O75832	-2.90893	0.00148673
RAB4B	P61018	-2.89921	0.0261312
RBM12	Q9NTZ6	-2.86558	0.0066754
RBPJ	Q06330	-2.86165	0.0173375
RHOT2	Q8IXI1	-2.91112	0.00335163
RTN4IP1	Q8WWV3	-2.89881	0.000355372
SEC23A	Q15436	-2.94373	0.0325711
SEL1L	Q9UBV2	-2.88124	0.0380236
SIPA1	Q96FS4	-2.93442	0.0445109
TBC1D15	Q8TC07	-2.86952	0.0066754
TBK1	Q9UHD2	-2.93227	0.0349349
TUBGCP2	Q9BSJ2	-2.89418	0.000910514
UBA7	P41226	-2.93578	0.0261238
UBE2O	Q9C0C9	-2.90137	0.00363144
USP4	Q13107	-2.87345	0.00865673
USP9X	Q93008	-2.88051	0.0285434
UTRN	P46939	-2.91893	0.0313562
WDR82	Q6UXN9	-2.85643	0.00883257

## Sheet: Pathways
Ingenuity Canonical Pathways	-log(p-value)	z-score	Molecules
Mitotic G2-G2/M phases	2.75	-2	CEP78,LCMT1,PSMD10,TUBGCP2
Protein Ubiquitination Pathway	2.27	-2	PSMD10,UBE2O,USP4,USP9X
Class I MHC mediated antigen processing and presentation	1.77	-2	PSMD10,SEC23A,UBA7,UBE2O
